# Supplementary material for: Visual pursuit behavior in mice maintains the pursued prey on the retinal region with least optic flow
Source: eLife. 2021 Oct 26;10:e70838. doi: 10.7554/eLife.70838 (PMC8547958; doi:10.7554/eLife.70838)
Supplement: Figure 1—source data 3. [file elife-70838-fig1-data3.zip]

Archive with 3 entries (2 files):
- H/
- H/98349-left.png
- H/98349-right.png
