# Supplementary material for: Visual pursuit behavior in mice maintains the pursued prey on the retinal region with least optic flow
Source: eLife. 2021 Oct 26;10:e70838. doi: 10.7554/eLife.70838 (PMC8547958; doi:10.7554/eLife.70838)
Supplement: Figure 1—source data 4. [file elife-70838-fig1-data4.zip]

Archive with 6 entries (5 files):
- I/
- I/115444-left.exr
- I/115444-left.png
- I/115444-right.exr
- I/115444-right.png
- I/readme.txt
