# Supplementary material for: Visual pursuit behavior in mice maintains the pursued prey on the retinal region with least optic flow
Source: eLife. 2021 Oct 26;10:e70838. doi: 10.7554/eLife.70838 (PMC8547958; doi:10.7554/eLife.70838)
Supplement: Figure 1—source data 5. [file elife-70838-fig1-data5.zip]

Archive with 10 entries (9 files):
- J/
- J/98349-left.csv
- J/98349-left.exr
- J/98349-left.png
- J/98349-left.svg
- J/98349-right.csv
- J/98349-right.exr
- J/98349-right.png
- J/98349-right.svg
- J/readme.txt
