# Supplementary material for: Visual pursuit behavior in mice maintains the pursued prey on the retinal region with least optic flow
Source: eLife. 2021 Oct 26;10:e70838. doi: 10.7554/eLife.70838 (PMC8547958; doi:10.7554/eLife.70838)
Supplement: Figure 1—source data 5. [file elife-70838-fig1-data5.zip › J/98349-left.csv]

0.000000000000000000e+00 0.000000000000000000e+00 0.000000000000000000e+00 0.000000000000000000e+00
0.000000000000000000e+00 9.090909090909091161e-02 0.000000000000000000e+00 0.000000000000000000e+00
0.000000000000000000e+00 1.818181818181818232e-01 0.000000000000000000e+00 0.000000000000000000e+00
0.000000000000000000e+00 2.727272727272727071e-01 0.000000000000000000e+00 0.000000000000000000e+00
0.000000000000000000e+00 3.636363636363636465e-01 0.000000000000000000e+00 0.000000000000000000e+00
0.000000000000000000e+00 4.545454545454545858e-01 0.000000000000000000e+00 0.000000000000000000e+00
0.000000000000000000e+00 5.454545454545454142e-01 0.000000000000000000e+00 0.000000000000000000e+00
0.000000000000000000e+00 6.363636363636363535e-01 0.000000000000000000e+00 0.000000000000000000e+00
0.000000000000000000e+00 7.272727272727272929e-01 0.000000000000000000e+00 0.000000000000000000e+00
0.000000000000000000e+00 8.181818181818182323e-01 0.000000000000000000e+00 0.000000000000000000e+00
0.000000000000000000e+00 9.090909090909091717e-01 0.000000000000000000e+00 0.000000000000000000e+00
9.090909090909091161e-02 0.000000000000000000e+00 0.000000000000000000e+00 0.000000000000000000e+00
9.090909090909091161e-02 9.090909090909091161e-02 0.000000000000000000e+00 0.000000000000000000e+00
9.090909090909091161e-02 1.818181818181818232e-01 0.000000000000000000e+00 0.000000000000000000e+00
9.090909090909091161e-02 2.727272727272727071e-01 -4.018711391836404800e-03 1.159303635358810425e-02
9.090909090909091161e-02 3.636363636363636465e-01 -8.448325097560882568e-03 1.224985532462596893e-02
9.090909090909091161e-02 4.545454545454545858e-01 -1.299925986677408218e-02 1.247900910675525665e-02
9.090909090909091161e-02 5.454545454545454142e-01 -2.036273851990699768e-02 1.389059610664844513e-02
9.090909090909091161e-02 6.363636363636363535e-01 -4.935804381966590881e-02 2.565649338066577911e-02
9.090909090909091161e-02 7.272727272727272929e-01 -7.379005849361419678e-02 3.130166605114936829e-02
9.090909090909091161e-02 8.181818181818182323e-01 0.000000000000000000e+00 0.000000000000000000e+00
9.090909090909091161e-02 9.090909090909091717e-01 0.000000000000000000e+00 0.000000000000000000e+00
1.818181818181818232e-01 0.000000000000000000e+00 0.000000000000000000e+00 0.000000000000000000e+00
1.818181818181818232e-01 9.090909090909091161e-02 0.000000000000000000e+00 0.000000000000000000e+00
1.818181818181818232e-01 1.818181818181818232e-01 -4.604370915330946445e-04 8.706381544470787048e-03
1.818181818181818232e-01 2.727272727272727071e-01 -5.082218907773494720e-03 9.770183824002742767e-03
1.818181818181818232e-01 3.636363636363636465e-01 -9.664292447268962860e-03 1.023609098047018051e-02
1.818181818181818232e-01 4.545454545454545858e-01 -1.381920091807842255e-02 9.967597201466560364e-03
1.818181818181818232e-01 5.454545454545454142e-01 -1.892780885100364685e-02 9.727581404149532318e-03
1.818181818181818232e-01 6.363636363636363535e-01 -4.548774659633636475e-02 1.737266592681407928e-02
1.818181818181818232e-01 7.272727272727272929e-01 -7.578179240226745605e-02 2.150142565369606018e-02
1.818181818181818232e-01 8.181818181818182323e-01 -1.009198278188705444e-01 1.919734477996826172e-02
1.818181818181818232e-01 9.090909090909091717e-01 0.000000000000000000e+00 0.000000000000000000e+00
2.727272727272727071e-01 0.000000000000000000e+00 0.000000000000000000e+00 0.000000000000000000e+00
2.727272727272727071e-01 9.090909090909091161e-02 6.519688758999109268e-03 3.804110223427414894e-03
2.727272727272727071e-01 1.818181818181818232e-01 1.929652411490678787e-03 4.880578722804784775e-03
2.727272727272727071e-01 2.727272727272727071e-01 -5.175957921892404556e-03 7.159600034356117249e-03
2.727272727272727071e-01 3.636363636363636465e-01 -9.666796773672103882e-03 7.416747044771909714e-03
2.727272727272727071e-01 4.545454545454545858e-01 -1.367527525871992111e-02 6.933510769158601761e-03
2.727272727272727071e-01 5.454545454545454142e-01 -1.957808993756771088e-02 6.924987770617008209e-03
2.727272727272727071e-01 6.363636363636363535e-01 -3.693712130188941956e-02 9.766743518412113190e-03
2.727272727272727071e-01 7.272727272727272929e-01 -7.071512937545776367e-02 1.207905355840921402e-02
2.727272727272727071e-01 8.181818181818182323e-01 -1.004316806793212891e-01 6.295060738921165466e-03
2.727272727272727071e-01 9.090909090909091717e-01 -1.234026253223419189e-01 -5.297333467751741409e-03
3.636363636363636465e-01 0.000000000000000000e+00 0.000000000000000000e+00 0.000000000000000000e+00
3.636363636363636465e-01 9.090909090909091161e-02 5.853475071489810944e-03 1.186904264613986015e-03
3.636363636363636465e-01 1.818181818181818232e-01 3.408018732443451881e-03 9.613140136934816837e-04
3.636363636363636465e-01 2.727272727272727071e-01 -7.116414781194180250e-05 9.864107705652713776e-04
3.636363636363636465e-01 3.636363636363636465e-01 -1.038436312228441238e-02 5.112451966851949692e-03
3.636363636363636465e-01 4.545454545454545858e-01 -1.694310083985328674e-02 5.931259598582983017e-03
3.636363636363636465e-01 5.454545454545454142e-01 -2.385571040213108063e-02 5.882730707526206970e-03
3.636363636363636465e-01 6.363636363636363535e-01 -3.587613999843597412e-02 5.841388367116451263e-03
3.636363636363636465e-01 7.272727272727272929e-01 -6.303457170724868774e-02 4.225824493914842606e-03
3.636363636363636465e-01 8.181818181818182323e-01 -9.270853549242019653e-02 -5.728269927203655243e-03
3.636363636363636465e-01 9.090909090909091717e-01 -1.159498915076255798e-01 -2.262382768094539642e-02
4.545454545454545858e-01 0.000000000000000000e+00 0.000000000000000000e+00 0.000000000000000000e+00
4.545454545454545858e-01 9.090909090909091161e-02 5.919390358030796051e-03 -2.002360532060265541e-03
4.545454545454545858e-01 1.818181818181818232e-01 2.594166900962591171e-03 -1.641529146581888199e-03
4.545454545454545858e-01 2.727272727272727071e-01 -4.607049340847879648e-04 -1.902655349113047123e-03
4.545454545454545858e-01 3.636363636363636465e-01 -1.287027262151241302e-02 4.619958810508251190e-03
4.545454545454545858e-01 4.545454545454545858e-01 -1.914310082793235779e-02 5.166051909327507019e-03
4.545454545454545858e-01 5.454545454545454142e-01 -2.560910396277904510e-02 4.439269192516803741e-03
4.545454545454545858e-01 6.363636363636363535e-01 -3.535451367497444153e-02 2.746890997514128685e-03
4.545454545454545858e-01 7.272727272727272929e-01 -5.262110009789466858e-02 -2.317562466487288475e-03
4.545454545454545858e-01 8.181818181818182323e-01 -8.020242303609848022e-02 -1.634246669709682465e-02
4.545454545454545858e-01 9.090909090909091717e-01 -1.001867353916168213e-01 -3.791104629635810852e-02
5.454545454545454142e-01 0.000000000000000000e+00 0.000000000000000000e+00 0.000000000000000000e+00
5.454545454545454142e-01 9.090909090909091161e-02 5.501775071024894714e-03 -4.925473127514123917e-03
5.454545454545454142e-01 1.818181818181818232e-01 2.653325209394097328e-03 -4.900466650724411011e-03
5.454545454545454142e-01 2.727272727272727071e-01 -6.788783241063356400e-03 1.508211251348257065e-03
5.454545454545454142e-01 3.636363636363636465e-01 -1.310295891016721725e-02 3.835347248241305351e-03
5.454545454545454142e-01 4.545454545454545858e-01 -1.852061785757541656e-02 4.045229870826005936e-03
5.454545454545454142e-01 5.454545454545454142e-01 -2.374876104295253754e-02 2.565744565799832344e-03
5.454545454545454142e-01 6.363636363636363535e-01 -3.120628185570240021e-02 -3.676795167848467827e-04
5.454545454545454142e-01 7.272727272727272929e-01 -4.186941310763359070e-02 -7.526091765612363815e-03
5.454545454545454142e-01 8.181818181818182323e-01 -6.225139647722244263e-02 -2.478100918233394623e-02
5.454545454545454142e-01 9.090909090909091717e-01 -7.754015922546386719e-02 -4.981924965977668762e-02
6.363636363636363535e-01 0.000000000000000000e+00 0.000000000000000000e+00 0.000000000000000000e+00
6.363636363636363535e-01 9.090909090909091161e-02 4.714168142527341843e-03 -7.429609540849924088e-03
6.363636363636363535e-01 1.818181818181818232e-01 1.754338736645877361e-03 -6.932289805263280869e-03
6.363636363636363535e-01 2.727272727272727071e-01 -6.160338874906301498e-03 2.117428812198340893e-04
6.363636363636363535e-01 3.636363636363636465e-01 -1.114625111222267151e-02 2.569968113675713539e-03
6.363636363636363535e-01 4.545454545454545858e-01 -1.520626246929168701e-02 2.538229338824748993e-03
6.363636363636363535e-01 5.454545454545454142e-01 -1.884479634463787079e-02 5.608233623206615448e-04
6.363636363636363535e-01 6.363636363636363535e-01 -2.369723655283451080e-02 -3.154416102916002274e-03
6.363636363636363535e-01 7.272727272727272929e-01 -2.973508834838867188e-02 -1.149701699614524841e-02
6.363636363636363535e-01 8.181818181818182323e-01 -4.177051410079002380e-02 -3.081102669239044189e-02
6.363636363636363535e-01 9.090909090909091717e-01 -5.218394100666046143e-02 -5.893280357122421265e-02
7.272727272727272929e-01 0.000000000000000000e+00 0.000000000000000000e+00 0.000000000000000000e+00
7.272727272727272929e-01 9.090909090909091161e-02 3.533433889970183372e-03 -9.161058813333511353e-03
7.272727272727272929e-01 1.818181818181818232e-01 1.415785169228911400e-03 -9.481829591095447540e-03
7.272727272727272929e-01 2.727272727272727071e-01 -4.529053810983896255e-03 -1.627976540476083755e-03
7.272727272727272929e-01 3.636363636363636465e-01 -7.897919043898582458e-03 7.818788290023803711e-04
7.272727272727272929e-01 4.545454545454545858e-01 -1.039814297109842300e-02 7.024300866760313511e-04
7.272727272727272929e-01 5.454545454545454142e-01 -1.240471191704273224e-02 -1.276153139770030975e-03
7.272727272727272929e-01 6.363636363636363535e-01 -1.444644574075937271e-02 -5.222971085458993912e-03
7.272727272727272929e-01 7.272727272727272929e-01 -1.650789752602577209e-02 -1.392575912177562714e-02
7.272727272727272929e-01 8.181818181818182323e-01 -2.054809592664241791e-02 -3.414465487003326416e-02
7.272727272727272929e-01 9.090909090909091717e-01 -2.456810697913169861e-02 -6.307110190391540527e-02
8.181818181818182323e-01 0.000000000000000000e+00 0.000000000000000000e+00 0.000000000000000000e+00
8.181818181818182323e-01 9.090909090909091161e-02 0.000000000000000000e+00 0.000000000000000000e+00
8.181818181818182323e-01 1.818181818181818232e-01 4.563976544886827469e-04 -1.077407132834196091e-02
8.181818181818182323e-01 2.727272727272727071e-01 -2.887452021241188049e-03 -4.023764748126268387e-03
8.181818181818182323e-01 3.636363636363636465e-01 -4.683080594986677170e-03 -1.515483600087463856e-03
8.181818181818182323e-01 4.545454545454545858e-01 -5.732659250497817993e-03 -1.301782904192805290e-03
8.181818181818182323e-01 5.454545454545454142e-01 -6.132879760116338730e-03 -2.790071303024888039e-03
8.181818181818182323e-01 6.363636363636363535e-01 -5.620394367724657059e-03 -6.356616504490375519e-03
8.181818181818182323e-01 7.272727272727272929e-01 -3.876751288771629333e-03 -1.472945325076580048e-02
8.181818181818182323e-01 8.181818181818182323e-01 -3.203996748197823763e-04 -3.536990657448768616e-02
8.181818181818182323e-01 9.090909090909091717e-01 0.000000000000000000e+00 0.000000000000000000e+00
9.090909090909091717e-01 0.000000000000000000e+00 0.000000000000000000e+00 0.000000000000000000e+00
9.090909090909091717e-01 9.090909090909091161e-02 0.000000000000000000e+00 0.000000000000000000e+00
9.090909090909091717e-01 1.818181818181818232e-01 0.000000000000000000e+00 0.000000000000000000e+00
9.090909090909091717e-01 2.727272727272727071e-01 -2.469757804647088051e-03 -1.088128052651882172e-02
9.090909090909091717e-01 3.636363636363636465e-01 -2.803808776661753654e-03 -4.102073609828948975e-03
9.090909090909091717e-01 4.545454545454545858e-01 -2.774501219391822815e-03 -3.396063577383756638e-03
9.090909090909091717e-01 5.454545454545454142e-01 -1.757273799739778042e-03 -3.876937087625265121e-03
9.090909090909091717e-01 6.363636363636363535e-01 8.430060697719454765e-04 -6.434426642954349518e-03
9.090909090909091717e-01 7.272727272727272929e-01 8.186579681932926178e-03 -1.462822593748569489e-02
9.090909090909091717e-01 8.181818181818182323e-01 0.000000000000000000e+00 0.000000000000000000e+00
9.090909090909091717e-01 9.090909090909091717e-01 0.000000000000000000e+00 0.000000000000000000e+00
