# Supplementary material for: Visual pursuit behavior in mice maintains the pursued prey on the retinal region with least optic flow
Source: eLife. 2021 Oct 26;10:e70838. doi: 10.7554/eLife.70838 (PMC8547958; doi:10.7554/eLife.70838)
Supplement: Figure 1—source data 5. [file elife-70838-fig1-data5.zip › J/98349-right.csv]

0.000000000000000000e+00 0.000000000000000000e+00 0.000000000000000000e+00 0.000000000000000000e+00
0.000000000000000000e+00 9.090909090909091161e-02 0.000000000000000000e+00 0.000000000000000000e+00
0.000000000000000000e+00 1.818181818181818232e-01 0.000000000000000000e+00 0.000000000000000000e+00
0.000000000000000000e+00 2.727272727272727071e-01 0.000000000000000000e+00 0.000000000000000000e+00
0.000000000000000000e+00 3.636363636363636465e-01 0.000000000000000000e+00 0.000000000000000000e+00
0.000000000000000000e+00 4.545454545454545858e-01 0.000000000000000000e+00 0.000000000000000000e+00
0.000000000000000000e+00 5.454545454545454142e-01 0.000000000000000000e+00 0.000000000000000000e+00
0.000000000000000000e+00 6.363636363636363535e-01 0.000000000000000000e+00 0.000000000000000000e+00
0.000000000000000000e+00 7.272727272727272929e-01 0.000000000000000000e+00 0.000000000000000000e+00
0.000000000000000000e+00 8.181818181818182323e-01 0.000000000000000000e+00 0.000000000000000000e+00
0.000000000000000000e+00 9.090909090909091717e-01 0.000000000000000000e+00 0.000000000000000000e+00
9.090909090909091161e-02 0.000000000000000000e+00 0.000000000000000000e+00 0.000000000000000000e+00
9.090909090909091161e-02 9.090909090909091161e-02 0.000000000000000000e+00 0.000000000000000000e+00
9.090909090909091161e-02 1.818181818181818232e-01 0.000000000000000000e+00 0.000000000000000000e+00
9.090909090909091161e-02 2.727272727272727071e-01 -2.571661025285720825e-03 1.673326641321182251e-02
9.090909090909091161e-02 3.636363636363636465e-01 -5.268523469567298889e-03 1.462314836680889130e-02
9.090909090909091161e-02 4.545454545454545858e-01 -7.940752431750297546e-03 1.138543896377086639e-02
9.090909090909091161e-02 5.454545454545454142e-01 -1.086370088160037994e-02 6.600335706025362015e-03
9.090909090909091161e-02 6.363636363636363535e-01 -1.388325728476047516e-02 -1.385258976370096207e-03
9.090909090909091161e-02 7.272727272727272929e-01 -1.927046105265617371e-02 -1.662622392177581787e-02
9.090909090909091161e-02 8.181818181818182323e-01 0.000000000000000000e+00 0.000000000000000000e+00
9.090909090909091161e-02 9.090909090909091717e-01 0.000000000000000000e+00 0.000000000000000000e+00
1.818181818181818232e-01 0.000000000000000000e+00 0.000000000000000000e+00 0.000000000000000000e+00
1.818181818181818232e-01 9.090909090909091161e-02 0.000000000000000000e+00 0.000000000000000000e+00
1.818181818181818232e-01 1.818181818181818232e-01 3.042571945115923882e-03 1.419604476541280746e-02
1.818181818181818232e-01 2.727272727272727071e-01 1.272303052246570587e-03 1.407316327095031738e-02
1.818181818181818232e-01 3.636363636363636465e-01 -5.448259762488305569e-04 1.235605962574481964e-02
1.818181818181818232e-01 4.545454545454545858e-01 -2.159685129299759865e-03 9.080151095986366272e-03
1.818181818181818232e-01 5.454545454545454142e-01 -3.234763629734516144e-03 5.509526934474706650e-03
1.818181818181818232e-01 6.363636363636363535e-01 -3.912677522748708725e-03 -9.825862944126129150e-04
1.818181818181818232e-01 7.272727272727272929e-01 -3.950736951082944870e-03 -1.610800251364707947e-02
1.818181818181818232e-01 8.181818181818182323e-01 -2.397757256403565407e-03 -4.342862591147422791e-02
1.818181818181818232e-01 9.090909090909091717e-01 0.000000000000000000e+00 0.000000000000000000e+00
2.727272727272727071e-01 0.000000000000000000e+00 0.000000000000000000e+00 0.000000000000000000e+00
2.727272727272727071e-01 9.090909090909091161e-02 1.220702892169356346e-03 2.912521595135331154e-03
2.727272727272727071e-01 1.818181818181818232e-01 4.444163758307695389e-03 1.010431256145238876e-02
2.727272727272727071e-01 2.727272727272727071e-01 3.447106806561350822e-03 1.017136219888925552e-02
2.727272727272727071e-01 3.636363636363636465e-01 2.401575678959488869e-03 9.073885157704353333e-03
2.727272727272727071e-01 4.545454545454545858e-01 1.484216540120542049e-03 6.830536294728517532e-03
2.727272727272727071e-01 5.454545454545454142e-01 1.626768615096807480e-03 4.169042222201824188e-03
2.727272727272727071e-01 6.363636363636363535e-01 4.015969112515449524e-03 -3.797248355112969875e-04
2.727272727272727071e-01 7.272727272727272929e-01 1.247145049273967743e-02 -1.438401825726032257e-02
2.727272727272727071e-01 8.181818181818182323e-01 2.202084660530090332e-02 -4.103970900177955627e-02
2.727272727272727071e-01 9.090909090909091717e-01 3.130967915058135986e-02 -7.235351204872131348e-02
3.636363636363636465e-01 0.000000000000000000e+00 0.000000000000000000e+00 0.000000000000000000e+00
3.636363636363636465e-01 9.090909090909091161e-02 1.149417599663138390e-03 1.449818722903728485e-03
3.636363636363636465e-01 1.818181818181818232e-01 -3.484700937406159937e-05 1.319814939051866531e-03
3.636363636363636465e-01 2.727272727272727071e-01 -1.041582785546779633e-03 1.221464015543460846e-03
3.636363636363636465e-01 3.636363636363636465e-01 2.601481275632977486e-03 5.235814489424228668e-03
3.636363636363636465e-01 4.545454545454545858e-01 2.217309549450874329e-03 4.096025135368108749e-03
3.636363636363636465e-01 5.454545454545454142e-01 2.557326573878526688e-03 2.478774636983871460e-03
3.636363636363636465e-01 6.363636363636363535e-01 8.691826835274696350e-03 2.193855179939419031e-04
3.636363636363636465e-01 7.272727272727272929e-01 2.892886847257614136e-02 -1.163018401712179184e-02
3.636363636363636465e-01 8.181818181818182323e-01 4.697512835264205933e-02 -3.603650629520416260e-02
3.636363636363636465e-01 9.090909090909091717e-01 6.183362379670143127e-02 -6.550620496273040771e-02
4.545454545454545858e-01 0.000000000000000000e+00 0.000000000000000000e+00 0.000000000000000000e+00
4.545454545454545858e-01 9.090909090909091161e-02 1.283672405406832695e-03 4.036409663967788219e-04
4.545454545454545858e-01 1.818181818181818232e-01 7.413929415633901954e-05 3.170397249050438404e-04
4.545454545454545858e-01 2.727272727272727071e-01 -1.140985987149178982e-03 1.165184658020734787e-04
4.545454545454545858e-01 3.636363636363636465e-01 -1.944467541761696339e-03 6.748786836396902800e-05
4.545454545454545858e-01 4.545454545454545858e-01 -2.929658512584865093e-04 1.108417054638266563e-03
4.545454545454545858e-01 5.454545454545454142e-01 -3.262949176132678986e-04 5.567480693571269512e-04
4.545454545454545858e-01 6.363636363636363535e-01 1.478753425180912018e-02 1.107751391828060150e-03
4.545454545454545858e-01 7.272727272727272929e-01 4.399383068084716797e-02 -7.676699198782444000e-03
4.545454545454545858e-01 8.181818181818182323e-01 6.932441145181655884e-02 -2.806532196700572968e-02
4.545454545454545858e-01 9.090909090909091717e-01 8.916824311017990112e-02 -5.365645512938499451e-02
5.454545454545454142e-01 0.000000000000000000e+00 0.000000000000000000e+00 0.000000000000000000e+00
5.454545454545454142e-01 9.090909090909091161e-02 1.383537077344954014e-03 -5.796489422209560871e-04
5.454545454545454142e-01 1.818181818181818232e-01 7.058836636133491993e-04 -2.776185574475675821e-04
5.454545454545454142e-01 2.727272727272727071e-01 -8.168542408384382725e-04 -5.480470717884600163e-04
5.454545454545454142e-01 3.636363636363636465e-01 -1.808086177334189415e-03 -6.077267462387681007e-04
5.454545454545454142e-01 4.545454545454545858e-01 -2.346827415749430656e-03 -5.696550360880792141e-04
5.454545454545454142e-01 5.454545454545454142e-01 -8.875695057213306427e-04 -7.874120638007298112e-05
5.454545454545454142e-01 6.363636363636363535e-01 2.111103758215904236e-02 2.500938251614570618e-03
5.454545454545454142e-01 7.272727272727272929e-01 5.655682086944580078e-02 -2.586995018646121025e-03
5.454545454545454142e-01 8.181818181818182323e-01 8.619253337383270264e-02 -1.762385852634906769e-02
5.454545454545454142e-01 9.090909090909091717e-01 1.086632236838340759e-01 -3.738677129149436951e-02
6.363636363636363535e-01 0.000000000000000000e+00 0.000000000000000000e+00 0.000000000000000000e+00
6.363636363636363535e-01 9.090909090909091161e-02 1.628430210985243320e-03 -1.423622947186231613e-03
6.363636363636363535e-01 1.818181818181818232e-01 2.660446625668555498e-05 -1.512359827756881714e-03
6.363636363636363535e-01 2.727272727272727071e-01 -8.711289847269654274e-04 -1.331082894466817379e-03
6.363636363636363535e-01 3.636363636363636465e-01 -1.864177873358130455e-03 -1.250011730007827282e-03
6.363636363636363535e-01 4.545454545454545858e-01 -2.331709722056984901e-03 -1.030119252391159534e-03
6.363636363636363535e-01 5.454545454545454142e-01 -8.007874712347984314e-04 -3.360314585734158754e-04
6.363636363636363535e-01 6.363636363636363535e-01 2.674872800707817078e-02 4.516526591032743454e-03
6.363636363636363535e-01 7.272727272727272929e-01 6.322362273931503296e-02 3.473327029496431351e-03
6.363636363636363535e-01 8.181818181818182323e-01 9.510672092437744141e-02 -5.495193414390087128e-03
6.363636363636363535e-01 9.090909090909091717e-01 1.195290610194206238e-01 -1.892653480172157288e-02
7.272727272727272929e-01 0.000000000000000000e+00 0.000000000000000000e+00 0.000000000000000000e+00
7.272727272727272929e-01 9.090909090909091161e-02 6.054507684893906116e-04 -2.562856534495949745e-03
7.272727272727272929e-01 1.818181818181818232e-01 3.736506187124177814e-05 -2.196071436628699303e-03
7.272727272727272929e-01 2.727272727272727071e-01 -1.179780578240752220e-03 -2.036776393651962280e-03
7.272727272727272929e-01 3.636363636363636465e-01 -2.049696864560246468e-03 -1.776082790456712246e-03
7.272727272727272929e-01 4.545454545454545858e-01 -2.584432950243353844e-03 -1.433939789421856403e-03
7.272727272727272929e-01 5.454545454545454142e-01 -1.130468794144690037e-03 -5.419954541139304638e-04
7.272727272727272929e-01 6.363636363636363535e-01 3.042719513177871704e-02 7.120575290173292160e-03
7.272727272727272929e-01 7.272727272727272929e-01 6.526909768581390381e-02 1.010932121425867081e-02
7.272727272727272929e-01 8.181818181818182323e-01 9.625350683927536011e-02 7.243395783007144928e-03
7.272727272727272929e-01 9.090909090909091717e-01 1.192693263292312622e-01 5.251436959952116013e-04
8.181818181818182323e-01 0.000000000000000000e+00 0.000000000000000000e+00 0.000000000000000000e+00
8.181818181818182323e-01 9.090909090909091161e-02 0.000000000000000000e+00 0.000000000000000000e+00
8.181818181818182323e-01 1.818181818181818232e-01 -8.781262440606951714e-04 -2.971441484987735748e-03
8.181818181818182323e-01 2.727272727272727071e-01 -1.765595632605254650e-03 -2.627516631036996841e-03
8.181818181818182323e-01 3.636363636363636465e-01 -2.487928606569766998e-03 -2.209438011050224304e-03
8.181818181818182323e-01 4.545454545454545858e-01 -1.644498435780405998e-03 -1.211320632137358189e-03
8.181818181818182323e-01 5.454545454545454142e-01 1.483871368691325188e-03 4.907060647383332253e-04
8.181818181818182323e-01 6.363636363636363535e-01 3.162642568349838257e-02 1.039884705096483231e-02
8.181818181818182323e-01 7.272727272727272929e-01 6.200860068202018738e-02 1.710732467472553253e-02
8.181818181818182323e-01 8.181818181818182323e-01 8.897636830806732178e-02 1.977301202714443207e-02
8.181818181818182323e-01 9.090909090909091717e-01 0.000000000000000000e+00 0.000000000000000000e+00
9.090909090909091717e-01 0.000000000000000000e+00 0.000000000000000000e+00 0.000000000000000000e+00
9.090909090909091717e-01 9.090909090909091161e-02 0.000000000000000000e+00 0.000000000000000000e+00
9.090909090909091717e-01 1.818181818181818232e-01 0.000000000000000000e+00 0.000000000000000000e+00
9.090909090909091717e-01 2.727272727272727071e-01 -2.039375249296426773e-03 -2.888171002268791199e-03
9.090909090909091717e-01 3.636363636363636465e-01 -2.661505248397588730e-03 -2.345336368307471275e-03
9.090909090909091717e-01 4.545454545454545858e-01 -1.815223484300076962e-03 -1.163737033493816853e-03
9.090909090909091717e-01 5.454545454545454142e-01 7.244428619742393494e-03 3.786475630477070808e-03
9.090909090909091717e-01 6.363636363636363535e-01 3.030967526137828827e-02 1.466687768697738647e-02
9.090909090909091717e-01 7.272727272727272929e-01 5.320120975375175476e-02 2.400551177561283112e-02
9.090909090909091717e-01 8.181818181818182323e-01 0.000000000000000000e+00 0.000000000000000000e+00
9.090909090909091717e-01 9.090909090909091717e-01 0.000000000000000000e+00 0.000000000000000000e+00
