# Supplementary material for: Visual pursuit behavior in mice maintains the pursued prey on the retinal region with least optic flow
Source: eLife. 2021 Oct 26;10:e70838. doi: 10.7554/eLife.70838 (PMC8547958; doi:10.7554/eLife.70838)
Supplement: Figure 1—source data 5. [file elife-70838-fig1-data5.zip › J/readme.txt]

Optic-flow images.
The png-files conaining the rendered view.
The svg-file the plotted arrows.
The Csv-file contains a table, where to plot the arrows, columns are encoded by <anchorx> <anchory> <offsetx> <offsety>.
 Exr contain the original flow-data, first channel (r) is x, second (g) is y and third (b) is distance. Values are in Radians/frame
