# Supplementary material for: Visual pursuit behavior in mice maintains the pursued prey on the retinal region with least optic flow
Source: eLife. 2021 Oct 26;10:e70838. doi: 10.7554/eLife.70838 (PMC8547958; doi:10.7554/eLife.70838)
Supplement: Figure 2—source data 2. [file elife-70838-fig2-data2.zip]

Archive with 7 entries (6 files):
- E/
- E/174763-174863.csv
- E/174763-175476-both.mp4
- E/174763-175476_left.svg
- E/174763-175476_right.svg
- E/174864-175476.csv
- E/readme.txt
