# Supplementary material for: Visual pursuit behavior in mice maintains the pursued prey on the retinal region with least optic flow
Source: eLife. 2021 Oct 26;10:e70838. doi: 10.7554/eLife.70838 (PMC8547958; doi:10.7554/eLife.70838)
Supplement: Figure 2—source data 2. [file elife-70838-fig2-data2.zip › E/174763-174863.csv]

nan nan nan nan nan nan nan nan nan nan nan nan
-8.471588371298690845e+01 -4.273717131829450722e+01 1.162671028231372787e+02 1.265216228435704811e-03 9.277178493933071479e+01 -1.045940493482913638e+02 2.655309423591824611e+02 4.627704125530493831e-03 -1.198076343731527373e+02 -9.412544326800050953e+01 3.946121253434143910e+02 7.605507829886844423e-04
-8.373117178499501279e+01 -4.108747582571395895e+01 1.141493872766570945e+02 2.325424764445033730e-03 8.747655115874727016e+01 -1.089407706074020297e+02 2.651161443679177978e+02 5.520160791939101620e-03 -1.197286435800635047e+02 -9.200324299056774180e+01 3.744839467733267497e+02 8.360929416303133042e-04
-7.947573875458607517e+01 -4.604096764371607264e+01 1.130240192505535788e+02 5.306532324718685190e-03 8.231073391698781450e+01 -1.081246827274389943e+02 2.410313779695033816e+02 7.586469179863316280e-03 -1.048482835448154162e+02 -1.060048130921870921e+02 3.508486950714357135e+02 9.987594712783283164e-04
-8.008731840125295776e+01 -4.286957537456711265e+01 1.117645387717683292e+02 7.547633100279249087e-03 8.045033031968300463e+01 -1.119866181740506192e+02 2.540485454545123218e+02 7.694745113467273134e-03 -1.112577571272869932e+02 -9.754780026582484709e+01 3.374525033457747440e+02 1.146088376112589392e-03
-7.731730067962642750e+01 -4.511977271894982522e+01 1.104141054537172977e+02 7.838599645721752024e-03 7.657662040339569387e+01 -1.121784802622293142e+02 2.413989277522824182e+02 8.397163684193402478e-03 -1.037649359947954366e+02 -1.029550852252725122e+02 3.181880780066655916e+02 2.274534747841937179e-03
-7.716072138098289201e+01 -4.465802814152918643e+01 1.097897873317174202e+02 7.959773608213011054e-03 7.451732470554118493e+01 -1.131135420132644356e+02 2.387785648802620244e+02 7.994844036097592879e-03 -1.021622736508925016e+02 -1.033748567445024094e+02 3.090932628761016758e+02 2.654980856105462056e-03
-7.857501839301929181e+01 -4.299924959405414882e+01 1.102912213592970829e+02 8.814532867356559762e-03 7.411542753818432061e+01 -1.139180422000399631e+02 2.415255372502332989e+02 8.234357926635826538e-03 -1.031848541676673108e+02 -1.023239007519615882e+02 3.089046956901906356e+02 2.517617458935430663e-03
-7.835411162123203610e+01 -4.230582944920212896e+01 1.097111192369558097e+02 8.357556724482548965e-03 7.088829372192971334e+01 -1.151371714455239896e+02 2.374591473405858153e+02 7.039612360959734104e-03 -1.006520585208790806e+02 -1.032711151736748434e+02 2.983042226782854982e+02 2.791152353761950158e-03
-7.978022787485951994e+01 -4.130883485901303231e+01 1.104404019751554529e+02 7.720130444724605627e-03 7.255678473407664342e+01 -1.147659411214871881e+02 2.403588619583319144e+02 7.858268806742885887e-03 -1.010284387368492531e+02 -1.033616688969620867e+02 3.007402589069066607e+02 2.810493943051428026e-03
-7.877674410930994497e+01 -4.514651620795882536e+01 1.118858580446185158e+02 7.586120621200114801e-03 7.654854072046423141e+01 -1.101195710211287349e+02 2.310431939029489286e+02 5.725867130898491635e-03 -9.149639967736780477e+01 -1.118176751698181164e+02 3.006170203999636215e+02 3.471589701018369840e-03
-7.918288948180975240e+01 -4.393630246604610079e+01 1.115789000984782291e+02 8.327718155391169996e-03 7.785592904381927326e+01 -1.108719720278613039e+02 2.390121102492024647e+02 7.997503227614036550e-03 -9.295454691787395518e+01 -1.098352526200650772e+02 2.951638231330453550e+02 3.732987641989489458e-03
-7.965550544905238439e+01 -4.423764435990898392e+01 1.123682126113894242e+02 7.428893075176499355e-03 8.127165996258783309e+01 -1.092203629863919048e+02 2.432196276022588393e+02 8.091534981157165116e-03 -9.155964786079580620e+01 -1.110348033078150820e+02 2.955839221366065317e+02 3.773640532048437406e-03
-7.970047118019336096e+01 -4.190730184466136876e+01 1.109566030163462216e+02 7.994832165541016986e-03 8.283201794517390226e+01 -1.102590098295384706e+02 2.545708798755533167e+02 7.490917242359758713e-03 -9.526971768966240006e+01 -1.069437661718110064e+02 2.893128350648646574e+02 3.328550425931026124e-03
-7.781935060460047282e+01 -4.489989784648629012e+01 1.107111188183490071e+02 8.256575960065154485e-03 8.578091562358855526e+01 -1.058193786488677830e+02 2.435542516869395513e+02 6.673652526095905958e-03 -8.732803154434806459e+01 -1.130085500168313644e+02 2.855428471704818207e+02 3.671640333761881300e-03
-7.771704774360773627e+01 -4.580076580921898710e+01 1.112401159571277134e+02 7.242832613791376495e-03 9.074028939438728969e+01 -1.016317337778624079e+02 2.438326628088965435e+02 4.141909735608011178e-03 -8.489442898974081686e+01 -1.154418940411679415e+02 2.898380059697765887e+02 3.247688235351042785e-03
-7.677821172830253715e+01 -4.529526973178793980e+01 1.104278229469415891e+02 7.182040634813639801e-03 8.864745824317778045e+01 -1.032828720828451452e+02 2.440892370729720255e+02 5.135990463347030882e-03 -8.441032766524233466e+01 -1.146233538629219879e+02 2.829735681581596509e+02 3.100656347470874801e-03
-7.734990496323077025e+01 -4.449461020774323572e+01 1.103597277801399485e+02 8.209534183136158250e-03 8.696662155978432907e+01 -1.048105707645964486e+02 2.442286323997608690e+02 6.097180649074463235e-03 -8.593720298174447692e+01 -1.137755194867100244e+02 2.845229357334862357e+02 3.438827078602813263e-03
-7.757280559362145311e+01 -4.434999338415685344e+01 1.102843038065745134e+02 8.444072552185667366e-03 8.505939198973705118e+01 -1.058446826467611572e+02 2.412333319187269183e+02 6.460347481869054172e-03 -8.583116856187527333e+01 -1.140462857986077694e+02 2.852330088757496469e+02 3.458799849548122637e-03
-7.889079626097733922e+01 -4.402818740332403280e+01 1.115953200677994488e+02 8.553860414242846558e-03 8.584598948152243736e+01 -1.054025215221930978e+02 2.423463572644598401e+02 6.318431529770587862e-03 -8.695560383287471495e+01 -1.144437696851547912e+02 2.942840690310653713e+02 3.497762779213263104e-03
-7.940328626822042679e+01 -4.039794221104958893e+01 1.099976447931764767e+02 7.316181425354441499e-03 8.084377018402169313e+01 -1.114306591764579366e+02 2.534551307600888777e+02 7.893768294198395472e-03 -9.248171087753310360e+01 -1.075835326313042231e+02 2.783012392528261785e+02 2.732197067015578427e-03
-7.637076103679322614e+01 -4.423304272314094021e+01 1.090378701332588918e+02 6.806232449477732545e-03 7.494662247837324287e+01 -1.112542217118188290e+02 2.317684750350563831e+02 5.964998820474663038e-03 -8.103744918495958416e+01 -1.131715948388358015e+02 2.577074382346773405e+02 1.129530763086079252e-03
-7.574627942505807709e+01 -4.240126019879325270e+01 1.073736013275558463e+02 4.555046669614390940e-03 6.855220631762348660e+01 -1.156922717511025525e+02 2.337776785223809668e+02 5.524764835094411741e-03 -8.240990847360805560e+01 -1.092563594998443506e+02 2.421611943977046337e+02 1.029860064952138349e-03
-7.631486763039978882e+01 -4.209247513513177807e+01 1.079487746007632154e+02 5.282534419257675640e-03 7.061226385561890595e+01 -1.136627066228663523e+02 2.303991010962112682e+02 5.124726372216865423e-03 -7.985280671554761511e+01 -1.092496373348411680e+02 2.332262648640110854e+02 1.194334822703483918e-03
-7.484320423098536423e+01 -4.084693674700114485e+01 1.059705944135533571e+02 2.159699844358290485e-03 6.724293706994997422e+01 -1.140890452535580977e+02 2.232808458099974018e+02 2.489392673646270704e-03 -7.674482073343047261e+01 -1.063840187208757442e+02 2.113908245885811255e+02 1.864671291393433074e-03
-7.929539314923256654e+01 -3.788894455235423209e+01 1.091396123495495516e+02 6.411727236055072936e-03 7.664899416345711813e+01 -1.104399480275287431e+02 2.347596156964404202e+02 6.383344678458968691e-03 -8.026186146607544458e+01 -1.051363387349158529e+02 2.173469276701498814e+02 2.699838281555246543e-03
-8.148905614166606881e+01 -3.516132818857445841e+01 1.099857921751715679e+02 8.667082550395487431e-03 8.040362061098466029e+01 -1.093820798316324954e+02 2.422677049406139815e+02 7.917191285669802556e-03 -8.277198039149648423e+01 -1.027999100351749462e+02 2.155928747826998801e+02 3.361285830358889601e-03
-8.044822079324610797e+01 -3.271324464386372455e+01 1.075747256770200266e+02 5.298781743791590622e-03 7.583226236484289018e+01 -1.135805671525776006e+02 2.470393704293836947e+02 8.514581749186870760e-03 -8.459323505411875033e+01 -9.833276831284821640e+01 2.044806913170389180e+02 3.189178116439448339e-03
-8.147116730342517599e+01 -3.416845594146662535e+01 1.097052356643132924e+02 8.267639968867455252e-03 8.055642659309967257e+01 -1.095664648441574940e+02 2.442284572831482308e+02 8.124944528316640699e-03 -8.202526538548647750e+01 -1.012673645722544222e+02 2.079381817335478218e+02 3.285069083595480634e-03
-8.215341498387780916e+01 -3.391464662415589260e+01 1.104341222929211028e+02 8.065580751440752649e-03 8.265353329287445661e+01 -1.082668248178786428e+02 2.457877083637114879e+02 7.794166006289533939e-03 -8.173198708126568590e+01 -1.013970682486960015e+02 2.077184272132720650e+02 3.194349858022516291e-03
-8.151556446825379965e+01 -3.567515720106826649e+01 1.105205152818880379e+02 8.598371937507879106e-03 8.519704451589150551e+01 -1.065176047039268639e+02 2.468837627216101112e+02 7.076065582538746714e-03 -8.190462597230668962e+01 -1.017033424549276646e+02 2.092780745014417221e+02 3.356199104439851113e-03
-8.250648153377640881e+01 -3.621813034299164968e+01 1.117509197058792410e+02 7.248923856132208528e-03 9.125015951365415390e+01 -1.032958749281127666e+02 2.559249431871110403e+02 5.008042983088371002e-03 -8.521694328730328039e+01 -1.011864439943977629e+02 2.174520953836761237e+02 3.323417719208758038e-03
-8.108182689214841332e+01 -3.548697578048640366e+01 1.099420500783909631e+02 8.575166042927379051e-03 8.991901690795440061e+01 -1.063038457032681663e+02 2.662360166256677871e+02 5.482812253743155062e-03 -8.845447121744470564e+01 -9.697549906477611614e+01 2.127004549311891424e+02 3.213415300961980879e-03
-8.098382301375677628e+01 -4.033134955033286673e+01 1.127637847369497734e+02 6.439336209141250690e-03 9.534062421319832481e+01 -9.843227385323464773e+01 2.518287954402089497e+02 2.395939766396083023e-03 -8.316043448938361848e+01 -1.037232243476871218e+02 2.218799972001135927e+02 2.791334417177451354e-03
-8.340918771126705167e+01 -3.282160719982332608e+01 1.112561290537029066e+02 5.993392880683723160e-03 9.796617065488406695e+01 -1.027836041808910892e+02 2.878423797098188857e+02 2.430698747626280996e-03 -9.563845579865711954e+01 -9.300821253507214692e+01 2.238198020379110460e+02 1.049415515438772333e-03
-8.114326004134453285e+01 -3.573922623240915897e+01 1.101605663037877747e+02 8.578297747394202435e-03 9.486974245069752953e+01 -1.025713909192809439e+02 2.698866894577318476e+02 3.840062871493344059e-03 -9.009528932709508808e+01 -9.680434246536073317e+01 2.177158048222074740e+02 2.607936922234428950e-03
-8.049173802183523208e+01 -3.550908438578666448e+01 1.093808875139780099e+02 8.040216440539545151e-03 9.279726460037922209e+01 -1.041664134597071723e+02 2.684241641455275840e+02 4.631324567916873282e-03 -8.987459985617709890e+01 -9.601514488471057973e+01 2.141483085043256551e+02 2.832212331196371728e-03
-8.010853715487441207e+01 -3.735095691790483841e+01 1.099816392697525913e+02 7.447484724677015319e-03 8.798838343518616512e+01 -1.056568274635111351e+02 2.545079253766180329e+02 6.382196549471029143e-03 -8.624403703690160228e+01 -9.781248908762977123e+01 2.089103701410676308e+02 3.467810832646888060e-03
-8.047305983237568228e+01 -3.492624943967651774e+01 1.089888002703163039e+02 7.775998160614839248e-03 8.198406128263174253e+01 -1.112189293580075713e+02 2.587031708628321667e+02 7.305460629981329855e-03 -8.894420667236087752e+01 -9.336046446856622083e+01 2.019842897547269445e+02 2.739006299608511604e-03
-8.021155939356690112e+01 -3.413750185526843239e+01 1.082881814818100281e+02 6.680055536523693376e-03 7.531062847050412756e+01 -1.151987556779134110e+02 2.549431058948928808e+02 7.682859222769903434e-03 -8.895047720239477940e+01 -9.105517946270234120e+01 1.948524561411287266e+02 2.838414782039140518e-03
-8.234252043276185873e+01 -3.390810693956299815e+01 1.105247970747219028e+02 7.945675223428519743e-03 7.677696136628502188e+01 -1.135567438761131456e+02 2.512890804481752411e+02 8.370635646594119794e-03 -8.912461661427045101e+01 -9.181642903605960271e+01 1.976714537424474827e+02 2.769174009825939656e-03
-8.243136347068474379e+01 -3.173926140631374082e+01 1.097183520229451119e+02 5.429243168208448302e-03 7.101383205033775425e+01 -1.171401351372406765e+02 2.509004805170952181e+02 7.111608292203357162e-03 -9.012194659924846007e+01 -8.841064003262718529e+01 1.908532809121301739e+02 3.102599627671944523e-03
-8.271339220114062130e+01 -3.303849975509216819e+01 1.105901400680568685e+02 6.972298346235293078e-03 6.882706908488869146e+01 -1.160330213859912476e+02 2.379718364676414808e+02 6.060360380889002509e-03 -8.706119311771227842e+01 -9.022746333917586981e+01 1.873829864345367184e+02 2.519516460098622252e-03
nan nan nan nan 6.356598942944878416e+01 -1.177331089537584887e+02 2.313580129836972787e+02 2.912252874283696811e-03 -8.513630437770457604e+01 -8.909344981631849691e+01 1.793086759304257214e+02 2.079940556836003696e-03
nan nan nan nan 7.157672453769258425e+01 -1.155420328597445092e+02 2.431274494997228430e+02 7.614924468513899897e-03 -8.898270301410015293e+01 -8.890885325613258772e+01 1.882525178056988011e+02 2.976049661285615384e-03
nan nan nan nan 6.239382718155415120e+01 -1.218996503708853254e+02 2.494559241964007583e+02 3.245292508530495806e-03 -9.020223869701364094e+01 -8.291497553490084726e+01 1.763409713846856164e+02 2.829733401441051049e-03
nan nan nan nan 6.306528167925981165e+01 -1.214025027268450856e+02 2.487935070680580907e+02 3.585968266845864991e-03 -8.934362387720548782e+01 -8.325460778301449238e+01 1.751228113522967647e+02 2.840022948194272003e-03
nan nan nan nan 6.467075218580366425e+01 -1.198201524952606860e+02 2.449532754528432861e+02 4.481487306691008671e-03 -8.731244713854245276e+01 -8.451169449676520173e+01 1.732600503312647788e+02 2.635024357285071887e-03
nan nan nan nan 6.874359914799097737e+01 -1.170202559428122129e+02 2.425322673533757722e+02 6.471754566885263259e-03 -8.572626948260588620e+01 -8.650121072458854599e+01 1.743367352311910565e+02 2.373651450413176000e-03
nan nan nan nan 6.833773433542231146e+01 -1.179459473483653795e+02 2.462648450160490654e+02 6.287086749109330880e-03 -8.604774448668520392e+01 -8.477462984791048939e+01 1.711482631142164053e+02 2.116213765930878652e-03
nan nan nan nan 7.460264375689560268e+01 -1.178204720695995178e+02 2.667831320969708599e+02 5.115919857850611749e-03 -9.117780891854735614e+01 -8.186541819765598405e+01 1.764009407692104787e+02 2.563764506464096416e-03
nan nan nan nan 7.635948560938550145e+01 -1.167114276065863692e+02 2.677422473629834485e+02 5.350166832538347239e-03 -9.023997289227503416e+01 -8.265782820324716340e+01 1.763847156547025179e+02 2.766981534951674926e-03
nan nan nan nan 8.701178491834754425e+01 -1.104282971108849836e+02 2.755997068063467168e+02 4.833627634374513919e-03 -9.202661466845552241e+01 -8.482216469805020154e+01 1.859148485490497080e+02 2.932577545348315998e-03
nan nan nan nan 9.147155390205730896e+01 -1.080146027392823953e+02 2.834806987736150745e+02 4.129410938881012891e-03 -9.393193767097403679e+01 -8.468737011105518775e+01 1.912241412073661024e+02 2.892186482710742187e-03
nan nan nan nan 9.164537744012281451e+01 -1.073719575384682230e+02 2.804775451854127937e+02 4.370484481355270748e-03 -9.406675677459809037e+01 -8.562991139610589642e+01 1.942328201115253989e+02 2.897857607832421759e-03
nan nan nan nan 9.335934322103523186e+01 -1.058564817622742282e+02 2.807761013438063173e+02 4.106576780703484301e-03 -9.513899820168329313e+01 -8.634588727660457153e+01 1.999689919375527154e+02 2.501567405492659529e-03
nan nan nan nan 9.349700669490661653e+01 -1.075493489311824078e+02 2.914021329309820771e+02 3.155946468022439565e-03 -9.876495313625282790e+01 -8.319965802605672422e+01 2.023817098041567988e+02 2.407258912017211979e-03
nan nan nan nan 9.016772598126405569e+01 -1.122983347569393828e+02 3.059517207597557444e+02 1.927981084846804331e-03 -1.031658105578122502e+02 -7.768973745962671273e+01 2.031469657623327407e+02 2.580113707560447063e-03
nan nan nan nan 8.573300333363377490e+01 -1.147281595500035820e+02 2.985066497899947535e+02 2.336121415033573512e-03 -1.032347015435329354e+02 -7.734938428098855923e+01 2.024337992371083317e+02 2.605368139497599069e-03
nan nan nan nan 8.277981592640166753e+01 -1.154263140393175888e+02 2.880442415283158653e+02 3.007140624031013221e-03 -1.028437369662470786e+02 -7.834473367531164456e+01 2.036196496520520611e+02 2.580402511643916340e-03
-8.446582666989569077e+01 -3.417122077841084149e+01 1.127513548101936323e+02 4.351780170372781392e-03 8.183157428506979159e+01 -1.150333881898922641e+02 2.804701557938002452e+02 3.751744016036125551e-03 -1.027086068278935187e+02 -7.872594873674273686e+01 2.038975310397592295e+02 2.540015555465689138e-03
-8.232768673227580791e+01 -3.581491621024704841e+01 1.110640871816152213e+02 7.828794896268618381e-03 7.578645900636816179e+01 -1.168473583074624997e+02 2.658963436397780242e+02 5.562940386562184765e-03 -9.967419251613799247e+01 -7.940500879500233111e+01 1.952980806915899734e+02 2.976015593138834313e-03
-8.178866143455712745e+01 -3.537452314213902582e+01 1.102855572045746300e+02 8.565846807083977998e-03 7.251375292142679996e+01 -1.185802771018709478e+02 2.640238465882259220e+02 5.332904507191212062e-03 -1.000085252084374332e+02 -7.725023395069673882e+01 1.911014120355771695e+02 2.840533206843712417e-03
nan nan nan nan 7.488102374863122179e+01 -1.178934302263617724e+02 2.685603022657689394e+02 4.858125374562861226e-03 -1.024335015577541839e+02 -7.527928150150766839e+01 1.939231383372183473e+02 2.725449692974091318e-03
nan nan nan nan 6.388608141681747554e+01 -1.248123190067611148e+02 2.730734692572452786e+02 1.841381588174837618e-03 -1.018454537022314241e+02 -7.034654446151995444e+01 1.814362232385601601e+02 2.272039945152332270e-03
nan nan nan nan 6.733236085139157012e+01 -1.213709202842039048e+02 2.625464816463470470e+02 4.016728167413502124e-03 -1.000046484704012215e+02 -7.435408448305554430e+01 1.843686136445080024e+02 2.486106237384702686e-03
nan nan nan nan 6.755778911258147446e+01 -1.209721904928662468e+02 2.608825825735032140e+02 4.338165055526661991e-03 -9.968376395522263067e+01 -7.478936539667522254e+01 1.843902687035437111e+02 2.455019881419810094e-03
nan nan nan nan 5.453833562621983333e+01 -1.313396327619529416e+02 2.888151161586152966e+02 6.135163615969661680e-04 -1.026333418392868282e+02 -6.989993514453814782e+01 1.825948307070407282e+02 2.279513470688863258e-03
nan nan nan nan 4.239412160808272034e+01 -1.368434257604055233e+02 2.980078732667494137e+02 4.933176856853782209e-04 -1.015382541732583235e+02 -7.211946804618924034e+01 1.838928186516208427e+02 2.480332010578719347e-03
nan nan nan nan 3.756113341413291451e+00 -1.463477845261097059e+02 3.274377124876222638e+02 2.746623761059177170e-03 -1.043087736003680703e+02 -6.120474643971961370e+01 1.707786074241573999e+02 2.153870151831840940e-03
-7.485968493746014474e+01 -2.075805986461993058e+01 9.770429765321306093e+01 9.870731991954875655e-04 3.016967775468476276e+00 -1.455512594940651354e+02 3.190864752819568935e+02 2.906212165500966262e-03 -1.029732885728790706e+02 -6.555164008483643556e+01 1.745093716409443516e+02 2.030086575482964190e-03
-7.638253037827422531e+01 -1.859166644087993703e+01 9.862223909016044843e+01 1.331460400997295720e-03 5.100295425064231836e+00 -1.459443865510538387e+02 3.240918541939798843e+02 2.695383958995823705e-03 -1.051689636913119159e+02 -6.389977778062576164e+01 1.781035207614632441e+02 2.250660723741039135e-03
-7.594576534269864965e+01 -1.577127460188087582e+01 9.746729873759467466e+01 1.811367657379258159e-03 -7.158989750353574877e-01 -1.456138517083292925e+02 3.190834724867696082e+02 2.979378889966694931e-03 -1.058923834612287891e+02 -6.068673145935313329e+01 1.743789020087834842e+02 2.572783372437032964e-03
-7.600384032022233782e+01 -1.410663928632784270e+01 9.724679525879535902e+01 1.828512147551906043e-03 -1.592238506427669620e+00 -1.450482333425557897e+02 3.134696810825338957e+02 2.803606969750080304e-03 -1.063015979916674212e+02 -5.952720989308384958e+01 1.737244397232544486e+02 2.556135597509381126e-03
-7.431907726621247434e+01 -1.382106286699719000e+01 9.570871746350036346e+01 1.996725974647426977e-03 -1.595690280063748467e+00 -1.448885702825776605e+02 3.116632908423209187e+02 2.732048872859554976e-03 -1.065724417141109654e+02 -5.851210988919024913e+01 1.727821224164031833e+02 2.452667159565029981e-03
-7.339081404800337793e+01 -1.340976499151427781e+01 9.514228517584552947e+01 1.768501012274184287e-03 4.853006063016038762e-01 -1.452270966948802879e+02 3.157919449572840449e+02 2.924890708472546990e-03 -1.076094958497880469e+02 -5.747703739467247175e+01 1.746647351994645021e+02 2.420250394392312304e-03
-7.394771038298311794e+01 -1.095873462276498955e+01 9.485896989486239761e+01 1.430860269748554384e-03 2.914610171168534158e+00 -1.475266778652712674e+02 3.396743854810508196e+02 2.087829586412611859e-03 -1.115927686256230800e+02 -5.282497615471059049e+01 1.790789559076718831e+02 1.897791462176670651e-03
-7.015062129872839591e+01 -1.054028053203118276e+01 9.194787699475038778e+01 7.357458409422656899e-04 -1.117143323383333353e+01 -1.454009352523330847e+02 3.208586489556420815e+02 1.575585428889310141e-03 -1.100721688543558372e+02 -5.464531032088999041e+01 1.771432551811294331e+02 2.076794867740051551e-03
-6.768147471333826104e+01 -5.642603957220512001e+00 8.965579013081030268e+01 6.876558593507226501e-04 -3.334870647009732636e+01 -1.431164489082122770e+02 3.325328428006819195e+02 5.284008862296820297e-04 -1.132221608788693601e+02 -4.969961312618745808e+01 1.796867877217051443e+02 1.623890401745648046e-03
-6.442111352566169558e+01 -4.554747182151277052e+00 8.740208738886332185e+01 7.741394005583113148e-04 -4.587773631726435042e+01 -1.381719222854874829e+02 3.176460635549950666e+02 5.244228730428560819e-04 -1.132352996552940425e+02 -5.193254911351842651e+01 1.828074649176794821e+02 1.685809653914865751e-03
-6.314205299068287758e+01 -6.448491873613312331e-01 8.633637945855424789e+01 8.777813965388668507e-04 -6.697926264367660565e+01 -1.302389203896956360e+02 3.260883239058476306e+02 4.170710706462290793e-04 -1.172145631216176014e+02 -4.691370065611251050e+01 1.889323809998239767e+02 1.221065797723688232e-03
-6.275739402313496385e+01 2.724926805691106679e+00 8.581576840552881436e+01 7.626375789010071378e-04 -9.218932853199595456e+01 -1.134876571133118404e+02 3.223605153089774831e+02 4.015672947766162288e-04 -1.209492765891989734e+02 -3.932743367773899479e+01 1.921500560510889386e+02 6.958075275414799020e-04
-5.833816902107821534e+01 6.688080697795144580e-01 8.356734083506879074e+01 5.893030485091324804e-04 -9.821718720748107501e+01 -1.004240776817886314e+02 2.714607383140703405e+02 3.997765360588946635e-04 -1.171547234548059890e+02 -4.522876306062334351e+01 1.863091167064691831e+02 1.245648551343880297e-03
-5.527073747888064759e+01 6.481020701584932375e+00 8.181354856272606924e+01 5.412060738450939074e-04 -1.153335478030976731e+02 -7.263078198860984003e+01 2.417210556898838831e+02 4.204680103897411102e-04 -1.185014835004778746e+02 -3.394062995220819090e+01 1.774710115744306052e+02 4.967439695634463586e-04
-5.452355512847448438e+01 1.317169100744947485e+01 8.166140169631833601e+01 6.019644048214986684e-04 -1.215002402303704230e+02 -5.842341983796855942e+01 2.319207674737635614e+02 4.536774630385966554e-04 -1.204309926537173538e+02 -2.169319150241351934e+01 1.740282369408337786e+02 7.279029327704708867e-04
-5.077537801644351845e+01 1.552795441827217893e+01 8.018546395482701428e+01 9.081625102881861738e-04 -1.183326327744564850e+02 -5.474084634897083390e+01 2.088167299130670358e+02 6.181487882347956901e-04 -1.179617049481202571e+02 -2.092529289871349363e+01 1.658382597010119355e+02 1.065683677056392066e-03
-4.903086217798291102e+01 1.687318102458685587e+01 7.961926093976089192e+01 8.915187437993941444e-04 -1.160687025801373551e+02 -5.371150263213867504e+01 1.977222666513604565e+02 6.407807982464391915e-04 -1.175501186322630645e+02 -2.074849236064346414e+01 1.645293293830526409e+02 1.052037807268036947e-03
-4.610518129345687299e+01 2.093518442574030303e+01 7.875677792783294251e+01 6.399037165630016861e-04 -1.158594986794675776e+02 -4.639257096105497169e+01 1.847221703677967923e+02 5.451331656348453033e-04 -1.162125293573006672e+02 -1.548884779710378901e+01 1.579531911372708919e+02 7.949684107759585590e-04
-4.304219300749991817e+01 2.434536706893708669e+01 7.812505396659737755e+01 6.120504847391461173e-04 -1.150132934827090878e+02 -4.049655195465685154e+01 1.743764630154880706e+02 4.988839734519836134e-04 -1.147359599931528606e+02 -1.102811009949294174e+01 1.526076870987469647e+02 6.537714780637044398e-04
-3.785362934219956799e+01 2.553317309288402015e+01 7.659184796293884290e+01 6.650790736992037017e-04 -1.105977399678526609e+02 -3.771009352667230985e+01 1.589042738875732255e+02 4.852311459346835302e-04 -1.111855802081000490e+02 -1.136407795817397037e+01 1.440862803345074497e+02 6.435129420185236801e-04
-3.414609258883660203e+01 2.735446836389249015e+01 7.557515749817173401e+01 1.338240530734855892e-03 -1.086224027800652010e+02 -3.308916571929975703e+01 1.496841031944203735e+02 5.882760604995041593e-04 -1.088083987487883064e+02 -8.902224619355765256e+00 1.379323540346328798e+02 6.684487460973754852e-04
-3.264209841504420240e+01 2.695581069158882315e+01 7.502709812918523369e+01 1.505360324727473068e-03 -1.068892246674312076e+02 -2.908594072323908719e+01 1.430894391961423651e+02 7.153013030790952419e-04 -1.055831419752346960e+02 -8.977387352937093112e+00 1.314967220066028517e+02 7.218577457363768496e-04
-3.229120648606318156e+01 2.674521215529567186e+01 7.472790951518005897e+01 1.466686903598318163e-03 -1.058164849168521471e+02 -2.577710647390939513e+01 1.387561073310719166e+02 6.488115688165110428e-04 -1.032974673633671472e+02 -8.886332527095436973e+00 1.270893356553583118e+02 6.349858225056906379e-04
-3.024402072791056995e+01 2.330157189256969730e+01 7.356765491618882891e+01 9.118852433062094639e-04 -1.012260251374121367e+02 -2.821459641080486236e+01 1.311926173002815403e+02 5.461148357775270435e-04 -9.954181980350705317e+01 -1.557318411538700786e+01 1.220121145551816824e+02 4.698194623421907460e-04
-2.773507898574751707e+01 2.373430793223609570e+01 7.291853893563930455e+01 8.819736441005058755e-04 -9.884831259408035464e+01 -2.513685966897206114e+01 1.254183816519070547e+02 5.158515989352240125e-04 -9.534532281124670305e+01 -1.662098940693505611e+01 1.157311498723257870e+02 4.603296264788619410e-04
-2.536658034354737268e+01 2.739237475828088719e+01 7.274316573981646172e+01 8.955605413969955917e-04 -9.755561067573250966e+01 -1.737168886026348602e+01 1.200616255270635264e+02 5.775578611739591020e-04 -9.089313818013593504e+01 -1.309721115720323326e+01 1.086858523539369230e+02 4.681167624723203365e-04
-2.330664096926611251e+01 2.659453688784729763e+01 7.216052988915772914e+01 9.223697004991142584e-04 -9.483857403194308233e+01 -1.743377048640488169e+01 1.160243753631588532e+02 5.888113284603410224e-04 -8.719935795460986583e+01 -1.634219259281016434e+01 1.048615584349013972e+02 4.643741807109897203e-04
-1.934287759332480405e+01 2.701194742068129528e+01 7.148531640561394340e+01 6.384154942352198402e-04 -9.042497723031019063e+01 -1.595788006204150733e+01 1.096348527872306278e+02 4.310598948026742516e-04 -8.164306262806337600e+01 -1.903713359937935579e+01 9.944655729585447546e+01 4.118782011570005781e-04
-1.511291423634883202e+01 3.042016699041340999e+01 7.117870967816958228e+01 9.672832714332933648e-04 -8.610106690939959151e+01 -1.051030999454075854e+01 1.029621470655690700e+02 6.152620232124313181e-04 -7.574563108735745232e+01 -1.810764980384499268e+01 9.340012314381320380e+01 5.387036001745338460e-04
-1.375200866448744108e+01 3.070367097680909652e+01 7.102865079227687772e+01 9.650602761345661740e-04 -8.394190884881201953e+01 -9.832645421276879460e+00 1.005024364511205306e+02 6.146728255452477488e-04 -7.293352326085766890e+01 -2.008074545288038237e+01 9.142909094227705680e+01 5.350286085780676069e-04
-8.269968023555080094e+00 3.019117889186547998e+01 7.036913718871250012e+01 5.423229620103364387e-04 -7.788033906647646631e+01 -1.031000854356207519e+01 9.468303734762064039e+01 4.023079631168514306e-04 -6.606818827584044129e+01 -2.413131820465507360e+01 8.724479524220004123e+01 3.988670787571564104e-04
