# Supplementary material for: Visual pursuit behavior in mice maintains the pursued prey on the retinal region with least optic flow
Source: eLife. 2021 Oct 26;10:e70838. doi: 10.7554/eLife.70838 (PMC8547958; doi:10.7554/eLife.70838)
Supplement: Figure 2—source data 2. [file elife-70838-fig2-data2.zip › E/174864-175476.csv]

-5.435700402848639534e+00 3.194679391706257476e+01 7.049103501530629501e+01 8.083450814037182659e-05 -7.532606293960164123e+01 -7.999673133082433552e+00 9.210764436994072923e+01 8.162617207034390224e-05 -6.161902635181235155e+01 -2.563256125707990662e+01 8.466285913187668655e+01 7.437839204329963719e-05
-3.023799202952657250e+00 3.447777462702381968e+01 7.083159896395760313e+01 9.106522517290885235e-05 -7.307873104664031416e+01 -4.863138291575867633e+00 8.985240720629866473e+01 9.074437723547108868e-05 -5.753456207321431037e+01 -2.603977870938270556e+01 8.226452348621396027e+01 7.509112881949947722e-05
1.015737395847031266e+00 3.414640382773146854e+01 7.059770960565468556e+01 8.438254899993061914e-05 -6.915914494316946559e+01 -5.622030632311853182e+00 8.686495313930228690e+01 8.850219369282864965e-05 -5.171910354036586455e+01 -2.979261909557988020e+01 8.010315677444374671e+01 6.628335434115662482e-05
3.863616540731559468e+00 3.113787984942143439e+01 7.002789714741317084e+01 7.711612420505829172e-05 -6.661078436111725409e+01 -1.030784517747244600e+01 8.558907021028558404e+01 1.106745995302851220e-04 -4.705299539034072609e+01 -3.536663402101688547e+01 7.958780411657292575e+01 6.660395112203788522e-05
8.911360627974977078e+00 3.156996994665602685e+01 7.008967858538161977e+01 7.236303545794662206e-05 -6.249297737643164652e+01 -1.043400483601480211e+01 8.270397191094761524e+01 1.927873966245478843e-04 -4.085675072640052718e+01 -3.617948627209500501e+01 7.717779996864965142e+01 6.870914859505532332e-05
1.300371764351522152e+01 3.424104305983876628e+01 7.064814052294534008e+01 1.014191991247224202e-04 -5.948175179696936965e+01 -7.797412679699035287e+00 8.030457147408780827e+01 1.758816900637162031e-04 -3.609564259227448701e+01 -3.427972158349535192e+01 7.474937857634583338e+01 9.989210795769998827e-05
1.427495106549920223e+01 3.626354857372648866e+01 7.109892484983517136e+01 1.020576764048167353e-04 -5.893558584986705995e+01 -5.526277511050300184e+00 7.963176385128321044e+01 2.222276046419780588e-04 -3.398758684678729480e+01 -3.316331280530449277e+01 7.368685802703559773e+01 9.828879272392731798e-05
1.910399460066815891e+01 3.548204682514305119e+01 7.126385840181771414e+01 9.831932724581001794e-05 -5.469469349930538726e+01 -4.688635979816853094e+00 7.719916406061874170e+01 1.731676072777046894e-04 -2.788811031832079479e+01 -3.408120027458692647e+01 7.218529773947113881e+01 7.499737540211885559e-05
2.135191774225207340e+01 3.367654706096872275e+01 7.112024182409003004e+01 1.024148815288949369e-04 -5.277823812197873110e+01 -5.311202274941483559e+00 7.629209733966651186e+01 1.514195801348976894e-04 -2.408540098626409431e+01 -3.626833912662154091e+01 7.191064957146548409e+01 7.563547819466758285e-05
2.557066325158149311e+01 3.620115400654152182e+01 7.206287191870106312e+01 1.439246727996091289e-04 -4.909267455808797820e+01 -9.719252884513587265e-01 7.410924340260771714e+01 2.369495581863215975e-04 -1.923111516637444751e+01 -3.368279983157767532e+01 7.005813057217544326e+01 7.024458597699372118e-05
2.596021600301628496e+01 3.319961671793011249e+01 7.148684957689579278e+01 1.710954394333334585e-04 -4.840777696631807459e+01 -5.065860714268979770e+00 7.401837192272319044e+01 2.032033110334039469e-04 -1.529159854157541254e+01 -3.705531675897901778e+01 7.043209609634558888e+01 6.964110072735880605e-05
2.906214881803564154e+01 3.374674159633330106e+01 7.203863815059355602e+01 2.603634874912716347e-04 -4.499051993109123515e+01 -4.863424117529676849e+00 7.243912109550207390e+01 2.054701947551214227e-04 -9.273212587752500013e+00 -3.603176834067225798e+01 6.939350770789525313e+01 1.163943374110608397e-04
2.754279676839793112e+01 3.448708041291590121e+01 7.177542181721929637e+01 2.468232611869557625e-04 -4.587175338968098259e+01 -5.008097143341811552e+00 7.259921487058359446e+01 2.308215657694637809e-04 -7.676162625527471306e+00 -3.598036254100410503e+01 6.915074865344206501e+01 1.226601671592717705e-04
2.973212420160261971e+01 3.427495293243615038e+01 7.192369792730781342e+01 2.461609831461655947e-04 -4.566172185736223099e+01 -3.989652068825579878e+00 7.215174990714723435e+01 2.298084222051643771e-04 -3.511306824509949909e+00 -3.472009825268554550e+01 6.842088919841626193e+01 1.177488183374779390e-04
3.042528223885167549e+01 3.313603349030783818e+01 7.170455888258953792e+01 2.284109213539145392e-04 -4.887477280813785541e+01 -2.508081267881459908e+00 7.318029995177361968e+01 2.640229865258705302e-04 -1.994903522738054491e+00 -3.363329496058139512e+01 6.807490076295374593e+01 1.149358652186039395e-04
3.397396650601501022e+01 3.074354483389514314e+01 7.179735029907993749e+01 3.995674327587529101e-04 -4.934599213856146349e+01 -1.435841844318741511e+00 7.307321264748615874e+01 2.554007255744448470e-04 2.567802050544714998e+00 -3.237760177829597552e+01 6.762025691157177221e+01 1.259495155039931267e-04
3.443363819081487520e+01 2.851305709109613318e+01 7.130568982289614155e+01 3.188163787314385496e-04 -5.226617710519344229e+01 -1.141534088469753572e+00 7.410107361267240833e+01 2.560505545560423798e-04 4.287843687488565259e+00 -3.210717400398793586e+01 6.749364360640717564e+01 1.450985534970360450e-04
3.610713124278475306e+01 2.691328843017474881e+01 7.127069396125004630e+01 4.277551399759184836e-04 -5.302631475934163063e+01 -1.251030149943177738e+00 7.423250994220597931e+01 2.698090891914595884e-04 6.586685313610489700e+00 -3.117699438800680056e+01 6.725246351878925566e+01 1.199934753459992715e-04
3.865569667643115537e+01 2.757229363596473704e+01 7.183381485372527209e+01 8.616094534528251445e-04 -5.366347782352143980e+01 1.479157176048460087e+00 7.416526099071839440e+01 3.500793437859794411e-04 8.639750823824657644e+00 -2.773734499153467681e+01 6.648588872119562154e+01 2.571878634008444475e-04
3.978150763086367903e+01 2.809765185412338440e+01 7.194829787309826941e+01 9.486642338400144052e-04 -5.563256851432552708e+01 3.520410624761831642e+00 7.471246145166772124e+01 1.130481231078875239e-03 9.442790323639581374e+00 -2.513581888450648449e+01 6.584092932544956511e+01 5.843281686065983620e-04
3.859824836124023051e+01 2.542335931423166429e+01 7.113790862378763791e+01 3.982674542205000257e-04 -5.688161810022923959e+01 -2.607085103665081616e-01 7.531539978505479382e+01 9.932332904975893582e-04 1.015882091517395835e+01 -2.727407291686939317e+01 6.627107183093441733e+01 3.014563747567766856e-04
3.818692008350411982e+01 2.705464067989305477e+01 7.109291370129814425e+01 7.199606181027416903e-04 -5.829637715524565067e+01 2.032569432393046271e-01 7.572956092212841384e+01 1.420056213168598928e-03 9.711853326827785793e+00 -2.582214535934580724e+01 6.580084821721470689e+01 4.852567104651106696e-04
3.782373283473134506e+01 2.734728334324195487e+01 7.098270959734573182e+01 7.541630478778453203e-04 -5.923492594317316673e+01 -7.374248479333210815e-01 7.611569057786347514e+01 1.086247559021988243e-03 9.923969858708700187e+00 -2.542665493844577895e+01 6.569712541018802199e+01 5.288111801838405205e-04
3.924423949857983729e+01 2.757579533326423515e+01 7.114841729163161688e+01 8.509541619753008051e-04 -5.815034542729738121e+01 6.351183052588080802e-01 7.524377617139421659e+01 1.543202731521814072e-03 1.157281638540963620e+01 -2.403619957548576380e+01 6.534600313908636338e+01 4.963087007678777460e-04
3.786742637832002600e+01 2.932324456574684390e+01 7.105219789821713050e+01 1.316831399436940199e-03 -5.923385624919006887e+01 3.878523192261976948e+00 7.577789586734110117e+01 2.820288990231269600e-03 1.025047943738279699e+01 -2.304450411221608874e+01 6.507360617230263244e+01 8.157846113474744422e-04
3.798168373974638712e+01 2.833949936044841422e+01 7.073645241975992803e+01 1.016169139851291715e-03 -5.813613479012454377e+01 5.043780745777252328e+00 7.512603215668124790e+01 3.084820853161317471e-03 1.136173461161963694e+01 -2.342526057525310890e+01 6.506698446359028765e+01 5.774160572177011470e-04
3.800018792937379430e+01 2.870174355205700678e+01 7.061556105976875131e+01 1.126813625398195634e-03 -5.749754425453041762e+01 7.284444072783357704e+00 7.471288582302719306e+01 2.817238322825882033e-03 1.178754782296170411e+01 -2.277466407430265249e+01 6.483082450422345744e+01 5.258992581731453250e-04
3.661489836281023713e+01 3.144189606437382167e+01 7.057255358350560925e+01 1.631949423343911736e-03 -5.941406313287860996e+01 7.421296398358930624e+00 7.538447258355095926e+01 3.363149702051204237e-03 9.830513016312911745e+00 -2.075920770337774002e+01 6.423601772535293719e+01 1.211642139671003683e-03
3.639706123814772809e+01 3.269594325377392607e+01 7.063747350928856861e+01 1.801504653572346846e-03 -5.991905240351477602e+01 6.492554876390360441e+00 7.539679677073344521e+01 3.312203398590247289e-03 9.462327132130182505e+00 -1.935426039064036985e+01 6.391782914493637691e+01 1.445085724610441127e-03
3.676082412860578330e+01 3.332472881315694480e+01 7.069612838391780940e+01 2.114278485740911720e-03 -5.971890772354171162e+01 5.144839980968495929e+00 7.501499822697374498e+01 3.181087040198984743e-03 9.831686775512419985e+00 -1.819564458841864152e+01 6.365685191454662828e+01 1.271661207773302138e-03
3.427398612140944323e+01 3.503831398006748543e+01 7.028268291826053371e+01 5.355116636650625924e-04 -6.260284918816868327e+01 5.848170586358051537e+00 7.637708014647499510e+01 1.495352545772488540e-03 6.497303082764374516e+00 -1.703785869529999886e+01 6.324548811943505200e+01 1.695170860743242924e-03
3.665846602865973125e+01 3.247806332242971195e+01 7.013493373838377920e+01 1.947500409238718446e-03 -6.065657562969391137e+01 5.247836899689697354e+00 7.517388379984090818e+01 2.713286005519610893e-03 7.983569829960400988e+00 -1.699472968124874939e+01 6.317947454410708019e+01 1.684617247472256895e-03
3.804732070627839846e+01 3.417495128336415178e+01 7.069812635248653976e+01 2.800259794737771941e-03 -6.045666754597124992e+01 8.906114310511155097e+00 7.503191325261583700e+01 2.585942540917267069e-03 7.188238546727172995e+00 -1.367827973796546814e+01 6.270746853358309636e+01 1.390434580326553810e-03
3.775598824989734936e+01 3.284811790299346512e+01 7.009905045181692174e+01 2.735639728896880566e-03 -6.088793421481405943e+01 8.262509474982996593e+00 7.502700407283293771e+01 2.547934063232662992e-03 6.282599180689120821e+00 -1.384994942094974313e+01 6.252560630152481025e+01 1.558284414616505032e-03
3.879582708564345950e+01 3.411888933402929069e+01 7.053594720346531233e+01 3.029399853002023510e-03 -5.958733712718938591e+01 1.010685696053878857e+01 7.432091974817629421e+01 2.378909660434135997e-03 6.619109792317423135e+00 -1.158211513309891316e+01 6.226759668521810909e+01 1.424379632665505411e-03
3.930158645618742952e+01 3.184920012252404931e+01 7.003298310402155380e+01 2.831712147567401992e-03 -5.816469495673241852e+01 7.864045369975206867e+00 7.336801668169901802e+01 3.053374855176587722e-03 7.670023026895005813e+00 -1.262723527293780990e+01 6.227459366718593969e+01 1.187615094881278120e-03
3.669757017554294976e+01 3.502399501946124616e+01 6.982525429968534070e+01 1.765955728174491233e-03 -6.045795423937710211e+01 1.032966540575303682e+01 7.443846074082058806e+01 2.204838491486884374e-03 4.382368206194573901e+00 -1.030522202667871312e+01 6.185514990911141808e+01 1.071403664799880362e-03
3.800669860507964160e+01 3.489960738887307912e+01 6.984789846771472810e+01 2.519173986591587058e-03 -5.917584114650892957e+01 9.943628542621516075e+00 7.342891027315209840e+01 2.431139492184527205e-03 5.697980377632640092e+00 -9.654770708235288268e+00 6.159401294725173415e+01 1.133190664996502157e-03
3.879770903343344202e+01 3.444521567144646212e+01 6.986023190743198086e+01 2.917981339149516243e-03 -5.832233975416574623e+01 8.842443393569750398e+00 7.282258539971400069e+01 2.733822345938917171e-03 6.742624302823128524e+00 -9.643744670295252064e+00 6.154053898774899523e+01 1.117466306716294842e-03
3.704133873982242164e+01 3.305874566698099670e+01 6.907963339287617544e+01 2.302509404409670141e-03 -5.956512289792393489e+01 5.719900356772492422e+00 7.330967504221678155e+01 3.369756772093321796e-03 5.897411066695884330e+00 -1.153116706051231866e+01 6.163239445066575684e+01 1.469249127121401675e-03
3.922855929308580158e+01 3.327301021967471684e+01 6.937448685280091354e+01 3.178264304789817172e-03 -5.770885564286126623e+01 6.434503429821829990e+00 7.204916657195332164e+01 3.048210312203571137e-03 7.720455884589165763e+00 -1.029797684969217819e+01 6.131954205311615880e+01 1.055592009376666489e-03
3.786345568305356579e+01 3.252321528022107344e+01 6.885319616320489899e+01 2.725646629332104630e-03 -5.910521395402588496e+01 5.032546996427242014e+00 7.270699758270924917e+01 3.274703747205041232e-03 6.509740759445432623e+00 -1.137213614190157784e+01 6.135775447175436170e+01 1.425467202546880233e-03
3.851289523032949091e+01 3.321964491530231811e+01 6.889977403232740016e+01 3.098670270696159482e-03 -5.898511041167952129e+01 6.057169068165345394e+00 7.237278320326905146e+01 3.495678460314127853e-03 6.584710741592719963e+00 -1.031703831367950741e+01 6.105456927507160003e+01 1.284860044638841967e-03
3.855627070393455114e+01 3.312463572616392327e+01 6.866665535343004478e+01 3.106380336533792318e-03 -5.929160134242593472e+01 5.758154002128976323e+00 7.227252678662270569e+01 3.436253897768706822e-03 6.373267582157073896e+00 -1.020991479979897321e+01 6.084886987551632131e+01 1.279065363188146677e-03
3.956691928596951868e+01 3.086243124931138482e+01 6.836494786769652876e+01 2.276426381127085417e-03 -5.842512269808065639e+01 2.514405955835280704e+00 7.167828720887230531e+01 2.229308780213956100e-03 7.618353932322268207e+00 -1.159780279815907988e+01 6.088643726326137795e+01 1.183974700329041684e-03
4.062520688845150829e+01 3.229803881207284633e+01 6.874218365870609659e+01 2.540928861266652204e-03 -5.836089243954226902e+01 3.298700826407812592e+00 7.138426466388281710e+01 2.522149654759630200e-03 7.762727557894770314e+00 -9.745612748580759543e+00 6.059559235746676364e+01 9.511836167121615667e-04
3.955068787037470912e+01 3.209400065799153623e+01 6.820262686115869144e+01 2.907532689673902621e-03 -5.974422675664460769e+01 1.284087326192110634e+00 7.182702190181893798e+01 1.666877906695263777e-03 6.610183345928525966e+00 -1.025148555466586764e+01 6.041518642962660124e+01 1.269872635060844855e-03
4.025949670138690806e+01 3.319009970753874228e+01 6.828566566471536703e+01 2.858650756152010704e-03 -5.922123438434426390e+01 3.760416356236969015e+00 7.122229751667013886e+01 2.771302297614736902e-03 6.843246801624953690e+00 -9.175386877788080042e+00 6.005567236779105400e+01 9.769253880814545744e-04
4.133302902755548303e+01 3.306797748519889524e+01 6.848153534863655523e+01 2.124878489315481980e-03 -5.777455952350203461e+01 5.519746830700360540e+00 7.050945958183342555e+01 3.006551223351354007e-03 7.903035508251267771e+00 -9.182295904426309718e+00 6.001010716231525777e+01 7.952850631473760675e-04
3.953916972249441386e+01 3.287359890011255459e+01 6.786423956271292468e+01 3.113460232516491490e-03 -5.881251946351193283e+01 5.922253824378003628e+00 7.097999548794834368e+01 3.468104260410993615e-03 6.544265029333310224e+00 -1.048486399760658649e+01 5.996265525714634492e+01 1.318432010504982542e-03
4.022506314954707562e+01 3.279223630896863995e+01 6.774128191446412472e+01 2.856088091096580916e-03 -5.816815141525193411e+01 6.618311116865556620e+00 7.039472407174346813e+01 3.301784996161425366e-03 7.158621352640658131e+00 -1.065126192644331837e+01 5.972256732017282843e+01 1.245972338950980703e-03
3.929710343017444529e+01 3.307197520941928559e+01 6.742020671405325061e+01 3.168188906554247636e-03 -5.985052294385581462e+01 5.707956978822520178e+00 7.101531888010751459e+01 3.266213136297323703e-03 6.030068781488322927e+00 -1.115626533908014473e+01 5.959767375302386228e+01 1.434986073702901929e-03
3.934257052081057537e+01 3.371339261082390237e+01 6.725607067434198427e+01 3.123824654150214770e-03 -6.075026847735070845e+01 5.576206503362969968e+00 7.108995439303367903e+01 2.724506662442321720e-03 5.645075785737947882e+00 -1.095094128703269298e+01 5.928888824343480479e+01 1.395652021167016537e-03
4.029864267330789573e+01 2.778136808308209993e+01 6.640032188411532843e+01 7.798651915255711475e-04 -5.912562258743497523e+01 -1.138286286585949769e+00 7.036507775533280551e+01 9.701293536698743329e-04 7.770707577599074156e+00 -1.620610658710459973e+01 5.976967587370477730e+01 1.598396867767108796e-03
4.025499877925216907e+01 3.273785500948815752e+01 6.706101748932798046e+01 2.833889379196934295e-03 -5.909273791753032157e+01 2.526844401685747865e+00 6.995930411930579851e+01 2.262237679470510514e-03 7.240489095938785091e+00 -1.420226782546758493e+01 5.927823442993258141e+01 1.424887035649822185e-03
3.824030364514170088e+01 3.175207259228415424e+01 6.633460053697336889e+01 2.609110599700396535e-03 -5.901617729194862960e+01 -1.307767649393155152e+00 6.998669114307436701e+01 9.258136923926862027e-04 6.585341292485459519e+00 -1.845111304700084176e+01 5.958997912077817460e+01 1.740774261783657306e-03
3.890832520506493353e+01 3.427382048803082881e+01 6.684160545539765508e+01 2.990193994036483265e-03 -5.734583531229959874e+01 -1.757250560842678888e-01 6.893969169756847748e+01 1.136811021241380124e-03 7.646437958456750117e+00 -1.860910853834219481e+01 5.939711009282551402e+01 1.837647081136036670e-03
3.838471673643481807e+01 3.383330549931399389e+01 6.647081569249766630e+01 3.008446107218499827e-03 -5.716923090753331849e+01 -5.869890045860366445e-01 6.874735318023378738e+01 9.838784484825168451e-04 7.324793733042144872e+00 -2.047935015188129171e+01 5.943685277044632898e+01 1.651728826748108652e-03
3.772767016540240093e+01 3.499523355197268870e+01 6.623617572818292842e+01 2.356193114708103175e-03 -5.838002540136590568e+01 2.499922621283069191e+00 6.896845812470191106e+01 2.216066640095491844e-03 5.767548479601304123e+00 -1.966092160927456689e+01 5.901168266846355692e+01 1.455742034440301626e-03
3.939358056480065073e+01 3.181221140616773368e+01 6.590554673830530419e+01 2.807943719779666236e-03 -5.658080552264217999e+01 1.830396104104900390e+00 6.812571482520652921e+01 1.339442935705543146e-03 7.135918569441777493e+00 -2.207162718770173271e+01 5.924614613722675927e+01 1.241953867221848654e-03
4.013855919086557122e+01 2.978081178608527324e+01 6.572332105137957114e+01 1.566841370765344448e-03 -5.606846358534057373e+01 1.766618526764714758e+00 6.795260000340684314e+01 1.092674801646204355e-03 7.708015208392168915e+00 -2.369290890721036646e+01 5.948196504869093104e+01 8.416268268712675778e-04
4.116397133265514441e+01 3.055019186381966279e+01 6.585759705373570227e+01 1.569478597240655604e-03 -5.620218516437108036e+01 4.004670422338058700e+00 6.769819973058693563e+01 1.560758990273494913e-03 9.069855029060448715e+00 -2.279827896689763733e+01 5.915289115524226560e+01 1.028062569872823136e-03
3.833433610937075287e+01 3.035289058183397515e+01 6.503133971092978527e+01 1.897918761484737203e-03 -5.956927629735722718e+01 3.620751849214881801e+00 6.918334282065156060e+01 2.643757072809135942e-03 7.070897944756393549e+00 -2.411640094386225996e+01 5.921664218765822341e+01 6.955808601135131863e-04
3.993539874932825029e+01 3.250764153551407531e+01 6.566270129098774078e+01 2.932416340033052685e-03 -5.928945050717090481e+01 7.609915868676925044e+00 6.890063938443886116e+01 3.332719197710924935e-03 8.735151493060602235e+00 -2.180682122421780633e+01 5.878797284857858330e+01 1.291753124791301726e-03
4.088925112669489437e+01 3.135749930645839001e+01 6.564723623128931251e+01 2.064362604745578842e-03 -5.810292603482318441e+01 6.846552872309148441e+00 6.828176052365883208e+01 3.251896135670853671e-03 1.011651736247997313e+01 -2.196081201652670956e+01 5.884463551432488515e+01 9.829375478998963762e-04
4.038110181245534136e+01 3.289864822247707110e+01 6.549646116417321196e+01 2.782858025266075289e-03 -5.872128089228903747e+01 8.524219084217891762e+00 6.828833287932285145e+01 2.978638431310205031e-03 9.592981320851656335e+00 -1.986083624656703961e+01 5.831072116777986025e+01 1.373998319183380437e-03
3.940202981898519141e+01 3.158843718089901742e+01 6.494029381546862112e+01 2.697764643652776975e-03 -5.931980486730027735e+01 6.898994712169426613e+00 6.848226837420409652e+01 3.468282064365180335e-03 9.078628995974693083e+00 -2.051164979244713749e+01 5.835419483279796538e+01 1.467233641982159786e-03
4.078605049746656874e+01 3.122344437130612249e+01 6.513518267879892676e+01 2.062056321443409695e-03 -5.780474627938419729e+01 7.597978481348208746e+00 6.771370642056727718e+01 2.945391226020418855e-03 1.059842040351988324e+01 -1.978725705581346972e+01 5.826786672660858812e+01 9.892163488487404864e-04
4.029277172805270624e+01 3.338678838725974174e+01 6.522138328828567921e+01 2.830697365441478368e-03 -5.833499065211621115e+01 1.012145398740127789e+01 6.784488081895291600e+01 2.199708605119229769e-03 9.982703306109058872e+00 -1.761551631080342162e+01 5.783478901272300732e+01 1.149481745786568509e-03
3.978236023075403693e+01 3.222471601683246689e+01 6.476629610078290966e+01 2.901709855614847781e-03 -5.819288870816667725e+01 9.100816211197731320e+00 6.766600137421175987e+01 2.574452203557782252e-03 9.781218249866350689e+00 -1.849528639696514887e+01 5.784754344929550740e+01 1.311959143537966581e-03
3.944962083198651470e+01 3.373629119936653353e+01 6.481076089550671782e+01 3.102386400847015682e-03 -5.846818268490411441e+01 1.082537871322715972e+01 6.769850186573422945e+01 2.009314403831341956e-03 9.435833216326184214e+00 -1.685606585437913196e+01 5.752910136581922274e+01 1.244782596410467287e-03
3.726954673737781576e+01 3.401961798133706338e+01 6.416694760075934312e+01 2.407329275649535034e-03 -5.988681364404549612e+01 8.970985299509914412e+00 6.808071984547397903e+01 2.748777344122197309e-03 7.683723793246516109e+00 -1.696860038087065448e+01 5.734641600036596998e+01 1.720350597118632582e-03
3.850535327745628678e+01 3.404943263114595453e+01 6.435409480973079610e+01 2.993819144053819215e-03 -5.818946804569372233e+01 8.470483694688368814e+00 6.712858172194491146e+01 2.840191415253533538e-03 9.138226426110929168e+00 -1.652225502825583092e+01 5.725054757791014737e+01 1.286815898406993511e-03
3.826573721419389074e+01 3.402058734034818599e+01 6.404685883147287484e+01 2.927375526832968165e-03 -5.778357246993588348e+01 7.253886137765009678e+00 6.663763992711270134e+01 3.011559989029678058e-03 9.213731324857230121e+00 -1.646851011072718407e+01 5.704009744354027589e+01 1.248661288132174021e-03
3.773220039166414352e+01 3.300403268842140392e+01 6.357984298879473783e+01 2.742992624049068150e-03 -5.807500192000345152e+01 4.850377826054977248e+00 6.656531066930077145e+01 3.000320925515324866e-03 8.613979328760478893e+00 -1.785485042228780017e+01 5.701997962325477687e+01 1.661012211368493360e-03
3.699159999152525558e+01 3.089913408108130000e+01 6.301479979558697408e+01 1.638947621191425095e-03 -5.844978693145730375e+01 9.631150748100181236e-01 6.674000095896428775e+01 1.684938204873289748e-03 7.622243275990205902e+00 -2.060541868054339432e+01 5.726448848281000181e+01 1.640302058739825019e-03
3.680876220037362145e+01 3.208359876580259851e+01 6.305617442214707324e+01 1.953462749079633819e-03 -5.933015452450928251e+01 8.272063306605953459e-01 6.695786425623873583e+01 1.597682540358845134e-03 6.861196172918193170e+00 -2.015692606018108179e+01 5.705156370593000048e+01 1.654235557862065130e-03
3.820172193590487097e+01 3.325343391711797381e+01 6.353805822661281155e+01 2.991548859135846790e-03 -5.906596891376055680e+01 2.434764240652241174e+00 6.671152455794157277e+01 2.227354236883902217e-03 7.584404523860631464e+00 -1.924871170508101059e+01 5.688564510866459756e+01 1.819992080960868746e-03
3.817505151952691023e+01 3.089982791284063524e+01 6.303747174043865442e+01 2.148964591350645270e-03 -5.915157379590885967e+01 1.348388877436321076e+00 6.675491284092382216e+01 1.807711100125714183e-03 7.386171907600540543e+00 -2.151357221382587781e+01 5.708515893543447817e+01 1.416387169709286409e-03
3.941996104478391061e+01 3.182447507673216691e+01 6.337317143084829496e+01 2.811050322339097955e-03 -5.914925408552554842e+01 4.353149856103179616e+00 6.660712213202609178e+01 3.025842935442090050e-03 8.051938279360394191e+00 -2.043278857437823604e+01 5.684619082350915420e+01 1.659404619815451308e-03
3.768134904374651484e+01 3.249577549746913974e+01 6.295923224607753355e+01 2.619196582546801880e-03 -6.158262542915152693e+01 5.650495060798792046e+00 6.766491907124296290e+01 2.139149942541969732e-03 5.923086798511604911e+00 -2.028983547952956457e+01 5.666916979931633591e+01 1.415327689613536709e-03
3.962791971363887455e+01 3.234320220123800027e+01 6.326670527123516052e+01 2.978753614112698844e-03 -5.963504736315415045e+01 6.332480890318284317e+00 6.661666231595094700e+01 3.416640153364548793e-03 7.418275213098006304e+00 -1.966756021168749058e+01 5.651400330865570254e+01 1.780193724098842745e-03
3.983306222377426309e+01 3.395852828638740561e+01 6.347394750846737566e+01 2.945001195067538987e-03 -5.962120786177795395e+01 8.145791492392291389e+00 6.648852098300511670e+01 3.111176033294791188e-03 7.123708581252373939e+00 -1.775524024629046593e+01 5.617488654301991602e+01 1.798008983282706153e-03
3.929609973556512159e+01 3.289238121308410001e+01 6.316053503736317509e+01 3.151401189895570477e-03 -5.965733371874993196e+01 6.737065094103085627e+00 6.651847491274270396e+01 3.404539294926278974e-03 6.376768070447358383e+00 -1.848032784717779009e+01 5.626775735774391762e+01 1.696102061277430942e-03
4.093518083602574364e+01 3.453503619872447672e+01 6.364827376718051966e+01 2.159141853379751685e-03 -5.841709310803890531e+01 8.456540685538437074e+00 6.570550821005798525e+01 2.928955863147833169e-03 7.675278354475030262e+00 -1.638191029796497133e+01 5.587304344237261233e+01 1.640623306400688149e-03
4.046462304116196407e+01 3.363192011291932459e+01 6.346986907995496807e+01 2.700623248667638216e-03 -5.837733534024373228e+01 5.970403310964662147e+00 6.573178880015188952e+01 3.370044276775265458e-03 7.526431855592225162e+00 -1.733757715970042668e+01 5.607096781348249692e+01 1.772322579307291377e-03
3.985111093541659955e+01 3.545040273619322591e+01 6.344855400619015029e+01 2.327759754683280270e-03 -5.903200585634805719e+01 6.287891161648328620e+00 6.573930451179694501e+01 3.511980331755492919e-03 7.010789202597986325e+00 -1.581195772626815810e+01 5.571381705510750493e+01 1.636397181754516757e-03
3.921096213665058627e+01 3.610816325568288221e+01 6.344827620129896673e+01 2.119525364645426409e-03 -5.935493980046942397e+01 5.736152331103203217e+00 6.587466749509799513e+01 3.422026461725727851e-03 6.524229107375787429e+00 -1.527568016002250317e+01 5.568048051583789260e+01 1.617365004309269253e-03
4.070305681991607116e+01 3.379593331990152194e+01 6.319264007285343610e+01 2.517320537181930423e-03 -5.736758647286114865e+01 4.575320140178883221e+00 6.486564781438711691e+01 2.513551257327261215e-03 7.733994479525125421e+00 -1.625468646846663745e+01 5.567647923070065730e+01 1.612280930029063534e-03
3.890671065421290109e+01 3.529515309605142903e+01 6.284778336206065319e+01 2.534125758666899621e-03 -5.910470093029844207e+01 5.985814344710200352e+00 6.546055238245577357e+01 3.486987549914681486e-03 5.590789823520313284e+00 -1.444310713267304713e+01 5.533253928086968187e+01 1.573011957195828486e-03
3.989874091310340276e+01 3.326142579672764299e+01 6.250839095479938834e+01 3.024213887274006859e-03 -5.760185974197840864e+01 4.907037817250234468e+00 6.464310811865723849e+01 2.757591439269310371e-03 6.318592955692434288e+00 -1.526069635056062523e+01 5.527489437582257636e+01 1.618161267330474069e-03
4.018441528754448200e+01 3.434489337297650025e+01 6.269991360882276155e+01 2.672901128139551583e-03 -5.744505173309199364e+01 5.787823596379462643e+00 6.447432786895177514e+01 2.826765523444656723e-03 6.419774345996517084e+00 -1.476227770324545752e+01 5.513625091660222211e+01 1.594238010737731226e-03
4.025657135407625020e+01 3.631404282188795918e+01 6.304423212489265893e+01 1.813772742396208048e-03 -5.749407789060402507e+01 6.941404345486131611e+00 6.439496193806940028e+01 2.867479076815405200e-03 6.397027393630216885e+00 -1.408035231184398839e+01 5.497494210315534957e+01 1.559773714342462545e-03
3.832811054659048011e+01 3.755081732142352280e+01 6.268411383258364822e+01 1.491461944741095599e-03 -5.914291174023993847e+01 6.504835025540134374e+00 6.492644572768107025e+01 3.511445305224831278e-03 4.606947128323628959e+00 -1.444437602116288843e+01 5.481519431460792902e+01 1.413470551128311395e-03
3.847005536812648785e+01 4.052794970974962041e+01 6.313748480993290713e+01 1.478280088826969436e-03 -5.942842789042337870e+01 9.181680260698396268e+00 6.481027195598184676e+01 2.737484197164198694e-03 4.588271817101778005e+00 -1.231378780244452464e+01 5.440450940889526521e+01 1.361814329392472970e-03
3.818558908571262833e+01 3.861525801352571108e+01 6.260050637599736234e+01 1.299578017153488283e-03 -5.987614998226224117e+01 7.130253512915133207e+00 6.494606161230395003e+01 3.285297459339286616e-03 4.002713438791572820e+00 -1.388093194723681201e+01 5.450117959097399023e+01 1.270590471167678268e-03
3.969701250385313074e+01 3.775459879492315451e+01 6.260131227099563489e+01 1.541202975033178092e-03 -5.885506593546574550e+01 7.017317356599833467e+00 6.430980622932132462e+01 3.460468558149379543e-03 5.063506610890502913e+00 -1.411478082269789347e+01 5.437802842101189782e+01 1.509000762695627933e-03
4.033001257721837618e+01 3.598330052977042470e+01 6.217349324188973725e+01 1.916717427924825206e-03 -5.836345222555763712e+01 5.561445923055519103e+00 6.387365970123579473e+01 3.301722407006385616e-03 5.428052516926844540e+00 -1.533840398409687467e+01 5.430656681806618025e+01 1.536377225009747825e-03
3.884120860516826212e+01 3.803133695516049073e+01 6.213128190593523215e+01 1.485432474684890208e-03 -5.997601088925001278e+01 5.695033530605844163e+00 6.441621633906743227e+01 3.207879380262074719e-03 3.969728963113272169e+00 -1.463790083240984430e+01 5.411086256459349642e+01 1.241945003079961141e-03
3.714751630079697975e+01 3.734109587805721020e+01 6.166255572540615049e+01 1.180808193327409408e-03 -6.105428387030379866e+01 2.716712099952242720e+00 6.495740001118966234e+01 1.625616690505532827e-03 2.560023369537251181e+00 -1.654845353872693892e+01 5.431274117922272637e+01 7.594439343187911170e-04
3.943601112657592722e+01 3.558280118815207516e+01 6.180639865241540321e+01 2.357951672632802378e-03 -5.839719058204878621e+01 5.782104108514759533e-01 6.375474655159180770e+01 1.552264785880328943e-03 4.906092996947758245e+00 -1.858025840536318185e+01 5.446037332619972204e+01 1.254080000664239579e-03
3.979702986269164455e+01 3.586765805554441755e+01 6.184607224844302920e+01 2.143460384002406939e-03 -5.855443923361318781e+01 1.043904696820365574e+00 6.369194641290676628e+01 1.719286032586786125e-03 4.994759700271414360e+00 -1.916516277758766051e+01 5.439446125083730266e+01 1.249407719740398262e-03
3.957544462385926209e+01 3.556858700189305011e+01 6.167032795091982678e+01 2.340285468169411767e-03 -5.941737682596502879e+01 1.104920368293573318e+00 6.401178040325146412e+01 1.679466305555874558e-03 4.342188602835988398e+00 -2.043616466794648190e+01 5.443782885950384554e+01 9.120617483392049829e-04
3.842656920671539922e+01 4.056073323663888885e+01 6.226517442264776747e+01 1.467115516487694149e-03 -6.216452150218028549e+01 6.598665623135421932e+00 6.498975895935117819e+01 1.845037861888910394e-03 2.458724918883761212e+00 -1.698988000629088546e+01 5.384852637192418001e+01 7.208788075278907935e-04
3.930213184183914166e+01 4.007169399256464004e+01 6.243616617074887643e+01 1.629336738242062209e-03 -6.198391438278770238e+01 7.050710733290815213e+00 6.500294110031187245e+01 1.980113428341092989e-03 2.736962265232202984e+00 -1.770830273708517311e+01 5.395798387705740851e+01 7.361941663717125415e-04
3.932215291135690194e+01 4.120282332940845293e+01 6.253393185454619640e+01 1.834213310393499868e-03 -6.293314849673586764e+01 1.057479643656953172e+01 6.544479554608264493e+01 1.476628429496807922e-03 1.837663710839994025e+00 -1.492069241049232708e+01 5.361127007882999607e+01 6.718193107255015757e-04
3.956794366314804989e+01 4.078452288744686172e+01 6.239848218114267553e+01 1.811339896233192612e-03 -6.338224350277909025e+01 1.243399944103679289e+01 6.573035571109355146e+01 1.474204190616327419e-03 1.265600008951921041e+00 -1.356582831385610532e+01 5.347947151288579448e+01 5.617861401315280088e-04
4.015584015371376836e+01 4.200520587455229560e+01 6.271521981232129406e+01 2.229485515310166734e-03 -6.352614584831832900e+01 1.636871392816266280e+01 6.602618131981898841e+01 1.755971419195504965e-03 8.319623485718937728e-01 -1.058934381729666185e+01 5.322699029653018243e+01 4.236737182916659001e-04
3.977595339827950482e+01 4.205999982443088214e+01 6.247255909763070036e+01 2.131981079693452599e-03 -6.273247413918280557e+01 1.622746080363668142e+01 6.549071869306715143e+01 2.170499759553751705e-03 3.109880706072669088e-01 -8.669958764317973632e+00 5.306364019773052831e+01 3.498757199521465989e-04
3.960447993504880770e+01 4.529238880209042861e+01 6.292773176349064812e+01 2.654840167979234580e-03 -6.155533666245023738e+01 1.976164720717936518e+01 6.494768953713096948e+01 2.933278449692214122e-03 -1.726207811078420418e-01 -3.792656403939522303e+00 5.267483277559046684e+01 6.794552682706387009e-04
3.928964797990429503e+01 4.215263550006027060e+01 6.199071890208034574e+01 1.977445402257178506e-03 -6.043400490053365814e+01 1.603099610489569571e+01 6.406898403746289716e+01 3.005816030906004448e-03 -1.780201809685146852e-01 -4.752546563575998029e+00 5.273777194819398062e+01 6.358982993418340647e-04
4.081902457843995080e+01 4.202739663730805120e+01 6.210407565252693729e+01 2.388742014845907178e-03 -5.841950978156316410e+01 1.596925657000274512e+01 6.293397540412173896e+01 2.783895613849249849e-03 8.133677550418717539e-01 -2.663178279904179213e+00 5.253621928887793757e+01 7.619340549060966234e-04
3.982477024608309790e+01 4.145598288914061413e+01 6.147620680388990877e+01 2.012434301688168815e-03 -5.937882681002834317e+01 1.408890511191326667e+01 6.295821433819395452e+01 2.362373004248070722e-03 -6.894408912279467172e-01 -2.027267696301387367e+00 5.239420207844127475e+01 5.464096774553315033e-04
3.929125893212667364e+01 3.896669846955185079e+01 6.074506267542650306e+01 1.496019335425234588e-03 -5.954819516157999004e+01 1.023224037945658615e+01 6.279402690095503914e+01 2.339549526758101343e-03 -1.481464783550902720e+00 -2.981902407809660538e+00 5.244889952849930381e+01 5.040780490220591247e-04
4.280974809227793543e+01 3.682554843459539029e+01 6.085639514054907551e+01 6.992044817078644971e-04 -5.610407696573297898e+01 9.186169548823075459e+00 6.101355276638776104e+01 1.406985935859584409e-03 1.300106035117912784e+00 -2.395860647119939291e+00 5.217853396926265930e+01 7.971145266850696064e-04
4.061133442429674290e+01 3.733740635519484385e+01 6.034082543285811084e+01 1.425669439467265815e-03 -5.724660338324713393e+01 6.746463444767065276e+00 6.130068301754467086e+01 2.700615937280821059e-03 -1.313437904703399633e-03 -4.457443729355365925e+00 5.212194869086577853e+01 6.688533200089665518e-04
3.979671336193524667e+01 3.897362438302759102e+01 6.040271669880213068e+01 1.513517529577879626e-03 -5.743411016762761534e+01 6.239897150088371980e+00 6.122181734565702982e+01 2.853834635966313003e-03 -3.297100275812854808e-01 -4.964217046142791467e+00 5.200743359380494013e+01 6.078690823510488625e-04
3.705380117314403066e+01 4.126804528249320470e+01 6.018889364451090529e+01 9.637210513531425070e-04 -5.932889067489229262e+01 5.473983604368956257e+00 6.184434648442280036e+01 3.372318089725524336e-03 -2.365265865929139899e+00 -5.487394794507556739e+00 5.192463793274843908e+01 3.706395477753894195e-04
3.905121920391206203e+01 3.926494080851344393e+01 6.016013153304186289e+01 1.487839349172430685e-03 -5.694830879392488754e+01 4.970875989674239825e+00 6.086706908828517726e+01 2.308725389606702989e-03 -6.382539886628258996e-01 -7.343111720467820902e+00 5.190222818060481558e+01 3.609531056298007621e-04
3.737258358297535921e+01 4.316739610617778311e+01 6.038269413249378914e+01 1.140646809302132405e-03 -5.941956045484973004e+01 9.815000768193808511e+00 6.170931032404131855e+01 2.486390467442787817e-03 -3.545619109428714832e+00 -4.432707329561129228e+00 5.160984409934700068e+01 2.974385234547931496e-04
3.785007390518164527e+01 4.457038295316259990e+01 6.064400464706510974e+01 1.412775340041550268e-03 -5.930221673320762221e+01 1.307622844280401075e+01 6.165900294003329662e+01 2.101780315458775562e-03 -4.158933714157351247e+00 -3.128045598311877562e+00 5.142085274279732943e+01 2.458801307243027720e-04
3.562736226352199509e+01 4.536647746501895284e+01 6.015314105532856814e+01 4.859990834412219562e-04 -6.151654602788700998e+01 1.460202646225223155e+01 6.259008416013026732e+01 2.411823493064439109e-03 -7.445655214084303530e+00 -2.643214590657934515e+00 5.138884775391349535e+01 2.463994857865544935e-04
3.735955552539353164e+01 4.422429173240164602e+01 5.998593178239741519e+01 1.142348711606203495e-03 -6.074527429706258630e+01 1.587633194114667745e+01 6.215766827875866340e+01 2.910310104867858474e-03 -8.174412313999928514e+00 -1.917451912060210928e+00 5.122965023662089123e+01 2.766600138074269601e-04
3.984562207368254860e+01 4.225580231302505041e+01 5.992766236232374411e+01 2.196530701288493346e-03 -5.918862232277982116e+01 1.664743120058487946e+01 6.147267546894188683e+01 3.184598307760328796e-03 -8.158459453046019050e+00 -1.593243223974497802e+00 5.112760416400450936e+01 2.762452241051621031e-04
4.028772595359533426e+01 3.977647195462564156e+01 5.934568203903637595e+01 1.637314711183313369e-03 -5.938473377672242037e+01 1.607238683209457619e+01 6.147868182597218834e+01 3.031428546253889852e-03 -9.703509342380858271e+00 -2.278107375335715723e+00 5.116098923330635984e+01 2.416379048024216568e-04
4.065934011762671929e+01 4.152972521308777232e+01 5.960195957448941328e+01 2.185300071594612446e-03 -5.899773037602454195e+01 1.822984714285486874e+01 6.128188742990688098e+01 3.459872770521885132e-03 -1.068649017285054725e+01 1.024380254968669107e-01 5.102361632419685122e+01 2.211377205784882021e-04
4.190262296870668024e+01 4.110617244256025060e+01 5.974756409315016015e+01 2.088298435420595997e-03 -5.752814267569932127e+01 1.826935571078486831e+01 6.063117799543537956e+01 3.089065683520316515e-03 -1.043090921171728169e+01 7.891616107436427718e-01 5.096881984285880662e+01 2.274367085213217950e-04
4.477068335752843353e+01 4.401070942327772428e+01 6.090326755268400660e+01 4.368435983728433288e-03 -5.471785350839712692e+01 2.245950821950149745e+01 5.965169366609257651e+01 2.095751757832970286e-03 -9.479587094506264577e+00 5.030138800142982980e+00 5.070586201602329623e+01 7.683838073147466075e-04
4.446624664103279656e+01 4.471315143102143708e+01 6.090578325798144022e+01 4.682484524097249752e-03 -5.528702177721432776e+01 2.308862975010692153e+01 5.985559841458645991e+01 2.038317908736170508e-03 -1.044787914849564459e+01 6.380605979966372132e+00 5.074584210282489494e+01 1.070988485472350402e-03
4.418363172795970684e+01 4.185299926841427975e+01 5.997385350337076915e+01 2.801810098739382186e-03 -5.583576696161811270e+01 2.006198366646609443e+01 5.960647586216384752e+01 2.490253093352916107e-03 -1.052411308517331356e+01 4.830887080937260158e+00 5.064022737119297801e+01 7.198091546579116597e-04
4.525770613289444100e+01 4.449642655380640122e+01 6.063455778155073261e+01 4.721020528718257794e-03 -5.527341013150648052e+01 2.337064952219790115e+01 5.945924509635727873e+01 2.001848316506084444e-03 -1.044837553020422760e+01 8.608302300567476806e+00 5.053524050210049268e+01 1.238136524331819423e-03
4.433952686842710023e+01 4.030541959156555265e+01 5.925632046852637558e+01 1.766617654839830638e-03 -5.628417762939608338e+01 1.859491858685739984e+01 5.924650952721540165e+01 2.661020314593244736e-03 -1.075549589944659878e+01 5.510487617276821126e+00 5.040504244851954496e+01 8.666321239142413821e-04
4.628519217371056271e+01 4.344952315041023638e+01 6.023935519442976982e+01 4.104950521697379312e-03 -5.493953486248960161e+01 2.173262890199781339e+01 5.869634480729308734e+01 2.165472772158205748e-03 -9.718936936962998985e+00 8.996047877213875665e+00 5.019579166065746278e+01 1.242053948072464409e-03
4.528456410200136162e+01 4.291324634364061552e+01 5.967007669546855908e+01 3.708808755884441914e-03 -5.607892338162479717e+01 1.984046194907154970e+01 5.875522617287188609e+01 2.578697709053118323e-03 -1.048342164358808759e+01 8.211220035715479426e+00 5.008956665360992844e+01 1.253193605671100398e-03
4.604161180234945761e+01 4.480885974455049592e+01 6.013005586734404773e+01 4.961717389166635586e-03 -5.572713874668013290e+01 2.122048872414722354e+01 5.849197957547609406e+01 2.330956506932310279e-03 -1.015366194292662883e+01 1.016846473243588456e+01 4.995724053105416118e+01 1.018399312119311643e-03
4.325732007441843052e+01 4.324297711742848094e+01 5.891882475099718874e+01 3.566760791438873621e-03 -5.843010646184260537e+01 1.760697250752362919e+01 5.913468479489090868e+01 3.271651798846731372e-03 -1.229141164899213834e+01 7.604107854933143784e+00 4.994660438621049536e+01 8.818745406004084532e-04
4.361066749975690016e+01 4.501279428140289696e+01 5.922882222741235836e+01 4.575752707242542947e-03 -5.850513275449596762e+01 1.873173165865442513e+01 5.899813031619435577e+01 3.393211344913583082e-03 -1.226152512812022088e+01 8.945611773556008117e+00 4.979343953985964788e+01 8.027682606955767073e-04
4.384662419544108758e+01 4.356701374064842724e+01 5.891519908140767825e+01 3.909747239963547172e-03 -5.849540656783968728e+01 1.635811302526549937e+01 5.875447167929350911e+01 2.944607840448684732e-03 -1.193204984347604380e+01 7.378312037476602470e+00 4.969115643774259183e+01 9.687875627313977545e-04
4.284882754039270480e+01 4.120825745743898239e+01 5.810883299922072354e+01 2.191269223837048318e-03 -5.919470013570203548e+01 1.305529159866718025e+01 5.883243893578752903e+01 2.076141537568467269e-03 -1.258575695168023678e+01 4.397540224831669065e+00 4.965083854705211763e+01 4.469160444111517868e-04
4.413866266892789980e+01 4.416527973472788915e+01 5.884542289892529965e+01 4.327980935740890524e-03 -5.818628302973800714e+01 1.661294074473591209e+01 5.834564663506422733e+01 2.938242024975664529e-03 -1.201831185324875939e+01 6.528642160519190440e+00 4.937425012095607002e+01 8.758685267575628316e-04
4.251335935052105697e+01 4.508464915198187128e+01 5.877034225119908228e+01 4.226725447722652108e-03 -5.955361722311700134e+01 1.682386406086010311e+01 5.903351137590403397e+01 3.263456348564245258e-03 -1.365218603335501513e+01 5.993385336288802989e+00 4.954787614172659005e+01 4.560193557093163846e-04
4.544515351434827011e+01 4.364753754806753960e+01 5.923146920591234021e+01 4.224396721021933185e-03 -5.686248489949778673e+01 1.612400054578927922e+01 5.794158433868094704e+01 2.317134428113126754e-03 -1.118130290390495674e+01 4.672522037768564118e+00 4.933808573626993166e+01 6.498372018256349863e-04
4.768166703268136075e+01 4.201138698245176784e+01 5.926873806597298966e+01 2.955178523844120570e-03 -5.528825152414458444e+01 1.744266796026280275e+01 5.731137794534507890e+01 2.191583712061764572e-03 -9.334822065896425158e+00 5.758976737218014286e+00 4.914521613156423996e+01 9.329167038883090729e-04
4.432416176917779893e+01 4.354319200677082335e+01 5.837864208485968476e+01 3.997353889599529822e-03 -5.893214678828141473e+01 1.960670334387125635e+01 5.864796432410062010e+01 3.397510691600720122e-03 -1.264059751792625796e+01 7.692776875153715999e+00 4.920903104045225263e+01 7.853437684559867564e-04
4.543777124173966797e+01 4.285901984125215591e+01 5.834346007830875891e+01 3.682418427367391712e-03 -5.839585769666044968e+01 2.140170584386363473e+01 5.850298360421331267e+01 2.912312542110009460e-03 -1.190132657298970464e+01 9.185317284393429205e+00 4.913090659586640641e+01 8.664166817252091143e-04
4.691380995141616950e+01 4.157252375017228019e+01 5.830958239883357663e+01 2.776141617078358229e-03 -5.742459264959735776e+01 2.116557392024809658e+01 5.795670207371280469e+01 2.726566553997942285e-03 -1.023862473355920777e+01 1.008854681258200969e+01 4.900131283862333476e+01 1.026191918842780807e-03
4.728699724557382922e+01 3.878049377996201486e+01 5.784396167611857464e+01 1.204974387340207584e-03 -5.701786975522792034e+01 1.841296123461212630e+01 5.757683553623214578e+01 2.917167904773304045e-03 -8.854767278936037656e+00 9.142104617732805139e+00 4.897273409800688171e+01 1.165786907110913546e-03
4.763508070561349683e+01 4.640082653046489014e+01 5.959973313387305183e+01 5.396095395003982706e-03 -5.736460284507633389e+01 2.649213448825774364e+01 5.841683836421985632e+01 1.496930195228073990e-03 -9.480938962376034951e+00 1.714140869632747410e+01 4.937456175066619579e+01 8.248666266845308204e-04
4.869876926586546517e+01 4.624827499917870455e+01 5.974924012700016362e+01 4.988323621112232195e-03 -5.661483730222952460e+01 2.682770461510253313e+01 5.803245242738450571e+01 1.307398918607053035e-03 -8.134241741433271500e+00 1.891439191700093758e+01 4.940009221709988196e+01 8.839662532903428283e-04
4.930950600305815357e+01 4.510863803084024681e+01 5.953924018213574954e+01 4.357497679539600911e-03 -5.635495177414650669e+01 2.647840159857942766e+01 5.780028560489445510e+01 1.389977367245997641e-03 -7.118003566777990621e+00 2.019827193684010425e+01 4.946690369672487719e+01 8.673167274281926888e-04
5.124501869253982989e+01 4.520680269232138926e+01 5.995750398717974150e+01 3.359057713586895231e-03 -5.479135296718812498e+01 2.793009264830313754e+01 5.721070302758966619e+01 9.429346508692383697e-04 -5.237773459583221936e+00 2.312209042743008069e+01 4.958074548420213290e+01 8.424332717085808355e-04
4.924284992702767738e+01 4.447698554729633713e+01 5.897842783599098482e+01 4.068785004455102196e-03 -5.682376720908956713e+01 2.701398404505161821e+01 5.770746670952619439e+01 1.268470853467697180e-03 -6.406560827425376914e+00 2.375904099982193785e+01 4.964140843450811502e+01 1.075819507999577077e-03
4.803586987793659802e+01 4.552594164239521035e+01 5.884062394291319009e+01 5.056242531395291340e-03 -5.796469673060576611e+01 2.650336004382668875e+01 5.799035397428857408e+01 1.575340545770920588e-03 -7.006127202460283421e+00 2.401174051768658302e+01 4.965110440744110321e+01 1.099525702947455955e-03
4.843623210553740677e+01 4.549314517213875320e+01 5.880680135749510384e+01 4.902048487117804422e-03 -5.767437295878983150e+01 2.503983182060628110e+01 5.747518949098095931e+01 1.943571898899173036e-03 -6.015904392838429260e+00 2.368928760004908796e+01 4.944303601882850074e+01 1.018419766790813795e-03
4.725558532914364207e+01 4.700905038384212276e+01 5.876996510002129526e+01 5.475814600148833262e-03 -5.879630302585624690e+01 2.460842735119132385e+01 5.771172864171246175e+01 2.278833912574300055e-03 -6.623396342362380729e+00 2.402896986680411473e+01 4.941179634794839615e+01 1.081131339492850214e-03
4.514191273413247529e+01 4.557270254487375638e+01 5.771632844148308550e+01 5.170323339606087282e-03 -6.082832336704110787e+01 2.177512637870793100e+01 5.810450101129229239e+01 2.966762220984919991e-03 -7.704965178932122072e+00 2.175051925895705196e+01 4.914665534842942662e+01 9.775638724372440625e-04
4.486924980868835178e+01 4.371525709517674585e+01 5.714712447594497746e+01 4.202056276081725210e-03 -6.137578487983976316e+01 1.994644068811605564e+01 5.810958026868244275e+01 3.004853660054512387e-03 -7.600899794834829137e+00 2.014397367297610586e+01 4.896281965740325148e+01 8.746006467616220231e-04
4.666764687496733899e+01 4.752759359850925591e+01 5.844493748751902729e+01 5.432619454567104954e-03 -6.003027924508871394e+01 2.511940574924224734e+01 5.797373026786738137e+01 2.190933756973292585e-03 -7.058007294820389355e+00 2.421327627329894483e+01 4.920747953910496619e+01 1.081176793831545519e-03
4.641316409628146999e+01 4.654598880248567383e+01 5.806034118823519918e+01 5.542554572154903200e-03 -6.056196413809993118e+01 2.435940655244565178e+01 5.805566502482600555e+01 2.384846332439434849e-03 -7.196966042699968646e+00 2.340502950035608265e+01 4.909089781603440628e+01 1.122436354600804325e-03
4.731230632557868887e+01 4.542506203666279418e+01 5.810193998705118190e+01 5.191849529064999393e-03 -6.008271893730935176e+01 2.438457593618273833e+01 5.796589039864485216e+01 2.436900650446083803e-03 -6.718532435558151050e+00 2.327080811508868052e+01 4.913692456172203293e+01 1.112378299856785473e-03
4.736515305337088222e+01 4.541798707485018838e+01 5.814101186379983943e+01 5.179379366875082845e-03 -6.034067518344392056e+01 2.533613673568048696e+01 5.825316480455521884e+01 2.068086370616488250e-03 -7.169797215731379403e+00 2.374994485296251412e+01 4.924400309110475860e+01 1.114437688370912812e-03
4.839264263871653782e+01 4.388269965595848277e+01 5.804063299371325968e+01 4.014344787931833046e-03 -5.973095887501503398e+01 2.501482292979698840e+01 5.797572416997614653e+01 2.243301110370437244e-03 -6.481815146123877547e+00 2.336968999921987944e+01 4.918304176701852981e+01 1.091834050958317070e-03
4.774350311216718268e+01 4.325638170095087531e+01 5.766890541123871117e+01 3.763266223227915239e-03 -6.041203162429899010e+01 2.384160054722565647e+01 5.807756220272722913e+01 2.568238528925033577e-03 -7.405980724968872941e+00 2.335531185364878581e+01 4.922218421360477691e+01 1.111255937106531708e-03
4.829831767025714129e+01 4.643822332461657965e+01 5.856734417699185258e+01 5.181358080242949929e-03 -5.979530332004147652e+01 2.731394414512357827e+01 5.822840738681178863e+01 1.297765708615578962e-03 -8.254107529074222072e+00 2.721327099310687103e+01 4.968237078003635787e+01 6.630718409371544331e-04
4.770590880480811080e+01 4.642116137534220854e+01 5.855198194541424073e+01 5.379592123176502733e-03 -6.032796014072687285e+01 2.692796248388808067e+01 5.856299635304664264e+01 1.391938922517821798e-03 -9.270000309183368259e+00 2.792029044019036377e+01 4.999394427715192535e+01 5.669560677371850805e-04
4.794670501612937130e+01 4.418685301426922507e+01 5.806864298302089367e+01 4.346489157081888551e-03 -6.006941839684481010e+01 2.499391142096151341e+01 5.823570771357619691e+01 2.233091518854945969e-03 -9.292901274744753692e+00 2.741773702269830082e+01 4.999600354943582659e+01 5.627236064012483335e-04
4.943744175080820469e+01 4.369820915658454652e+01 5.834025605590457531e+01 3.531706263797282971e-03 -5.842531285247616779e+01 2.634741896995921806e+01 5.776395167301026845e+01 1.686784605186843330e-03 -8.939011008489853083e+00 2.959680861783768435e+01 5.029821824270904784e+01 5.468789608467566421e-04
5.070116195870257059e+01 4.024751221980692861e+01 5.783358915064272310e+01 1.644600566116092340e-03 -5.705253776969717450e+01 2.450768143184143710e+01 5.696838652249626733e+01 1.934680875236781741e-03 -8.054205912857883121e+00 2.927326594812516447e+01 5.021741580026527174e+01 5.921922869535779354e-04
5.150569352916924259e+01 3.800736779923183661e+01 5.750566576371629424e+01 9.211941361337961471e-04 -5.613621007270316454e+01 2.367895624909090557e+01 5.648415741942068991e+01 1.976187433399550532e-03 -7.722366586159515656e+00 2.975875684904868024e+01 5.026286267188126544e+01 5.436474958472162266e-04
5.143740055529282529e+01 3.814824943360364529e+01 5.754290608898402581e+01 9.656057464278649605e-04 -5.605432497368546763e+01 2.189410920969980978e+01 5.622135067299815603e+01 2.278209672636397759e-03 -7.330388661485989665e+00 2.996881444929269023e+01 5.030450736295639302e+01 4.961006243113229861e-04
4.941916384105724092e+01 3.875731138194477410e+01 5.701670902467905222e+01 1.227333556963160210e-03 -5.770122780055835676e+01 1.968163857810299078e+01 5.651221445607420435e+01 3.108766378717095231e-03 -8.615487391255221894e+00 2.959093207452913532e+01 5.027236921743056541e+01 5.660889659131780735e-04
4.862107497671619427e+01 3.933580405368977040e+01 5.681290224533100996e+01 1.476717740517560253e-03 -5.816522371364585098e+01 1.797502110788927965e+01 5.638609858857525126e+01 3.260019309557177485e-03 -8.896846355244822036e+00 2.975291732641879960e+01 5.022980421732808054e+01 5.372614876647003202e-04
4.818382783339949071e+01 3.577766122062978837e+01 5.597069275601143090e+01 2.867068749126074935e-04 -5.787435917438349975e+01 1.283464728915021524e+01 5.588751159217272146e+01 1.676703417997854302e-03 -7.450107845362953896e+00 2.596332112662905800e+01 4.963528538778072630e+01 8.081783472117735467e-04
4.921392475460103810e+01 4.301972562159050284e+01 5.766922510137194280e+01 3.196924724502543322e-03 -5.752703860493917887e+01 1.933977483825415433e+01 5.600615638595886026e+01 3.093500199818795086e-03 -7.650679673566532557e+00 3.115143825414783763e+01 5.017446715198173024e+01 3.792716060797198668e-04
4.648759552685004337e+01 4.027277760139001117e+01 5.624718686083288333e+01 1.972729931335693784e-03 -5.948656588933706502e+01 1.382646731281133867e+01 5.628250173297299597e+01 2.306968340092854439e-03 -8.154858721768473373e+00 2.648096156905285525e+01 4.950562289664762261e+01 7.143456482522411851e-04
4.776572837266562033e+01 4.078988087429043929e+01 5.662510943362836713e+01 2.235439798804318354e-03 -5.816456761736631620e+01 1.386921132940163659e+01 5.564710720869878458e+01 1.970640030839602205e-03 -6.295384272446702845e+00 2.598843843861606828e+01 4.924275070916900177e+01 7.390945621169425469e-04
4.486160461542446853e+01 4.185847779165101201e+01 5.616949297984258749e+01 2.906551936102212512e-03 -6.092112919455109932e+01 1.214858249712392357e+01 5.666217178796626541e+01 2.041023330709941953e-03 -8.055604930825012389e+00 2.266691508547885192e+01 4.891685966009906394e+01 1.001366731153105136e-03
4.514676863355503400e+01 4.699173892137473274e+01 5.746448792125974592e+01 5.330058160856149946e-03 -6.103816934033558539e+01 1.637338958690530077e+01 5.686859242390750779e+01 2.942379217025864902e-03 -8.309796370432721346e+00 2.433046760634578831e+01 4.897997108808326772e+01 9.194846227140428003e-04
4.211429607042368417e+01 4.294121602262323734e+01 5.584278469446893212e+01 3.101133718534843878e-03 -6.375537464939061039e+01 9.348846858904096280e+00 5.773135920940586630e+01 1.196222219100069508e-03 -8.659995399303076269e+00 1.673239864379082675e+01 4.831492446754672443e+01 9.288768221094336180e-04
3.998360130706657856e+01 4.216198341448507847e+01 5.518011557795886546e+01 2.219654853855177693e-03 -6.507238746926657313e+01 7.934961034207724140e+00 5.829004382420330188e+01 7.805836027393159814e-04 -9.535545807974761701e+00 1.236317113947252544e+01 4.798367996391674239e+01 7.048212265190876733e-04
3.892359176643598317e+01 4.131907744774807867e+01 5.474979043717992511e+01 1.728984040728336318e-03 -6.541510781791096463e+01 6.850355452179205606e+00 5.841651322664216650e+01 6.200282809313727899e-04 -9.614930115053308413e+00 8.488019373098856235e+00 4.770441561735539437e+01 1.277269089896958081e-03
4.004913434090617841e+01 4.368944648101140871e+01 5.544854834017775858e+01 2.608663825770079700e-03 -6.396859854033008475e+01 1.022811811801975601e+01 5.779779714704070415e+01 1.162056548472874826e-03 -8.825298808537107575e+00 8.270785989947688321e+00 4.750245017425043415e+01 1.204573768874112613e-03
4.145491396835191011e+01 4.210819835115042764e+01 5.544697410907995305e+01 2.537451564674757937e-03 -6.190877770230522970e+01 8.518696224950852880e+00 5.688493439275566033e+01 1.947376089195162986e-03 -6.246120798484121828e+00 5.304420141455613802e+00 4.726188266528004789e+01 7.888102755996427486e-04
4.023012938918819970e+01 4.348462458593978397e+01 5.536349124114631337e+01 2.647646758214599206e-03 -6.200727524997518003e+01 9.279811340601114011e+00 5.682155484860877692e+01 1.828489761706660402e-03 -6.070094098274004146e+00 4.457487383525196911e+00 4.709519599512250210e+01 7.091471216118256770e-04
4.076555760628041014e+01 4.822696189572026526e+01 5.652571974073648420e+01 3.290208558438655756e-03 -6.034396258513730515e+01 1.435216011403560543e+01 5.622987298489675823e+01 2.527392711462806470e-03 -5.156877984408263949e+00 7.260403660323103026e+00 4.697242459207017617e+01 7.742696661089728399e-04
3.994714224080021836e+01 4.792127480563252817e+01 5.635410526818905907e+01 2.893840275703731067e-03 -6.049165734839901631e+01 1.368394728334265409e+01 5.633387475473264772e+01 2.342288092115924793e-03 -4.190490111098746695e+00 5.262640720848088982e+00 4.692821490727143896e+01 9.467696339697199027e-04
4.055573894402079560e+01 4.483634329438930877e+01 5.564179786644137238e+01 3.196272264424106311e-03 -6.103137706826012021e+01 1.326656484443260453e+01 5.648657799042067751e+01 2.202856494722645227e-03 -2.288650456514243814e+00 3.472274074335606198e+00 4.681124666416335600e+01 9.549734581733956189e-04
4.102388779598647517e+01 4.669785049361244944e+01 5.613444949993202471e+01 3.730233162451539533e-03 -6.126560315184200078e+01 1.851951117288738757e+01 5.693680790072089337e+01 3.083882583209720130e-03 -1.533585751243916162e+00 6.022353903362182237e+00 4.681239074551065471e+01 1.882030917043897448e-03
4.187259290702611025e+01 4.594310378919077209e+01 5.607776826674113835e+01 4.141935863865494998e-03 -6.125013377755630728e+01 2.094977157897340092e+01 5.714544250694108030e+01 2.964078010987698363e-03 8.561933804525073688e-02 6.417118329774104346e+00 4.677215270244800394e+01 2.644128144271031683e-03
4.102613833019086798e+01 4.586288149772414613e+01 5.582403454508001772e+01 3.691444535971535705e-03 -6.164411802963584108e+01 2.097580115397209610e+01 5.729698204327842603e+01 2.799736363169413097e-03 -3.280354279662349160e-01 6.855890851889890669e+00 4.679071495729446184e+01 2.561716783567583120e-03
4.173348085911644745e+01 4.416219709477903876e+01 5.549535255295023006e+01 3.566259515376731751e-03 -6.085450070331740591e+01 1.940825180710596243e+01 5.673130415555078088e+01 3.234939880375642222e-03 6.163739358527293710e-01 6.524029132411113707e+00 4.673233883137956468e+01 2.773396085046073503e-03
4.387939963321478842e+01 4.300026221027723494e+01 5.574714700987749438e+01 3.550174173254693703e-03 -5.868828445889332812e+01 1.906375612672789899e+01 5.584448168935673351e+01 3.416628294049480190e-03 2.623755427426560871e+00 7.197414387838207972e+00 4.677461764804402122e+01 2.439000042810576894e-03
4.186612363497451383e+01 4.158624828031078380e+01 5.488822262811555674e+01 2.332048646667017437e-03 -6.046838459182086467e+01 1.699750436951039489e+01 5.632458514088681056e+01 3.215047881081697142e-03 1.326175816285411813e+00 5.676405568440756610e+00 4.670388956277992776e+01 2.637385794506653079e-03
4.279446403696196199e+01 4.231502323090627726e+01 5.524951236648338693e+01 2.878550106170617989e-03 -5.978437743944983396e+01 1.750936170157260818e+01 5.604739407256769113e+01 3.399853695023943335e-03 2.098524552647847763e+00 6.176086430966496010e+00 4.668314633156170146e+01 2.632679644300775241e-03
4.179884478127088698e+01 4.456653785863485950e+01 5.543736959097999772e+01 3.754691173367339686e-03 -6.084867293170335500e+01 1.902752340273346476e+01 5.648745390580709369e+01 3.250395012818979926e-03 1.042610190769223122e+00 7.354499126481746529e+00 4.663146297666673945e+01 2.821462001455869555e-03
4.073817242942330807e+01 4.507268639022064605e+01 5.522712043727937470e+01 3.365829457811892866e-03 -6.193043179529318820e+01 1.860166493013223032e+01 5.678671472435214440e+01 2.752180942242598086e-03 2.444409484201412464e-01 7.019639477867794852e+00 4.654580474823741554e+01 2.748862260868525486e-03
4.240315402896391817e+01 4.355705950980063790e+01 5.535354750818328995e+01 3.515877005485161522e-03 -6.028680486181345799e+01 1.667644190438718255e+01 5.602509619867490187e+01 3.184642614094487182e-03 2.111297119124607047e+00 5.714288207355207483e+00 4.655779240196886093e+01 2.557164563407880037e-03
4.088600392505336600e+01 4.502661345332541032e+01 5.529432561180374250e+01 3.441017152622481701e-03 -6.150835310643111598e+01 1.705573939171076958e+01 5.648001612765344248e+01 2.867652152775626833e-03 9.074528434765511964e-01 6.128225693168575461e+00 4.652380094691155676e+01 2.737084025789905672e-03
4.030148441386699432e+01 4.538622163782863339e+01 5.524770935806737526e+01 3.156633199653560446e-03 -6.187876344974598908e+01 1.652674596569510257e+01 5.657164622742619997e+01 2.631208462288061461e-03 6.330863245824309704e-01 5.850496434146474911e+00 4.650748031815320616e+01 2.640255553883513479e-03
3.836740081807346314e+01 4.696290872551864481e+01 5.512219031917217649e+01 1.861658683400669798e-03 -6.328097158491666363e+01 1.649550920694729328e+01 5.704365879455170329e+01 1.893612925263289844e-03 -8.402623433502910411e-01 6.546379154820462176e+00 4.647267426882677910e+01 2.304309745761340313e-03
4.066312452293409763e+01 4.678761918222562599e+01 5.560915252344972970e+01 3.510913452347568312e-03 -6.080642409751677491e+01 1.569817985669025973e+01 5.593779349302548809e+01 2.852972381688557990e-03 1.477360927950213787e+00 6.872986047705000878e+00 4.646646878446413353e+01 2.796030267256883420e-03
4.207077515980067517e+01 4.626167473726916768e+01 5.576671621113829502e+01 4.256843337059394890e-03 -5.912706934660035785e+01 1.426629411938706227e+01 5.510873866620576678e+01 2.363487135026215089e-03 3.065847895605215090e+00 6.640943120940657529e+00 4.641599588152702438e+01 2.300273725743198858e-03
4.130334249699211568e+01 4.640645075979870171e+01 5.564388853406828161e+01 3.888564825599263603e-03 -5.946657554121723166e+01 1.412509918148213117e+01 5.525820417672459683e+01 2.389248184263855108e-03 2.713533766761294874e+00 6.788717040234481637e+00 4.644994757956461484e+01 2.440964166265988718e-03
4.301475743702258825e+01 4.602305028096968442e+01 5.597994569087978789e+01 4.615876522955681890e-03 -5.767986799743039938e+01 1.742724786953099070e+01 5.490974866127585585e+01 3.001383871687764767e-03 4.360860938877420878e+00 8.738114146082597955e+00 4.659439103916578517e+01 1.320143703942669965e-03
4.280153006898707702e+01 4.428193936171023637e+01 5.540589209106448720e+01 4.011205884662040130e-03 -5.761923073692128838e+01 1.867172689968120025e+01 5.498901509899307172e+01 3.144655673075902845e-03 4.482723098012569629e+00 9.014480513342727264e+00 4.658822207636407597e+01 1.225519521628587764e-03
4.577978063902436645e+01 3.978362670193276784e+01 5.515792113254997986e+01 1.621939192683554635e-03 -5.455409346180786656e+01 1.792442916869815406e+01 5.392106432642451352e+01 2.092933091903539412e-03 7.689499920649557119e+00 7.672928038664183603e+00 4.664297644791909647e+01 8.984664969079754872e-04
4.625653901660721345e+01 4.042770975337743522e+01 5.538684866319417210e+01 2.056526239986926959e-03 -5.549844370249224568e+01 1.316430133317895113e+01 5.370696893316257814e+01 1.219194690696121875e-03 9.080317046673020087e+00 9.253163233665423704e+00 4.674493005726318273e+01 9.632196667302946394e-04
4.520714285525282605e+01 4.095646425043037198e+01 5.526729765522031812e+01 2.311530033496975167e-03 -5.703291292807619328e+01 7.176024313574620450e+00 5.389131427159964005e+01 2.485098298680229242e-03 9.415026506562023556e+00 1.001054741534557024e+01 4.684829166550170498e+01 8.736921109634323678e-04
4.461275462374655376e+01 4.788105261504436072e+01 5.666557736637756193e+01 4.958202558180344055e-03 -5.967258412914186039e+01 7.927867379159100558e+00 5.450615193285182869e+01 3.169335337380809175e-03 9.519971636173886864e+00 1.659389427304742881e+01 4.717581643550175130e+01 2.947956127845597339e-04
4.481694233645616521e+01 4.917914780432046484e+01 5.687756468415082622e+01 4.348315379674336408e-03 -6.029172736810711086e+01 7.467909784995565126e+00 5.445306075570717752e+01 3.037612626981185150e-03 1.054919801278681923e+01 1.841476578380260776e+01 4.721923497817066817e+01 2.439107650001205837e-04
4.490333163251612092e+01 4.783238502965837569e+01 5.653910006699463509e+01 5.066549818850601093e-03 -6.053156223060292973e+01 6.685552380191091437e+00 5.454427207200015459e+01 2.977053756708086720e-03 1.118077672974358627e+01 1.783901570961188554e+01 4.722170880201984744e+01 2.666390692159753377e-04
4.545268752041934590e+01 4.224170718507178179e+01 5.538850096579927396e+01 3.243559358272634242e-03 -5.885983353894516057e+01 1.962345930948510953e+00 5.405071111619128033e+01 2.053247220992674912e-03 1.269094597080768061e+01 1.361152016349369198e+01 4.706970733538074114e+01 1.792724560785540335e-04
4.463547055899051230e+01 4.377028169750392550e+01 5.543307896466414064e+01 4.198541573464761867e-03 -6.055973342078670640e+01 3.308672510793402299e+00 5.455514524574546442e+01 2.101591983254477713e-03 1.227240996098031900e+01 1.533673630926427478e+01 4.710737164590123172e+01 2.366794408753741330e-04
4.424231877515585154e+01 4.528328710676166224e+01 5.548802650225407262e+01 4.853782416803039193e-03 -6.183009961019214273e+01 3.752473766096287910e+00 5.479943721453508232e+01 1.510521638689564473e-03 1.150132963617388704e+01 1.672546446827247024e+01 4.700832998844300903e+01 2.857993746947306386e-04
4.504524772560961310e+01 5.291083564051118060e+01 5.755612514902178134e+01 1.872510813706163837e-03 -6.380271724442752657e+01 1.149051613793820437e+01 5.541091075865634252e+01 1.269231617181831688e-03 1.115786498987326603e+01 2.387612487318489229e+01 4.745219654330449544e+01 6.775707032847298023e-05
4.090762330191556373e+01 4.455149107783233120e+01 5.450099771545894356e+01 3.316938847963036337e-03 -6.486504492881219619e+01 -8.325446624406428464e-01 5.607672800236990440e+01 2.801989347147007168e-04 8.243816367404402712e+00 1.543029567742309105e+01 4.681315477656527690e+01 2.806286881881328880e-04
4.039020588670894796e+01 4.193840782593370875e+01 5.382772793346327234e+01 2.268183895926753364e-03 -6.378676579033583494e+01 -4.583171814768414620e+00 5.584988572251080541e+01 3.316555254081336485e-04 7.383140610115652258e+00 1.271506288618353508e+01 4.663390481282351629e+01 4.288591047594199649e-04
3.924761866511155262e+01 4.086202991285629338e+01 5.355689967988477207e+01 1.754760870533450187e-03 -6.374650966206951352e+01 -7.354157807526686241e+00 5.623876430848650898e+01 3.023248255738580567e-04 5.568322912909765776e+00 1.100964617311687732e+01 4.666665556139405879e+01 7.222994233250110358e-04
4.053141158762031893e+01 4.159627915793171127e+01 5.391155946868093451e+01 2.188442053667053085e-03 -6.282155756442669059e+01 -6.610178290909547449e+00 5.571514133874514840e+01 3.307985358903290599e-04 5.560559509273721446e+00 1.161257724175211692e+01 4.661215962425250581e+01 6.612545669094980864e-04
4.185797736638657796e+01 4.418757275635913828e+01 5.469961341194769489e+01 3.627434341488249264e-03 -6.356837683652600646e+01 -3.145296810694130141e+00 5.570879217335745892e+01 3.414953027806655393e-04 5.048483023166999040e+00 1.440153187180236216e+01 4.668806919703106217e+01 4.117890941513515615e-04
4.412905241876348583e+01 5.175597146129619830e+01 5.704132470767693519e+01 2.414192301891106632e-03 -6.654644293043932635e+01 8.004640055604092197e+00 5.658924321651630862e+01 4.956036419970590891e-04 4.074611220256094235e+00 2.320718765129889860e+01 4.727574442943187449e+01 7.242096863638040807e-04
4.445250831147853177e+01 4.978191861215998415e+01 5.662445242902506948e+01 3.842065301940934471e-03 -6.776110738254122623e+01 7.874341855748204999e+00 5.726648567798805090e+01 3.092171109140284813e-04 2.517758538197551132e+00 2.303893541708988479e+01 4.734652412214429518e+01 1.210193674737078742e-03
4.681585061414135396e+01 4.911513671524589597e+01 5.701206739767935971e+01 4.590733267012163735e-03 -6.772124076989840091e+01 1.036707667968558688e+01 5.730520304758907457e+01 3.300730726882127172e-04 2.537506197468004654e+00 2.469418117388297418e+01 4.750667685815099617e+01 1.091949985561549950e-03
4.884140744205033258e+01 5.247606933486617464e+01 5.838367832983514205e+01 1.492941512176225276e-03 -6.737675562848555444e+01 1.600084409705549859e+01 5.725434213137240391e+01 3.310822291448748539e-04 2.968138773636260552e+00 2.977085921757561238e+01 4.800531676520744639e+01 1.125918613607754509e-03
4.953316192343216073e+01 5.034751256928932150e+01 5.805156910885370536e+01 2.631712653581898698e-03 -6.669161386472903530e+01 1.490941104432152997e+01 5.701184121287528939e+01 5.053261685122324405e-04 3.067244566651612381e+00 2.972825574090475342e+01 4.813239919421518209e+01 1.111939905599374943e-03
5.016634801140460809e+01 4.826950871127233711e+01 5.763437838170906957e+01 3.657680162080537752e-03 -6.602995652363915724e+01 1.387425577503489826e+01 5.668124221251861883e+01 6.801464962324555883e-04 3.141520395191514492e+00 2.973799891758867986e+01 4.817306864651414600e+01 1.096494436948729310e-03
5.111889320237416712e+01 4.649594606656882689e+01 5.746473611626190348e+01 3.586593429333813192e-03 -6.470117116454487416e+01 1.471992387184484841e+01 5.626354326278639917e+01 1.152141391572642122e-03 3.479224979048689548e+00 3.013484832374039257e+01 4.829516484698957868e+01 9.809554556068299756e-04
5.111279509125805731e+01 4.428941376177337474e+01 5.684320477478715361e+01 3.106820200697022090e-03 -6.391143878253518551e+01 1.514242878588830088e+01 5.601767861058833375e+01 1.510486654950003206e-03 3.041809466154182129e+00 2.997912646737049158e+01 4.828576200475789904e+01 1.089704286098207124e-03
5.026337262358557467e+01 4.256991174231316677e+01 5.610828291888066843e+01 2.622635955380756608e-03 -6.388653089306762212e+01 1.558490320010904640e+01 5.608305644831708037e+01 1.543157786412466476e-03 1.850093170386984287e+00 2.999516042553753437e+01 4.829199192876949098e+01 1.174765671341889773e-03
5.246891428547207425e+01 3.854100307364788591e+01 5.587252640633192158e+01 9.451824388798888430e-04 -6.085562888474382248e+01 1.502854059642057294e+01 5.490509848839163709e+01 2.668835352041141074e-03 3.734219194452879531e+00 2.883201807777890835e+01 4.817127634649157386e+01 9.661159897663656841e-04
5.251158309861397555e+01 3.887982710162060584e+01 5.586263062580675154e+01 1.009822977934772938e-03 -6.043802814241943366e+01 1.532916105945096774e+01 5.468036534720574338e+01 2.810597757547777294e-03 3.486178323288408709e+00 2.927618050436691632e+01 4.815499443031804816e+01 1.040799965715230027e-03
4.903029376629583425e+01 4.026813116162769290e+01 5.504430053008734802e+01 1.852377954890918827e-03 -6.320988114512046252e+01 1.445524057298212561e+01 5.564819364547597758e+01 1.763987694293635885e-03 5.260257594193218020e-03 2.945389940846075660e+01 4.812522727157294611e+01 9.461115979118438647e-04
5.161102543385465680e+01 3.911399830522116616e+01 5.553839939796767311e+01 1.209312202426345148e-03 -6.032336282869815847e+01 1.485932019280773453e+01 5.453149596335342153e+01 2.678835998027094198e-03 2.197360310452501242e+00 2.945433023316369869e+01 4.810209145093428873e+01 1.242929082442679242e-03
5.013691069641900100e+01 4.011160579935364012e+01 5.528159265405001577e+01 1.674150274935289279e-03 -6.158223182121581374e+01 1.341282865398489221e+01 5.485829243296883106e+01 2.136170392708699930e-03 9.044541650520936393e-01 2.892231442780322581e+01 4.798112820131527911e+01 1.208310012810600654e-03
5.033605845118823652e+01 4.153171012927744954e+01 5.548286874696768223e+01 2.147698605962339302e-03 -6.138537433617360506e+01 1.303475362240075519e+01 5.453460928020957255e+01 2.102263454964785946e-03 1.167136288764494712e+00 2.893850625014686884e+01 4.780094863899179103e+01 1.244050892789062097e-03
4.888709874773905995e+01 4.334060770410013674e+01 5.544561890256488113e+01 3.501069351462650532e-03 -6.261049928399056341e+01 1.212484794556992718e+01 5.488150687747636169e+01 1.674964945829058227e-03 -2.375980241870578533e-02 2.880762712184232299e+01 4.772850122843844645e+01 1.016714925740716015e-03
4.843272571018487582e+01 4.264093171735532906e+01 5.512484778445063682e+01 3.186131374566931757e-03 -6.231962376836014528e+01 9.060771059419998608e+00 5.458025657249009299e+01 1.710837534565680558e-03 -3.337548998108423315e-01 2.672898328195582351e+01 4.740090677814836795e+01 1.019719818313727638e-03
4.656020094891461270e+01 4.336770247504009745e+01 5.463418815981743393e+01 4.030484744225009720e-03 -6.369837754331869917e+01 6.240949129555096064e+00 5.487940639912023499e+01 1.023814708413727913e-03 -2.538362788227846778e+00 2.521403080277029218e+01 4.708799073945777280e+01 5.753481390740997244e-04
4.672190547580907349e+01 4.561479838131127451e+01 5.497519625074860983e+01 5.333854297439244094e-03 -6.391292672907677286e+01 6.279774603500946739e+00 5.466275482778085859e+01 9.509264118976753057e-04 -3.202076365695877502e+00 2.565838591083411302e+01 4.690529263449241171e+01 5.016155505873839135e-04
4.480490842130969043e+01 4.191913654613403395e+01 5.354290175984188949e+01 2.942745989679091800e-03 -6.351961432002896402e+01 3.882342368997585558e-01 5.448603400380643080e+01 4.097130269410729879e-04 -4.590026515790906814e+00 2.018224317626404130e+01 4.626033412723904092e+01 4.930846753121451501e-04
4.315728895717425218e+01 4.941584903782536031e+01 5.467799664183211661e+01 3.671490955092198381e-03 -6.550024005459404464e+01 1.034857208102672743e+01 5.515673502512521509e+01 7.619700013716138118e-04 -7.419959895891058643e+00 2.290655737837763084e+01 4.630053529963773684e+01 1.098718796489886245e-03
4.444452627398646172e+01 4.832065943458944446e+01 5.478328306560889160e+01 4.718879923164308494e-03 -6.248744921132430363e+01 1.264797644375997443e+01 5.420795442537108499e+01 1.773875244254993246e-03 -6.278678148848186424e+00 1.919637746356806574e+01 4.586602041301730992e+01 7.477722553802022918e-04
4.337336617775866188e+01 4.539905112682211552e+01 5.378040276816624754e+01 4.623112138630884951e-03 -6.136084061129639622e+01 1.151664197125109723e+01 5.381657881315386049e+01 1.928555698205105260e-03 -6.448178773913216588e+00 1.311909568018749717e+01 4.533624707232726792e+01 8.308706411785171187e-04
4.040381319650788328e+01 4.802921684847320449e+01 5.360263854220464452e+01 3.148976308540893301e-03 -6.334383954969347030e+01 1.290594435612471713e+01 5.454003798606466802e+01 1.535598995509651057e-03 -9.021000424103853277e+00 1.156652448975912506e+01 4.516878695980975067e+01 8.361299483238905693e-04
4.042220935904175860e+01 5.174487777046249448e+01 5.435914915882186449e+01 1.606749012759875386e-03 -6.260581056909184383e+01 1.671004074541856355e+01 5.424224438278368865e+01 2.276994136197508633e-03 -9.238303128287647326e+00 1.259272723570945374e+01 4.497185259908061283e+01 7.235934442788762976e-04
3.796088441514109491e+01 4.971743748373427252e+01 5.339832464549671442e+01 1.330103740739244046e-03 -6.385663404949581690e+01 1.313625734673677314e+01 5.464940508336640335e+01 1.379020233290561897e-03 -1.021956387777248310e+01 7.672434483879342793e+00 4.483684580980937540e+01 1.260656007539785609e-03
3.902173372816540109e+01 5.243934201839953602e+01 5.421492665654884746e+01 1.033738010055647479e-03 -6.232931032512902192e+01 1.642857363987066677e+01 5.408837133683714882e+01 2.398099897495085085e-03 -9.569159501978633742e+00 8.674953610804555737e+00 4.466188719526493855e+01 1.266287088495825740e-03
3.827982997148411215e+01 5.238592102627499969e+01 5.384943883250100072e+01 8.744200791422822392e-04 -6.294043818700106385e+01 1.764374449881958284e+01 5.428808805446675478e+01 2.130034586497962009e-03 -1.059822982885805942e+01 8.090575844791290550e+00 4.453189452715060526e+01 1.241658200570318902e-03
4.150115695375946245e+01 4.912952629997941756e+01 5.375130420585168878e+01 3.244847138357285620e-03 -6.019121430468119627e+01 1.635332756387009212e+01 5.321584754932882078e+01 3.120044463592110649e-03 -7.871615974632844015e+00 6.117037567300610768e+00 4.438174107597096452e+01 8.957922301362058462e-04
4.133480472410063555e+01 5.199522864671796896e+01 5.423915384568129383e+01 1.687925063026514188e-03 -6.015794359063701080e+01 2.083500358090877214e+01 5.338122554031794209e+01 3.223849344783063630e-03 -9.048133747513761094e+00 8.308973086512514428e+00 4.429354999030424977e+01 1.235284083063979211e-03
4.255468853855567346e+01 4.964507686187884872e+01 5.411474593730006433e+01 3.332739051056166600e-03 -5.914753026739533937e+01 1.923242777614208876e+01 5.308798559648536752e+01 3.462454575237671524e-03 -7.401004545767640330e+00 7.002399308406245027e+00 4.437152575327272785e+01 9.158992915095916058e-04
4.091263718958708751e+01 4.987685303839526796e+01 5.389578726860325730e+01 2.641917194231607063e-03 -6.035354371813966168e+01 1.981066228361170900e+01 5.372210946946096755e+01 3.337249844467264810e-03 -8.409751636401166408e+00 7.009488250031069789e+00 4.451265622380913811e+01 1.065287561939694911e-03
4.062529083310559486e+01 5.155658580486072395e+01 5.416410295664239527e+01 1.737660424531013671e-03 -6.013670140258279417e+01 2.240199205919678604e+01 5.380118391981902448e+01 2.930863072962905380e-03 -8.534648554762995332e+00 8.830762599532404167e+00 4.449759731778598848e+01 1.138642983305587168e-03
4.034405834023312565e+01 5.190998953492020007e+01 5.413872868146576423e+01 1.519489143696389592e-03 -6.106512289757280598e+01 2.267844242527744214e+01 5.411602572222825103e+01 2.731903616120660502e-03 -8.819135751420470015e+00 1.000053458411898433e+01 4.454069756524307877e+01 1.056191038074650581e-03
4.397123438852746347e+01 5.055898902086566693e+01 5.447599400795010638e+01 3.167595023858419193e-03 -5.925381665568805545e+01 2.213389835617469714e+01 5.317470009098219919e+01 2.917355904170896956e-03 -6.159640073106623426e+00 1.142101854373954062e+01 4.441094964574281079e+01 7.628910390111654167e-04
4.321318214232177723e+01 5.033814804676786991e+01 5.410810487228341259e+01 3.100224822634137841e-03 -6.126010177739338047e+01 2.183259986705227007e+01 5.377632922313736685e+01 2.834920151773552815e-03 -7.164904178309217109e+00 1.253431355696571359e+01 4.445970671239940941e+01 8.106970907300221083e-04
4.147634871109305266e+01 4.593379434188317845e+01 5.255770733133178396e+01 3.947326073122134349e-03 -6.403579545289397856e+01 1.691367105509413094e+01 5.441958918005418155e+01 1.488933510457047301e-03 -8.491171156960538369e+00 9.599787849516987492e+00 4.439673603619939257e+01 1.065690238134371810e-03
4.319029445723418803e+01 4.885409693931282504e+01 5.341191981482180040e+01 4.006613112839761855e-03 -6.236985013056184357e+01 2.169028054105889680e+01 5.393643426361203552e+01 2.334215743677907611e-03 -7.866677500176471050e+00 1.374786357744283194e+01 4.439405642567047749e+01 8.274382807605457817e-04
4.261404709405995561e+01 5.144221655559237405e+01 5.394419983085190751e+01 2.253153694901230235e-03 -6.263256251540492769e+01 2.546875864134386447e+01 5.450162964222245421e+01 1.195519463570285379e-03 -9.009992479579750579e+00 1.693571752892923143e+01 4.467407644662162625e+01 8.978547604420218653e-04
4.343449739501193818e+01 4.664465836105718211e+01 5.276999665351291924e+01 4.788669064029168858e-03 -6.254997498293316482e+01 2.126568859700596548e+01 5.387570819787804766e+01 2.280852456234744308e-03 -8.303612105341985128e+00 1.397329025229461053e+01 4.436662410129721223e+01 8.110105927463624395e-04
4.429240870923265305e+01 5.002436538101137842e+01 5.359492394636934165e+01 3.628434814859101895e-03 -6.146430302373623533e+01 2.565136328542219957e+01 5.371925530779292757e+01 1.622706486250004038e-03 -8.244724302256212667e+00 1.775219445249962646e+01 4.444156015976747653e+01 9.373066362066389667e-04
4.256521675956952322e+01 4.844470631906634850e+01 5.257651418142778965e+01 3.981956871948395468e-03 -6.332806798665122727e+01 2.345962646028351983e+01 5.401370694703071251e+01 1.415163472344104249e-03 -9.854657909712551955e+00 1.620275174577357191e+01 4.426200949448113420e+01 7.315439555938002417e-04
4.341385508773010571e+01 4.894661261969710608e+01 5.273482291289538892e+01 4.034972914299018824e-03 -6.258384428403861222e+01 2.435266782051361645e+01 5.364977708945779966e+01 1.583007958572633152e-03 -9.480015963803923640e+00 1.722802510405491816e+01 4.418707088323647270e+01 8.237401043413879577e-04
4.655963908128292417e+01 4.872557763468366687e+01 5.343231605055668609e+01 4.871908442945631877e-03 -5.962922310540370319e+01 2.531459158837351708e+01 5.259350057294533798e+01 2.138732572358447489e-03 -7.023042422302615329e+00 1.807870687712686575e+01 4.411116163610184771e+01 8.577036624593968248e-04
4.678885570772614244e+01 5.026086412996906461e+01 5.385617648700747395e+01 3.716367322921828968e-03 -5.891385450612435903e+01 2.718003774819642615e+01 5.253293517430623183e+01 1.390015470694004043e-03 -6.917994064029242551e+00 1.930837724749400763e+01 4.416423690404064217e+01 8.325984774282211296e-04
4.411678893108632593e+01 4.731990501477477551e+01 5.240597890561637229e+01 4.949001101195301885e-03 -6.140766643256654334e+01 2.328608438504367228e+01 5.300256594328490678e+01 2.469930532185361707e-03 -9.003868772739823001e+00 1.583241127338808241e+01 4.398246417332994440e+01 8.553486080282865977e-04
4.300404003423721377e+01 5.224361578922178495e+01 5.312508952772189019e+01 1.898355027311664006e-03 -6.160680332266501580e+01 2.846300514008832749e+01 5.345314245794048702e+01 5.802082397000800145e-04 -1.012355170410919847e+01 1.979958241659233309e+01 4.410225621127988660e+01 5.067403892713360754e-04
4.577068331243018662e+01 5.481020767421147610e+01 5.439535147352505362e+01 9.583389135839413386e-04 -5.893153777900158730e+01 3.143701565971315048e+01 5.267168922462649761e+01 1.992116835158634842e-04 -7.786471589775485924e+00 2.274517032310045650e+01 4.410857303812049679e+01 1.050334052054426297e-03
4.477501243963286015e+01 4.872276971438239457e+01 5.263755644501409137e+01 4.613745521851855824e-03 -6.118804900061591212e+01 2.391222445906757699e+01 5.266395415000268088e+01 2.365880857295597686e-03 -8.411831236446230875e+00 1.715590910140678815e+01 4.381911453813237500e+01 9.450272121290030332e-04
4.545190958573063256e+01 4.478138073134881836e+01 5.187452839794166692e+01 4.896588161676374007e-03 -6.105057383743404387e+01 1.926509795085552312e+01 5.214283451964254112e+01 3.170245117877766063e-03 -7.476710941173720038e+00 1.390846175275574659e+01 4.357468002170926269e+01 8.410313438142860741e-04
4.560370990954906745e+01 5.231694681236978539e+01 5.350782809657974326e+01 2.249191445397810858e-03 -6.112689762276286132e+01 2.751773796044238907e+01 5.274645883320646789e+01 9.821965818157720601e-04 -7.856508383662508699e+00 2.050172652245711546e+01 4.381749749113991044e+01 8.744909457100833892e-04
4.434668525720257293e+01 4.890473094873904358e+01 5.205423671753555226e+01 4.377209214791884760e-03 -6.360714106101137588e+01 2.317453768681672344e+01 5.293605551330895054e+01 1.316817046707369166e-03 -8.806796243275234914e+00 1.695546386820099016e+01 4.339232252232872611e+01 9.197954771638025551e-04
4.504246714497589466e+01 4.835237903987290764e+01 5.201279711158171182e+01 4.885522157326157092e-03 -6.392861039163748416e+01 2.265390156422459711e+01 5.290930866252361398e+01 1.226788104736274698e-03 -8.251154302120811579e+00 1.646684118351162596e+01 4.326609710190491853e+01 9.386184748450989010e-04
4.690845961919085738e+01 4.695938957018059767e+01 5.192598309719143401e+01 5.526022532728371191e-03 -6.249292578165029255e+01 2.183623514065224569e+01 5.203234240208786332e+01 2.240883537694676048e-03 -6.455077043073178089e+00 1.548567073625751256e+01 4.294282027853642347e+01 8.187478504208244587e-04
4.604107004470682796e+01 4.645666541949456274e+01 5.158196492626218088e+01 5.508469711112274313e-03 -6.196311084650650969e+01 2.067840284642748827e+01 5.171770746389111650e+01 2.670974928021379799e-03 -6.177235936331601174e+00 1.380726713636505032e+01 4.279957894536804730e+01 8.428125945308240609e-04
4.572000641547057853e+01 4.848350231552076650e+01 5.176718090697273311e+01 4.964243905184920203e-03 -6.090236781587258008e+01 2.254156203158687433e+01 5.128291011250094300e+01 2.803791067921040676e-03 -5.745800689698277175e+00 1.455763703523981079e+01 4.262408412371470234e+01 8.306593762822529455e-04
4.544679373043990012e+01 4.670935749835306439e+01 5.120889019337253956e+01 5.419034853338321536e-03 -5.983046189689203942e+01 2.025145311294576445e+01 5.061915904895849394e+01 3.339701093382099837e-03 -4.783079603155707460e+00 1.199028163939280134e+01 4.237607295473382862e+01 9.767141829669400473e-04
4.446176206824559785e+01 4.660387205423512569e+01 5.088078459320262681e+01 5.144926415881636607e-03 -6.018427674842384079e+01 1.960523045535668984e+01 5.061458490953581446e+01 3.387113332726684935e-03 -4.610775097762282115e+00 1.101253722907754984e+01 4.225591221382340734e+01 9.442686558150155266e-04
4.378894097087839299e+01 4.496167395146457579e+01 5.028201009389251652e+01 4.609722842665596280e-03 -6.023829836965432349e+01 1.751852568903075991e+01 5.039314482579280963e+01 3.344865175027870487e-03 -3.980523422363388519e+00 8.895132291424806326e+00 4.207989425593231658e+01 9.451621897200059149e-04
4.434219226082047527e+01 4.735111126888787680e+01 5.065367558372861367e+01 5.021324770053656010e-03 -5.925449368095804203e+01 2.030392542175230730e+01 4.995941808023376041e+01 3.314684209424906703e-03 -2.892056906204677702e+00 1.072771449768866248e+01 4.187741001578733346e+01 1.606911130906406304e-03
4.282265102062965667e+01 4.653217812663711328e+01 5.009385294457749183e+01 4.565199412755454635e-03 -5.999103710275115731e+01 1.881896323187585196e+01 5.006563160101934074e+01 3.463134901140639196e-03 -2.831653424442214906e+00 8.819551128009555541e+00 4.176198360128968545e+01 1.416478581419062079e-03
4.447548734316443841e+01 4.809970937079620512e+01 5.066858655349570029e+01 4.827350483399873299e-03 -5.762972946251684192e+01 2.075398355107452275e+01 4.922407410861413268e+01 2.879770480333462054e-03 -2.437133066909668855e-01 9.741628029231122810e+00 4.159376355794925217e+01 2.469515961874253675e-03
4.102509440487190062e+01 4.694649459145069414e+01 4.961680864988690587e+01 3.714060636041745245e-03 -5.989022040410181802e+01 1.802842167520845251e+01 4.975562304300900962e+01 3.452273226568523552e-03 -1.399230980748305209e+00 6.624989276122112081e+00 4.146556314144137900e+01 2.034570838892036000e-03
4.139908144114472321e+01 4.818370136546273841e+01 4.984720515962885656e+01 3.615099809339714695e-03 -5.873639728879525279e+01 1.922008674400899508e+01 4.929385008929040879e+01 3.412890112248264090e-03 2.423500823341012966e-01 6.916719435893408985e+00 4.132220151165803657e+01 2.742631024512807731e-03
4.259731080336133857e+01 4.518800064865644828e+01 4.932528047587010178e+01 4.290136168144662206e-03 -5.740501600659804637e+01 1.722714982932828320e+01 4.860471199921032337e+01 2.852960234400563934e-03 2.672224202108437918e+00 4.768362842897131415e+00 4.117629392936632371e+01 2.204773575098696245e-03
3.989948164640670569e+01 4.605536125252559287e+01 4.875535340483202162e+01 2.968582446057749322e-03 -5.957337753121957036e+01 1.819750939536364953e+01 4.922543704448107604e+01 3.485555665386887939e-03 1.289489696987055289e+00 4.840157459000304918e+00 4.102949866354238395e+01 2.344561137241935045e-03
4.187957040156229738e+01 4.418543495528528808e+01 4.859317738945131993e+01 3.635138188664759160e-03 -5.749893941195821867e+01 1.770202793504556027e+01 4.832510935013044673e+01 2.995798281657847690e-03 4.210362509819160159e+00 3.921500400647785600e+00 4.087676475820990873e+01 1.703939537811321103e-03
3.993732938817071698e+01 4.649716958551214674e+01 4.851950802069195134e+01 3.022728580789285722e-03 -5.803737423307781995e+01 1.863543035630144828e+01 4.836843536025498480e+01 3.274533238863066957e-03 4.426611720363742286e+00 4.623464556527694391e+00 4.074067974039586915e+01 1.765458222121515756e-03
3.697068037829216536e+01 4.776106891211565397e+01 4.810597610348280995e+01 1.013506494259989879e-03 -5.893175123748405042e+01 1.734354273806021141e+01 4.839662060617996531e+01 3.323610155314674595e-03 4.552394063342746655e+00 3.555808366893174810e+00 4.058892452931981865e+01 1.577610927316650457e-03
3.526241697351372295e+01 5.137093108882517356e+01 4.839123687627009218e+01 3.737744961949652730e-04 -5.909842322870544251e+01 1.906642359284845156e+01 4.826790405190725863e+01 3.470906647594764870e-03 5.081291544336803412e+00 4.962158381754348646e+00 4.038508523995938049e+01 1.606231508400851431e-03
3.512892335495438800e+01 5.035587483680254905e+01 4.807520667913194501e+01 4.029636541158346827e-04 -5.944028009208752650e+01 1.243057963813041056e+01 4.777484189719947238e+01 2.045605454933698171e-03 6.688446691753036966e+00 3.623660424761012688e+00 4.033209489315530050e+01 1.430393189883923544e-03
3.438408425464509577e+01 4.903975179714222321e+01 4.744817130792512927e+01 3.011402752706718506e-04 -6.329182592616153613e+01 2.359237857455326992e+00 4.853301649323042000e+01 6.113161365553873182e-04 4.262004210462510656e+00 3.214599859599666765e+00 4.015791869428196748e+01 1.529972123419948843e-03
3.914304316846828868e+01 4.719734810771267774e+01 4.768793026007307390e+01 2.423837319456492809e-03 -6.181622511002538545e+01 -5.159153961037071134e+00 4.784637437431903351e+01 3.205615914750470233e-04 6.165739812016578725e+00 4.430591934258914399e+00 4.006422440824213993e+01 1.429463153669888621e-03
4.043117893034365551e+01 4.811201563025506545e+01 4.780230993122437155e+01 3.141794757838036953e-03 -6.339458821719377113e+01 -9.177058727023219120e+00 4.816165231000744740e+01 2.553722912003266766e-04 4.917358271561152350e+00 6.671511954731459859e+00 3.984978131003765611e+01 1.454299222050469634e-03
3.986893436921103273e+01 4.685934592071307492e+01 4.732359105385247489e+01 2.972472006540089525e-03 -6.465544612756096399e+01 -2.084931356155310667e+00 4.835226548963316873e+01 2.993512278601901354e-04 3.849272951073602123e+00 5.119534126621915426e+00 3.971635460283786045e+01 1.971810336218699639e-03
4.088897730996281155e+01 4.818316142849484152e+01 4.775916965591232355e+01 3.368773729460354353e-03 -6.421374661915385218e+01 8.958669720392638425e+00 4.828874546505346643e+01 1.051078603146187720e-03 3.932832811900798919e+00 6.185573595748661724e+00 3.968273563442870966e+01 1.943699392556998530e-03
3.956295381297774583e+01 4.972712461612939450e+01 4.762197951011943076e+01 2.123877188398458436e-03 -6.398836615690404983e+01 1.921216621887742093e+01 4.877082831369870064e+01 1.474869796407264752e-03 2.076918206562107017e+00 6.857212619377093255e+00 3.950602241980864449e+01 2.664349324630143831e-03
4.087944515101180798e+01 4.922868233036078323e+01 4.755537096210994719e+01 2.941820916024371312e-03 -6.267939655783673203e+01 2.055392212306971089e+01 4.824037462584750813e+01 2.262542576039434667e-03 2.329749641666250870e+00 7.039345933432475277e+00 3.934210734642116591e+01 2.570775882445951784e-03
4.256554903214719587e+01 4.869724294018264743e+01 4.763154811320288928e+01 3.861988783309348600e-03 -6.168495906648743698e+01 2.079550859893193504e+01 4.777056328666696317e+01 2.799274202084389186e-03 2.624192680905667263e+00 7.956452173422212226e+00 3.927010883986613266e+01 2.304840743328106373e-03
4.089503103786151428e+01 4.773933079500100973e+01 4.685447270195202663e+01 3.502364630996772626e-03 -6.371788473014569121e+01 1.945906850230949559e+01 4.818592482388689291e+01 1.636895243970955174e-03 1.710491519733764731e-01 7.636347710667030775e+00 3.911812952679547806e+01 2.731909441904874919e-03
4.133201008000771282e+01 4.769465636075504733e+01 4.673650288120575880e+01 3.738633841130717915e-03 -6.373909151664165762e+01 2.006255016719287809e+01 4.806657525532912700e+01 1.602378477574085752e-03 -5.460455597009521433e-01 8.581355661864433770e+00 3.901955695350565634e+01 2.489059234405530206e-03
4.233511877235083887e+01 4.839469543437572696e+01 4.697108144735815216e+01 3.917105174239914750e-03 -6.313084587754359944e+01 2.141324245758394440e+01 4.785264539088360181e+01 1.898817091275286717e-03 -7.762283097080973082e-01 9.792516664436369922e+00 3.897316152708773274e+01 2.382937533595048691e-03
4.437752921683424745e+01 4.588051246419448148e+01 4.666086345907903876e+01 5.049834973206972048e-03 -6.166511977477671280e+01 1.954193380062866936e+01 4.698983667520300145e+01 2.888002035461958647e-03 1.736290082345341157e-01 8.475754298558786815e+00 3.875406661837031663e+01 2.660900989282154357e-03
4.440805410893278804e+01 4.874698464421810229e+01 4.703008565494063475e+01 4.487139121624749566e-03 -6.188533793653251536e+01 2.297514265321871818e+01 4.712356522746542709e+01 2.343190911696234769e-03 -1.092417089077599934e+00 1.133778403479908370e+01 3.868285738278947150e+01 2.230700494205986421e-03
4.519717321495278384e+01 4.720620746794665479e+01 4.686593481573981990e+01 5.314469696219377773e-03 -6.106935627086522800e+01 2.265328502213690598e+01 4.686139845258779246e+01 2.736224902687535172e-03 -1.180428308893680445e+00 1.100778544770620826e+01 3.869024838862728899e+01 2.250377904097948002e-03
4.461976731210491209e+01 4.746772184473837086e+01 4.657432806809906367e+01 5.087513548835232574e-03 -6.133742666755610173e+01 2.406309802771962580e+01 4.692512324929958112e+01 2.264675022229459440e-03 -2.538952608258528088e+00 1.203935077744276505e+01 3.860802017949494314e+01 1.807471213038026187e-03
4.732655052017744168e+01 4.723507963216466266e+01 4.694755449254174806e+01 5.427173120898173830e-03 -5.856564858415204355e+01 2.598949444658790497e+01 4.606816103098508108e+01 1.829680698747031134e-03 -1.085821758324508002e+00 1.358818932961560400e+01 3.853447330587817277e+01 1.657839865055827679e-03
4.649122500521006174e+01 4.625139542096992074e+01 4.632944779774852861e+01 5.510525541218450757e-03 -5.961653166576992646e+01 2.455693928387662694e+01 4.605124923960570982e+01 2.389076709101719577e-03 -2.224679216632188261e+00 1.306362735199064318e+01 3.836812532398598563e+01 1.756843657267134935e-03
4.630445775877245040e+01 4.794276755291352998e+01 4.642877589998531818e+01 5.284533565910016877e-03 -5.986102604072064537e+01 2.491351849233151583e+01 4.591266379990040747e+01 2.274764143379601027e-03 -2.591276550269674406e+00 1.438283875945414181e+01 3.826642180529145065e+01 1.342001219044975735e-03
4.707464639971865239e+01 4.735891499205403221e+01 4.644516277394728121e+01 5.442122168348035791e-03 -5.938897265261387304e+01 2.311116520235554717e+01 4.551194542577116664e+01 2.728283257206272523e-03 -1.972133921404730650e+00 1.396370878508722058e+01 3.820132616029985684e+01 1.545250385101046720e-03
4.704192781686315072e+01 4.861232116159332151e+01 4.649158233461533740e+01 4.893514921538229256e-03 -5.951002980926672592e+01 2.327823009238654350e+01 4.531825447878433977e+01 2.707608352191748658e-03 -2.129534118578282342e+00 1.493137109317930644e+01 3.807888625665280102e+01 1.215965244953603900e-03
4.875884712683342315e+01 5.081471917733160382e+01 4.715690009410261752e+01 2.654019029960865902e-03 -5.774877065081360428e+01 2.577113711075012503e+01 4.474478052028305797e+01 1.771686270341854118e-03 -6.083902027380224675e-01 1.725643939913804914e+01 3.799585780807512947e+01 5.504239612490751006e-04
4.691776943964301694e+01 4.959522040225937189e+01 4.626598798369812471e+01 4.221772788714988657e-03 -5.961519488154846869e+01 2.348715523277627426e+01 4.493674483861278901e+01 2.670992933979567368e-03 -1.941521883562254969e+00 1.571639562562511472e+01 3.779059047909250069e+01 9.627764197391440893e-04
4.770408103711510961e+01 4.909244291486586320e+01 4.619348695934958471e+01 4.408774609202418399e-03 -5.897786184696876433e+01 2.280664750725968659e+01 4.452224402163383843e+01 2.718917327021105456e-03 -1.096472620621253169e+00 1.545462775201646544e+01 3.764891572774210005e+01 9.970652028018379270e-04
4.771755112570868107e+01 4.841557111313308326e+01 4.590750106932492969e+01 4.848271965773994982e-03 -5.854220521147816925e+01 2.246664223708080499e+01 4.423939498977264861e+01 2.692198204153146892e-03 -8.269114193011739555e-01 1.466054754365398516e+01 3.748485277435440111e+01 1.229902842966342077e-03
4.599834196627874405e+01 4.697006795855045169e+01 4.500500457308686464e+01 5.504146987611093292e-03 -5.956678058543513288e+01 2.057673617560347523e+01 4.421896429243417970e+01 3.282432716331842425e-03 -1.865500395764906338e+00 1.259477653417691911e+01 3.721947273945682610e+01 1.924854801336446783e-03
4.524021299215815617e+01 4.651968752089788239e+01 4.458806566075772082e+01 5.366985103571168467e-03 -5.965874531240942247e+01 2.010450872384557286e+01 4.406681829065420430e+01 3.366960100264229216e-03 -2.128023431535835730e+00 1.162388288834890027e+01 3.703906499383823814e+01 1.972819508896052256e-03
4.726253180460928149e+01 4.669125663229820589e+01 4.491424128419924955e+01 5.491781822004535886e-03 -5.780515368666742404e+01 2.072822422433830525e+01 4.339428653432724303e+01 2.932664899342665634e-03 -4.929467110897835513e-01 1.174899424173256612e+01 3.688390960189848045e+01 2.146957116559438869e-03
4.905658211106164401e+01 4.767679399938954532e+01 4.528994532923939431e+01 4.604864394669709420e-03 -5.750094524144126495e+01 2.058830365670884532e+01 4.300628525006990799e+01 2.882619733413780121e-03 -1.853561546555836659e-01 1.156305230304722720e+01 3.663239858613827948e+01 2.148457197206033072e-03
4.947296862598096112e+01 4.711036969238021044e+01 4.525423514878029607e+01 4.532825767981192404e-03 -5.834131899388231801e+01 1.816736135713527389e+01 4.302191083775963421e+01 3.329994054169417832e-03 -7.968661283511847548e-01 9.530336153218541995e+00 3.649564606641076381e+01 2.385025461673935879e-03
5.196678879638966464e+01 4.560203009607140956e+01 4.546207335625494039e+01 3.050841777894238490e-03 -5.641844265393119429e+01 1.615011705507233231e+01 4.224278020554038449e+01 2.187697231099828676e-03 4.265691839735918922e-01 7.496049143662539826e+00 3.629757689096894779e+01 2.782966851631776383e-03
5.526597016359431080e+01 4.418893285532162452e+01 4.577041449975420306e+01 1.551825298141838423e-03 -4.919336724718124998e+01 1.730523890293200040e+01 4.033436208004382451e+01 1.797722806962674712e-03 2.285243467385368099e+00 6.829373448806699720e+00 3.604060394079475316e+01 2.599520274389898952e-03
5.707860445157366058e+01 4.433280372019640936e+01 4.610331732282880068e+01 1.332033162319986056e-03 -4.329935816601763321e+01 1.887336257146618124e+01 3.908869590367178404e+01 7.628260956477777611e-04 2.627327164039356955e+00 7.008306290160208896e+00 3.587299897353187816e+01 2.458628098310208961e-03
6.017528824837343393e+01 4.288830097754579640e+01 4.653735908803297860e+01 1.154708716296725876e-03 -3.621945634420421101e+01 1.891193259603122812e+01 3.775688634445524627e+01 1.013583098213353658e-03 4.277088878327926835e+00 6.550019604713474664e+00 3.570836301342475139e+01 1.748751039391565308e-03
6.212721267392748103e+01 3.971918520043782763e+01 4.632092958336132682e+01 1.095113998975987208e-03 -3.328017840795173043e+01 1.787759238840771658e+01 3.711643619323991317e+01 2.583936707535490485e-04 6.597359623788763727e+00 4.937709615909112948e+00 3.553548966540338938e+01 1.330860258548014711e-03
6.222596812393025800e+01 3.910817675885470379e+01 4.611577785003811414e+01 1.025965196064444621e-03 -3.199484180673498557e+01 1.911768077567390733e+01 3.692900204281104948e+01 2.538990806072626482e-04 8.142050465236360779e+00 5.086445184894801130e+00 3.548760175848316578e+01 1.282301618632645124e-03
6.193420786841562631e+01 3.871309254855967907e+01 4.569506736666113511e+01 8.992212022162481564e-04 -3.105463970323910416e+01 2.037529723332549381e+01 3.669439070663000990e+01 2.304614200441711591e-04 9.327213263047084979e+00 5.210860113314924824e+00 3.533579987908526476e+01 1.308176042619013440e-03
6.282581030530689503e+01 4.049402798854708863e+01 4.599364207347292677e+01 1.339789290320113303e-03 -3.011663274661868073e+01 2.323045785412830355e+01 3.650571333614717418e+01 1.412554097302371674e-04 1.082712689305637532e+01 7.430372576528955442e+00 3.521869198029242654e+01 1.023778395465649305e-03
6.286829124767290722e+01 4.041223834477263210e+01 4.596170876536426420e+01 1.334041584526928165e-03 -3.202522944717642872e+01 2.193556365984494150e+01 3.658172166628559552e+01 2.660897455654850073e-04 1.178043503213596210e+01 6.350057744027005846e+00 3.516695274100354141e+01 9.541833482726688916e-04
6.202864803281794792e+01 4.044266680244541590e+01 4.577490510545656832e+01 1.178061097135164274e-03 -3.477980540110281993e+01 2.034186039088013942e+01 3.686857576409000359e+01 7.047490801542346606e-04 1.205383907049883874e+01 4.893158429556728528e+00 3.516449285711281902e+01 1.011481312200502051e-03
6.222139311241983251e+01 4.412101524016854626e+01 4.643799988559646863e+01 1.974505826327196869e-03 -3.653387490924706782e+01 2.232444626044211233e+01 3.708874395928017975e+01 1.323718479274323557e-03 1.232053895545716671e+01 6.823909485851401335e+00 3.510262464605826693e+01 7.871284459635649079e-04
6.278680917081251778e+01 4.547494932843279969e+01 4.659274621712732056e+01 2.351570175863355004e-03 -3.642602326794114020e+01 2.421796483768668651e+01 3.695944751652292837e+01 1.262752129971340563e-03 1.205328431457235006e+01 8.439517390348591164e+00 3.491885495085637814e+01 6.734935113220464958e-04
6.165157578580168973e+01 4.587928086395674399e+01 4.597516325003825699e+01 2.120185181828390143e-03 -3.828464469800892545e+01 2.538807952941550283e+01 3.710799714069239741e+01 1.477427461161079933e-03 1.014952538056200204e+01 9.032620286920414188e+00 3.465268937823221762e+01 9.652072223931786781e-04
6.219987894661223748e+01 4.320434694412863053e+01 4.561980314332122077e+01 1.749190293422671003e-03 -3.871239827182969861e+01 2.433566568430682864e+01 3.714801080330455818e+01 1.515031666249598476e-03 1.017162795902600259e+01 7.948104707799513058e+00 3.465994034143918157e+01 1.051628643243917530e-03
6.163281527769199641e+01 4.427495012077246628e+01 4.533673669963254582e+01 1.841841689735105063e-03 -3.948102660559222699e+01 2.601438060126167784e+01 3.717626419295977769e+01 1.214175972819059313e-03 8.735335963029825734e+00 9.083504203501201246e+00 3.443889573643123470e+01 9.510646351930501221e-04
6.313523288242456744e+01 4.274000747561102997e+01 4.540842043155939223e+01 1.805415520814426409e-03 -3.798885509436858143e+01 2.553671952730277539e+01 3.682574692006953399e+01 1.462534481896488135e-03 9.738468319999313394e+00 8.723645226461968605e+00 3.438813756935702060e+01 1.018185362182169899e-03
6.327765117203465906e+01 4.373424911271425941e+01 4.537369902454744164e+01 2.058027542943256360e-03 -3.765882969302050043e+01 2.686053338097096699e+01 3.667205132800570055e+01 1.167824700332292407e-03 9.152533967384774982e+00 9.705528683468388707e+00 3.420823712513993087e+01 9.161422861047322430e-04
6.402016266526791810e+01 4.413530387971627533e+01 4.542302652278918629e+01 2.119429762539108610e-03 -3.698446030382607574e+01 2.752759581549071299e+01 3.640768748262999566e+01 8.950992914871664383e-04 9.165678837236121979e+00 1.050951661254736180e+01 3.404587519118450700e+01 7.887176603696573716e-04
6.358465802724037275e+01 4.648114817405929244e+01 4.566204902270497712e+01 2.394270660791320525e-03 -3.710187965360557172e+01 2.683520131374023876e+01 3.620956367989984415e+01 1.108947280492307867e-03 9.127906894893788703e+00 1.090016429283692823e+01 3.394122613174543801e+01 7.141490879948322011e-04
6.320877233626219294e+01 4.679130054521159821e+01 4.557577743553852656e+01 2.407653588074374403e-03 -3.716903392919735438e+01 2.427771224090878377e+01 3.593134755145339909e+01 1.458521645540571468e-03 9.624566471038704663e+00 9.668559187218578543e+00 3.384628546539774163e+01 9.202636620447798323e-04
6.309606991692947986e+01 4.905700203059278408e+01 4.573343323067030042e+01 1.883592678406369398e-03 -3.683297274232768359e+01 2.364652031820510558e+01 3.551851935703825802e+01 1.389684387547875707e-03 9.949584439574168826e+00 1.015922995556213415e+01 3.360789700242199984e+01 8.205488225721531241e-04
6.189894130300350383e+01 4.769369794195665690e+01 4.483000051705973021e+01 2.164667940110915224e-03 -3.898534746229866954e+01 2.196686465277451816e+01 3.557725481204055740e+01 1.666219082940965327e-03 8.811433332305703914e+00 8.443820986931257266e+00 3.336487943231843190e+01 9.932692149470618518e-04
6.410577259768081149e+01 4.412171897008928312e+01 4.460018159980696595e+01 2.103786660135310415e-03 -3.887893798181464433e+01 2.086048266529812167e+01 3.537743463927771614e+01 1.842223648556036604e-03 9.723031560911566729e+00 7.453708283077554952e+00 3.325611441118367395e+01 1.090100703216378671e-03
6.620866958093134258e+01 3.980657400267516977e+01 4.419030427530488936e+01 9.291794074015212934e-04 -3.862181497822509613e+01 1.919179119632203978e+01 3.505096007062225283e+01 1.840225358336722945e-03 1.087545767369767624e+01 5.994199313740390167e+00 3.307494223237290498e+01 1.140503877595640649e-03
6.556983092747647390e+01 3.830959061895395479e+01 4.350130094932836045e+01 9.803862973860137924e-04 -4.006372967398419860e+01 1.879454200010953002e+01 3.511056797180796707e+01 1.757507516717262026e-03 9.705963482900479278e+00 4.863213256636036874e+00 3.286058628951128924e+01 1.354449364982317130e-03
6.483573439873970301e+01 4.117522355611539808e+01 4.349772431249687088e+01 1.412889981324542531e-03 -4.016657588227648290e+01 2.014225732559761894e+01 3.496351253330432485e+01 1.759933348682300031e-03 8.970160674315462046e+00 4.911350048070755925e+00 3.259953367505758592e+01 1.346111929815489239e-03
6.440852461527018136e+01 4.129149557490273992e+01 4.340235909784330914e+01 1.497533989533363780e-03 -3.980438310809378777e+01 1.923515272201504800e+01 3.485621382776582067e+01 1.851348846458727819e-03 9.137406511987016700e+00 3.061936794438892662e+00 3.253534230622423706e+01 1.596592919487280346e-03
6.567357534984610368e+01 4.288884456210913498e+01 4.382927033736856259e+01 1.428939732771902782e-03 -3.805780414883091112e+01 2.017520953155592522e+01 3.439040676940718555e+01 1.801011521239226408e-03 1.027721446181937104e+01 3.165837468574567382e+00 3.232323226755128331e+01 1.480134781685474516e-03
6.415449563935747790e+01 4.673836158476656522e+01 4.377027214099781816e+01 2.239033073727482535e-03 -3.922298757046948481e+01 2.102203721985120310e+01 3.428997887274954337e+01 1.799755750548647426e-03 9.234689141758634534e+00 3.634373630504474928e+00 3.200501882922547736e+01 1.529594203363629328e-03
6.395328665059148676e+01 4.664659864431905589e+01 4.387277922854182322e+01 2.307267949878167874e-03 -3.911393961242202977e+01 1.889513484848982827e+01 3.425650119283136519e+01 1.840780578906253207e-03 1.000593488769460926e+01 1.646142597692277887e+00 3.207864470393421641e+01 1.602100140816327964e-03
6.336054758742074000e+01 4.850623883207128983e+01 4.401384286963840253e+01 2.027645293207621172e-03 -3.928754486216708131e+01 1.832477642556789021e+01 3.414498544851937822e+01 1.713953522443256890e-03 1.017952925366834194e+01 1.000172149715824466e+00 3.197301932091891885e+01 1.546756812775863799e-03
6.137031929423459786e+01 5.008755629768791806e+01 4.346989784802043744e+01 1.509439880879581740e-03 -4.062044101010470598e+01 1.903478595213349678e+01 3.417069470483799165e+01 1.653234690908000036e-03 8.666680338191598665e+00 9.134770651577966971e-01 3.171921286296424825e+01 1.725758894558389366e-03
6.219201723971779217e+01 4.720136228882089569e+01 4.275899091802923380e+01 2.284857500774904997e-03 -4.002280139050854757e+01 1.865896641315579529e+01 3.384663503172080823e+01 1.741085510401233719e-03 9.071041457495963911e+00 -1.800917107154238403e-02 3.151027194107940232e+01 1.655549672831289031e-03
6.341055756980698987e+01 4.479196596835658539e+01 4.241585813797679805e+01 2.288652347883157571e-03 -3.896536872727288880e+01 1.894529535863147629e+01 3.356775185559050811e+01 1.840588035507928185e-03 9.778163564694388299e+00 -3.357058209604030785e-01 3.139002793890363563e+01 1.471479773592209318e-03
6.268950890083534233e+01 4.435028812641022000e+01 4.175078417178215773e+01 2.130838428849848344e-03 -3.951997028716851901e+01 1.992718684943154983e+01 3.345375731963778776e+01 1.897141971063483722e-03 8.741611059781837056e+00 6.318758747035628509e-02 3.112986077764433546e+01 1.685453940771604016e-03
6.256858181270384023e+01 4.470703140569729328e+01 4.163340606976689884e+01 2.184544404613197183e-03 -3.876139277155232321e+01 2.006348506240313867e+01 3.322832058222740415e+01 1.906231148398570760e-03 8.972637995308936354e+00 3.312923085077478236e-01 3.102783744539305388e+01 1.700578038474694900e-03
6.286198896580396678e+01 4.501893818917098855e+01 4.183130017705915549e+01 2.292968057055857264e-03 -3.759666560620784992e+01 2.029009826100987368e+01 3.311119712683832716e+01 1.684116266813133261e-03 9.557871049144043951e+00 7.135906321609383207e-01 3.108200930559853958e+01 1.661895505651142307e-03
6.339255016719706504e+01 4.570877027538788440e+01 4.197708638929549352e+01 2.405277248412898260e-03 -3.620434933338577110e+01 2.091851897934329685e+01 3.283062345135957827e+01 1.219718071762063366e-03 1.028459316034637716e+01 1.501626710579829771e+00 3.100181269406890650e+01 1.539646851875598474e-03
6.323972340105744649e+01 4.684632585557167062e+01 4.182815536688666924e+01 2.401152293922646785e-03 -3.672312458447580497e+01 2.310278465637062340e+01 3.278225995685230743e+01 1.365871129919106995e-03 1.018809595932489742e+01 3.652877310131855015e+00 3.082563436092202735e+01 1.453403716897345771e-03
6.394966030953988678e+01 4.251052409766990081e+01 4.101927587901127481e+01 1.770249381308250597e-03 -3.667086392114561022e+01 2.142796536697056453e+01 3.255393323281320761e+01 1.387569768577016005e-03 1.141440797931817386e+01 2.430842888403853319e+00 3.073922914737499212e+01 1.253005021130039519e-03
6.416907110642920031e+01 3.985017097808125186e+01 4.039417273762073535e+01 1.323933828596314836e-03 -3.688426152908631650e+01 2.109836354657276658e+01 3.240504063758159248e+01 1.462588482081042312e-03 1.212218016832483158e+01 2.382587490354400206e+00 3.062778740611248551e+01 1.083543900354925560e-03
6.550746004114857612e+01 3.705071045955477871e+01 4.016594582474432684e+01 8.585466934166876380e-04 -3.594935198770935614e+01 2.003016249260604908e+01 3.207766002469868738e+01 1.071231566370104424e-03 1.401186550250637630e+01 2.054446784553533245e+00 3.057536597087856833e+01 8.157158085678779683e-04
6.418091909184988708e+01 3.820631844028391555e+01 3.970289116285504605e+01 1.117247151078903109e-03 -3.756549704003731449e+01 1.919773202163140624e+01 3.201662885706718242e+01 1.570339269387040909e-03 1.345266959844496313e+01 1.855171209911343322e+00 3.035037677397733802e+01 8.613801734285149534e-04
6.360761707752924821e+01 3.834970071614325349e+01 3.937751571765803504e+01 1.118241178861097878e-03 -3.839583841978872414e+01 1.779170557464534497e+01 3.188137219438768355e+01 1.435617497176810932e-03 1.371957243940488347e+01 1.235351609456704081e+00 3.019854131234061612e+01 8.027408090834330925e-04
6.301692353247551637e+01 3.719733867579108733e+01 3.897465489015589668e+01 8.386979936474538242e-04 -3.888569643863469594e+01 1.531506144405364012e+01 3.176611662007604764e+01 6.426824009328650300e-04 1.426651110569968672e+01 -3.936633952305435558e-01 3.013293045709476914e+01 5.458194522219531487e-04
6.383427203406910166e+01 3.747255798836128093e+01 3.891679502177616712e+01 9.877109509405939975e-04 -3.831698534598159966e+01 1.583596155183763088e+01 3.143719060570754209e+01 7.542278204935587297e-04 1.481070337333964382e+01 5.697692472330317948e-01 2.992876037251665267e+01 6.725772010353435861e-04
6.439578674478876508e+01 3.811183409500554120e+01 3.886283935475176321e+01 1.099712156679009912e-03 -3.810762323159182330e+01 1.666346718539096727e+01 3.119068108654819582e+01 9.844410957518616966e-04 1.496891713531774215e+01 1.771404129188103305e+00 2.973373231715390475e+01 7.387203404438023825e-04
6.458403273788951537e+01 3.602577911304215519e+01 3.851223597368051088e+01 7.504961973615600565e-04 -3.784360152625053786e+01 1.497354694534479869e+01 3.101216340386122639e+01 4.950176062202183867e-04 1.552390919697586469e+01 6.756084408537074149e-01 2.966919313142436465e+01 6.317676982285698895e-04
6.456089599640506549e+01 3.184163993131878101e+01 3.794969625216048570e+01 1.617830040071445842e-04 -3.741082788606527743e+01 1.345308844271981386e+01 3.092323010895643165e+01 2.400748590026462550e-04 1.666330611873072698e+01 -2.244875937395689913e+00 2.967535945347023230e+01 1.899705113018081018e-04
6.469002939720492407e+01 3.523591167792177004e+01 3.803875701987792013e+01 6.068547685455038089e-04 -3.803023051267787480e+01 1.872384254691121797e+01 3.092617467624885208e+01 1.618876919034403913e-03 1.585232623853704048e+01 5.113164174446026555e-01 2.938827977660322333e+01 5.827671086156594208e-04
6.667757754661262481e+01 3.460839623922356623e+01 3.821033584025543206e+01 4.109460650177656723e-04 -3.616821445380595179e+01 2.141271101753988759e+01 3.060024154732736434e+01 1.212235858999551052e-03 1.759745590338235743e+01 1.238489477950290185e+00 2.925129724792089903e+01 3.639842777314152619e-04
6.557545972438946080e+01 3.621009397820825626e+01 3.789189643523594242e+01 7.373256389717771199e-04 -3.768837881232789755e+01 2.330104028372581837e+01 3.073784767413526708e+01 1.554798129891875932e-03 1.638434142536036475e+01 1.784227353091028867e+00 2.903750513160591140e+01 5.639613167524277571e-04
6.619523450983481894e+01 3.919765900725366237e+01 3.819567272766136767e+01 8.953528591778729196e-04 -3.834254608160313893e+01 2.480204863331074705e+01 3.063614336458743637e+01 1.525191717618929734e-03 1.623433123319576055e+01 3.306210177994644006e+00 2.881426707275161903e+01 4.730233497920682904e-04
6.502001630314003933e+01 4.098541361470972078e+01 3.803763303402060814e+01 1.349973055228724560e-03 -4.055220905253177932e+01 2.452919626218537630e+01 3.080931089540053236e+01 1.095771786536676659e-03 1.508613699455342605e+01 3.006305790805352096e+00 2.866312734348298719e+01 6.588040898180730397e-04
6.454590304601261153e+01 4.322270435184422865e+01 3.795786426709223349e+01 1.838372565948626731e-03 -4.190959754762244671e+01 2.485704656853942751e+01 3.073715791217470539e+01 7.696476985930186506e-04 1.440328038269414712e+01 3.487547274515580220e+00 2.839630041982710296e+01 6.885989385969370526e-04
6.482198736478301271e+01 4.513901937379962703e+01 3.810682583200231477e+01 2.037147129677860467e-03 -4.208194176582682644e+01 2.542031646091563246e+01 3.057965413256059861e+01 7.246815908052895881e-04 1.318751312512770291e+01 5.196558222899207102e+00 2.821259094036188486e+01 7.307897570665004448e-04
6.465540703774470899e+01 4.444556435137751293e+01 3.771523286537050978e+01 2.025747873788134781e-03 -4.296604671302343093e+01 2.392634806875721765e+01 3.043990193116836451e+01 6.209777784131195397e-04 1.177664438439875916e+01 5.032241972276263020e+00 2.802053779619206964e+01 1.062715419660092801e-03
6.650351928748074215e+01 4.441015817383317454e+01 3.785406664749958594e+01 1.194523892137551837e-03 -4.192858313607947451e+01 2.385309140229732705e+01 2.997627935558648460e+01 7.907242497563267587e-04 1.185972236425694426e+01 6.311772297948462729e+00 2.780124052651762412e+01 9.408771433594662363e-04
6.560672892958673685e+01 4.328874258645307549e+01 3.729385381723429305e+01 1.510313676902557984e-03 -4.243972389939499124e+01 2.150558798714752129e+01 2.983176113488079650e+01 8.161058420082922121e-04 1.054494132857047717e+01 4.473479911539913978e+00 2.762905436065077325e+01 1.328277213835980276e-03
6.524955743336107616e+01 4.603722845966571242e+01 3.745918853737923371e+01 1.839664482011078373e-03 -4.159895363081271569e+01 2.126575271257315336e+01 2.949845542266394105e+01 1.108898909118723316e-03 9.939697027022335263e+00 4.240417370023458865e+00 2.741339412326653857e+01 1.419487828092536041e-03
6.513188109660721636e+01 4.901096419180163366e+01 3.777185330995293810e+01 1.262513943871806281e-03 -4.049158928271189239e+01 2.139280656510031875e+01 2.915174718570507295e+01 1.456111369312994633e-03 9.552982029966315736e+00 4.366659465570828402e+00 2.721339272779012930e+01 1.426170380012534936e-03
6.500097440059889209e+01 4.980448360434638744e+01 3.776911003139259293e+01 1.074813809510309897e-03 -3.973228691453959982e+01 1.981741966991315351e+01 2.885087345485874977e+01 1.873792352979520388e-03 9.470444143181692809e+00 2.750200222666614014e+00 2.704718011794911803e+01 1.612932211519367423e-03
6.433225434581410696e+01 5.057939621861083168e+01 3.746382215734298882e+01 1.063217067235262044e-03 -4.071734369598194547e+01 2.056739012825588020e+01 2.882213494063165626e+01 1.534661974665508122e-03 8.074288030873013611e+00 2.607807245451218670e+00 2.682156232013804598e+01 1.585484047281295484e-03
6.491079308379988788e+01 4.840681636211930794e+01 3.705026371530021834e+01 1.544056057868328216e-03 -4.068259145242623731e+01 1.913125678710848732e+01 2.865072961516154137e+01 1.641069931984609270e-03 8.014046747654774094e+00 6.533229772621840237e-01 2.667698460555051909e+01 1.659471704903919993e-03
6.505929610762862580e+01 4.631855100468447972e+01 3.647893385798051469e+01 1.912257639883815962e-03 -4.099072173233602001e+01 1.763080108990541106e+01 2.846768293515918913e+01 1.285436395138043423e-03 7.618241394428516777e+00 -1.403277353919389903e+00 2.647755983092314125e+01 1.416561146306401665e-03
6.493356508170646180e+01 4.753449405766196634e+01 3.643894670577306272e+01 1.769964845601723364e-03 -4.074393424537917241e+01 1.880618387931420443e+01 2.830998591139162457e+01 1.594617181653727430e-03 7.410392311212790517e+00 -1.257522820063291746e+00 2.630233613240024226e+01 1.417885934946019498e-03
6.534782549278560282e+01 4.622823644645269070e+01 3.615072117500537274e+01 1.773999639114285428e-03 -3.958661833218395287e+01 1.769107156539024572e+01 2.798227090311421250e+01 1.509421452504580837e-03 8.450443536015995960e+00 -3.018445716545893109e+00 2.616726219600120373e+01 9.390647835268776901e-04
6.452979738569713675e+01 4.815221914530681602e+01 3.603339580393246422e+01 1.786382655144165468e-03 -3.944335822832071159e+01 1.898657570427052477e+01 2.782607429488722417e+01 1.856409946595263165e-03 8.105047172112545439e+00 -2.768137264090691385e+00 2.597243868011259593e+01 1.054651489407915869e-03
6.365915376122018188e+01 4.754917529573329205e+01 3.574217355521496131e+01 2.231127786236245664e-03 -3.925649421302212261e+01 1.889287011369611236e+01 2.785461656541606956e+01 1.844202306558627089e-03 7.866199225197939349e+00 -4.042968227903528167e+00 2.598625111962229184e+01 6.736957911791083189e-04
6.301931625099940959e+01 4.906232803366294348e+01 3.535160283081674493e+01 1.890736355010894446e-03 -3.876623582731701845e+01 2.265099929991544414e+01 2.762943022816391903e+01 1.599730685335125835e-03 7.078786474729756861e+00 -1.964750801425538373e+00 2.565466379839661570e+01 1.248609996786593287e-03
6.186435369016279395e+01 4.750481576954144458e+01 3.466142820024153792e+01 2.180243475365450673e-03 -3.890881335153551390e+01 2.357836047059989326e+01 2.765584110514370408e+01 1.518082785348601497e-03 6.187415167056341758e+00 -2.531396759328062629e+00 2.557042188119865500e+01 1.021111404063260392e-03
6.281225989197420745e+01 4.668669583176457394e+01 3.482844302200082609e+01 2.407985101332451184e-03 -3.723243710168735987e+01 2.519907971754257403e+01 2.763864498154372740e+01 1.423127228527647269e-03 6.943268134975220995e+00 -1.753627793389497258e+00 2.565828870074363977e+01 1.269741638197299490e-03
6.346856361213235687e+01 4.579453186800745357e+01 3.488163693345575922e+01 2.406406948132671156e-03 -3.710413401604627381e+01 2.480126511002619694e+01 2.763513326485020727e+01 1.425882631534599199e-03 7.087057132950355332e+00 -1.047159905451708894e+00 2.571791162589313728e+01 1.392192077842558133e-03
6.250296956692457684e+01 4.730381915459365416e+01 3.467907072074699926e+01 2.324913033142447620e-03 -3.831179460442850626e+01 2.613705600439151056e+01 2.770161226378724706e+01 1.355510523763423783e-03 5.685387844003995994e+00 1.113582631389632427e+00 2.560315109212213613e+01 1.159523411435523649e-03
6.397787554466153637e+01 4.764395458634086111e+01 3.478771894401950249e+01 2.126465126089232497e-03 -3.740016548194344637e+01 2.712766111662570268e+01 2.739858375320435968e+01 1.067774351576986991e-03 6.376155277174331282e+00 3.175285091872779297e+00 2.544412093487618165e+01 1.416881003250908050e-03
6.270109800959793489e+01 4.791587960248550360e+01 3.426266235030856677e+01 2.235370576648321953e-03 -3.879321189479060905e+01 2.674022786838639476e+01 2.735515349250240291e+01 1.168743463015402793e-03 4.624841837837454506e+00 4.004728526763009278e+00 2.528982668821084445e+01 1.648492803054577797e-03
6.225715947741794309e+01 4.841270108188993504e+01 3.410696545320977435e+01 2.085948661452617734e-03 -3.956777896366246949e+01 2.648679693877957675e+01 2.733544104803380392e+01 1.102405901843594473e-03 3.287057588277338294e+00 5.067378607286393333e+00 2.523220743648360553e+01 2.132133481120439093e-03
6.283649412377418741e+01 4.899099449792724670e+01 3.407828489412317907e+01 1.930313696720840433e-03 -3.937426239261904470e+01 2.661898412253847113e+01 2.710405905089530165e+01 1.109690728251131906e-03 2.792635518779606585e+00 6.537688531957572380e+00 2.509528541255330936e+01 2.420317776897682859e-03
6.262927747627186648e+01 4.946376960362552921e+01 3.390542501193535685e+01 1.781689918824427713e-03 -3.938897218868318362e+01 2.678989758639651342e+01 2.696662899026023652e+01 1.064879570961536860e-03 1.817332051585580421e+00 8.026817698741968599e+00 2.501823664256755109e+01 2.592092367556028416e-03
6.173933617628734538e+01 4.541833285195023961e+01 3.272166456816243141e+01 2.090744206270150982e-03 -3.844896204770950021e+01 2.607763694901708718e+01 2.663774975481232588e+01 1.359290434039166348e-03 1.459916726550877453e+00 8.863361939187655025e+00 2.490353293143829916e+01 2.492970743424645797e-03
6.231303906330831666e+01 4.131919776212636464e+01 3.189100708478052226e+01 1.379048157710553073e-03 -3.594829677275491520e+01 2.580273104904176762e+01 2.609618412101118068e+01 9.977183100301819513e-04 2.498921946232920632e+00 1.013698356972075842e+01 2.474873450708687983e+01 1.771108099394221773e-03
5.965384715556720607e+01 3.904069914802050789e+01 3.069995343661521048e+01 4.660316764339240622e-04 -3.651243357207530948e+01 2.583611424236007892e+01 2.595075280403851892e+01 1.174277141504840877e-03 8.235679703990955725e-01 1.147623520881450432e+01 2.461770387429497831e+01 1.910152022677216472e-03
5.845746562065249208e+01 3.820790184964750580e+01 3.011391326196568130e+01 2.664896780960025421e-04 -3.728053995607074711e+01 2.435503688828935864e+01 2.571845769365788215e+01 1.477672612918937579e-03 1.501545788855102703e+00 1.102730934422361031e+01 2.441023298063165470e+01 1.836810751304734056e-03
5.604118785205186271e+01 3.592315605552190050e+01 2.958961721425804114e+01 1.689694228744904577e-04 -3.850499561582216757e+01 1.952823682537577099e+01 2.573953762398672751e+01 1.860201905022658289e-03 2.063122232537860423e+00 7.574657253121555023e+00 2.440184504720648206e+01 2.597965340403495145e-03
5.223384443764181384e+01 3.811352716319109390e+01 2.912636652667792347e+01 8.807567391414584425e-04 -4.145641990470152649e+01 1.822938368570904544e+01 2.597408139013831629e+01 1.289582626674250308e-03 5.764204129752058536e-01 7.248300528304424617e+00 2.434946772213111643e+01 2.809025731490427842e-03
5.075670268847390787e+01 3.953176308190496258e+01 2.876144323012199067e+01 1.424026684464231498e-03 -4.267213682991478407e+01 1.784269673632417863e+01 2.582908756347327284e+01 8.799017192549244901e-04 5.988257219525013886e-01 6.645174049199106925e+00 2.408086530353113019e+01 2.785182554656151065e-03
5.168893038172910792e+01 3.997763954629829897e+01 2.875529872159699707e+01 1.408247391094922130e-03 -4.284472723322829779e+01 1.674873507570246289e+01 2.558547132652120126e+01 6.933063365106317301e-04 1.642481540543265561e+00 4.884100281450720615e+00 2.382294794309686736e+01 2.362552311588253431e-03
5.212016141539352532e+01 4.157053615617498110e+01 2.881802039251606118e+01 1.701831152642871220e-03 -4.352990365355098135e+01 1.659822577198909954e+01 2.545674615227579807e+01 5.901619060173202667e-04 2.101412627554608559e+00 3.945599447056280962e+00 2.360807716975981307e+01 1.964004951856982654e-03
5.222073075839324474e+01 4.226866802328658679e+01 2.885560613742294933e+01 1.880191708624864757e-03 -4.448912694986829308e+01 1.579748982223840770e+01 2.546265908297443659e+01 4.652250761937403822e-04 2.495590722909913239e+00 2.068601133858818386e+00 2.347549656301782406e+01 1.257101815425260135e-03
5.190243522136105270e+01 4.357508851929657112e+01 2.884687460431727146e+01 2.468223653090869871e-03 -4.533996578079467810e+01 1.600016964796170527e+01 2.544176161807710912e+01 5.320336950602173962e-04 3.154721329811849273e+00 3.262997404775233590e-01 2.330601539666947275e+01 9.474193457641595087e-04
5.022243337012953646e+01 4.595402083447297059e+01 2.853319306844415948e+01 4.109721779049343472e-03 -4.734383453497417804e+01 1.688491229678285066e+01 2.540523644355135602e+01 1.081804481428079272e-03 2.610656395630365445e+00 -8.740105963329261041e-01 2.296966973791647959e+01 8.765344391048036183e-04
4.893535571107229742e+01 4.691198578017920795e+01 2.835267150671653269e+01 4.870681773190693731e-03 -4.885171454720409656e+01 1.661196299462393355e+01 2.548123629858791972e+01 1.608459077669144137e-03 2.726191425130654711e+00 -3.180958271754497524e+00 2.281135455384400856e+01 8.051160375513711186e-04
4.886130770063517303e+01 4.636491346549156845e+01 2.818003378492194599e+01 4.921949410978813597e-03 -4.896826688101383240e+01 1.287159230182809999e+01 2.525404809288685826e+01 1.224940416148526763e-03 3.782548999092135489e+00 -6.494464315633842411e+00 2.267438087962359816e+01 4.674257574367062830e-04
4.762065252824679362e+01 4.746060278327081505e+01 2.810438854427436794e+01 5.302122366793392792e-03 -5.028334020862120468e+01 1.008260607642948337e+01 2.530499920538081327e+01 1.089508312918550546e-03 3.434956796399330603e+00 -8.951797027809686114e+00 2.259593629100890411e+01 6.374643113674313168e-04
4.682811926125812363e+01 4.634112056066926044e+01 2.796797032172698039e+01 5.516141588698523536e-03 -5.092245169941678995e+01 5.267670697119400280e+00 2.541587272885591631e+01 2.366653338353960385e-04 3.808500085167132454e+00 -1.312751119425438517e+01 2.267581437721097615e+01 1.202420346774419994e-03
4.662646998503055329e+01 5.131325469856287924e+01 2.839235387184636039e+01 2.909963757659610184e-03 -5.136434221253546184e+01 8.166104292466519254e+00 2.524737128793265128e+01 6.939795164485516258e-04 3.821560004267674948e+00 -1.183441955248081534e+01 2.243347321877428158e+01 1.125205463712933068e-03
4.634962379847685554e+01 5.271286828433349569e+01 2.872318560861974746e+01 1.965294731136346586e-03 -5.159708767037854926e+01 8.102002306572119394e+00 2.539263429437755804e+01 6.741852997854159979e-04 4.189332856375162173e+00 -1.412933328409159905e+01 2.253005398083861976e+01 1.318480754988400486e-03
4.497133236667863088e+01 5.572174051283751339e+01 2.906415482217473922e+01 6.967121657040111068e-04 -5.264681117985023207e+01 9.459739839937492789e+00 2.559649496000191604e+01 8.350670518774387522e-04 3.567401266129734960e+00 -1.520598386917976086e+01 2.253735365816077518e+01 1.094341088421338370e-03
4.210809144435676643e+01 5.514545178830903893e+01 2.877786245473615523e+01 7.048287984534159145e-04 -5.475745360292582120e+01 6.663939235335578637e+00 2.607927636500701141e+01 8.975420057171297657e-04 1.959494097522734180e+00 -1.997202798984243444e+01 2.274440614771860680e+01 5.443114908202309346e-04
4.237199435430950700e+01 5.503702647033684769e+01 2.861763485412627261e+01 7.628498410707497358e-04 -5.513847853786191422e+01 9.190939570575817896e+00 2.605505120934413554e+01 9.758392776974771478e-04 7.660935215743644999e-01 -2.013902037163504488e+01 2.261075999916492663e+01 5.330343668236467002e-04
4.372813481099778699e+01 5.655956099986529750e+01 2.865013950899773221e+01 4.957539594120298921e-04 -5.462627023776141044e+01 1.446002420940551225e+01 2.577309466040976815e+01 1.478766456060202905e-03 8.578225045380941105e-02 -1.784526198396502039e+01 2.225576742828552312e+01 5.782142264962341661e-04
4.446194452489579874e+01 5.435844848708811128e+01 2.832722533502968076e+01 1.171226578067594264e-03 -5.486510655267391456e+01 1.568471760095181367e+01 2.585143930246815103e+01 1.752712343752702105e-03 -1.051640835918685735e+00 -1.911005655213728716e+01 2.224815900466841612e+01 6.128049891889755189e-04
4.576244798051163087e+01 5.309974979154033292e+01 2.819883981179868826e+01 1.777274919943342552e-03 -5.338802845582248580e+01 1.718004572845006805e+01 2.561387874641760121e+01 1.896398126417065495e-03 -1.493091745249192082e+00 -1.873922663248879772e+01 2.217114306895374298e+01 6.098164138744879620e-04
4.751801315560793171e+01 4.784439513791367915e+01 2.785220500029323532e+01 5.194088736410177980e-03 -5.129736964628938267e+01 1.497745023422738164e+01 2.541548856944482893e+01 1.854913202479747730e-03 -1.031825963942706759e+00 -2.119743893940965407e+01 2.237777203466832532e+01 5.073708335548016146e-04
4.698043971269316899e+01 4.876701557761935391e+01 2.756772405786973934e+01 4.805196533951158755e-03 -5.062440475532459061e+01 1.876284255509770915e+01 2.521597206567935601e+01 2.157245245242207093e-03 -2.827794405884416218e+00 -1.849058883051429802e+01 2.209399318640877397e+01 5.041615287439543680e-04
4.848643187359996887e+01 4.667845753720889235e+01 2.744899337945743056e+01 5.107723347169090995e-03 -4.898571006059705724e+01 1.924880431057637153e+01 2.498664603301549647e+01 1.923168336382881241e-03 -2.606490276968314479e+00 -1.801091449799785948e+01 2.206202612763063797e+01 5.365953502271393442e-04
4.813763015041833171e+01 4.734398077505925784e+01 2.755110051849635866e+01 5.159714227797005358e-03 -4.913241808682036549e+01 2.102767261736683935e+01 2.517250922431311011e+01 1.948296912738830882e-03 -3.477748852272624092e+00 -1.576334011020448678e+01 2.211268072162724252e+01 4.536826752886153474e-04
4.903380263012061135e+01 4.626692091174180632e+01 2.769365603073744353e+01 4.825443594961653301e-03 -4.833715083553058633e+01 2.133141559375167162e+01 2.522982994640847565e+01 1.681805653216979831e-03 -3.203474359910325475e+00 -1.475476703272965118e+01 2.223999927176210889e+01 4.854139546938085687e-04
4.901378199995960472e+01 4.554239775927752021e+01 2.737329516590165568e+01 4.670035393603004688e-03 -4.840998410618147574e+01 2.173934932871249615e+01 2.507773887895829290e+01 1.674334592476084448e-03 -3.703466604571739484e+00 -1.353278645912699396e+01 2.207926043436219032e+01 4.320751769613960839e-04
5.110766591269180026e+01 4.372582108460661487e+01 2.748969695587866369e+01 2.864599479534383781e-03 -4.728765891236571406e+01 1.802283883012977128e+01 2.473755341996366752e+01 1.169327884301081099e-03 -1.569156131302360979e+00 -1.417607337088962538e+01 2.208530837122500046e+01 4.998763910927892396e-04
5.054046341900073713e+01 4.702393719690194729e+01 2.779759142127896610e+01 3.882988478017538291e-03 -4.778666059191471760e+01 1.816487299869863392e+01 2.474492552286854519e+01 1.382494110731306456e-03 -1.355318023620123657e+00 -1.141880895217493297e+01 2.204542043004350305e+01 4.277130295041901907e-04
4.831287676329477421e+01 4.781525369390016067e+01 2.750974639488361717e+01 4.924348137310957142e-03 -4.987871119501463113e+01 1.534028300125344302e+01 2.485843453709705742e+01 1.761006130825709714e-03 -2.617358305049877210e+00 -1.108892546140133817e+01 2.201387129882696314e+01 3.863420021380857918e-04
4.813508230849251390e+01 4.730426928267282705e+01 2.735630695964091430e+01 5.170776065374221853e-03 -4.966744096084841686e+01 1.437922366540282937e+01 2.474120748920595503e+01 1.616141319901480931e-03 -2.403516109506873999e+00 -1.160990158232518787e+01 2.196539803237086730e+01 4.316128341146536498e-04
4.812829982319667010e+01 4.792825691697014889e+01 2.721499811470101804e+01 4.952850832479512369e-03 -4.945722515828413890e+01 1.577101930511268080e+01 2.456214768489886069e+01 1.700604321644948180e-03 -2.467876551925507922e+00 -1.119891148735432473e+01 2.178662337467956789e+01 4.013090244979273169e-04
4.732671011402773331e+01 4.476794403925115517e+01 2.679636132330590570e+01 4.852150502145045549e-03 -4.999680260706077917e+01 1.307887663205708861e+01 2.467212975207079495e+01 1.553052792148077897e-03 -3.449161184094730270e+00 -1.430128251794804406e+01 2.189198423578333674e+01 4.664084447267908998e-04
4.876476738933402544e+01 4.496121199595194895e+01 2.685550634284973270e+01 4.530044746283615198e-03 -4.872233646231615012e+01 1.430093615888524639e+01 2.437142785906725351e+01 1.297459216106237661e-03 -2.246289915508197232e+00 -1.404691624831642471e+01 2.173729728533140815e+01 5.136005060362860237e-04
4.826715750590930298e+01 4.491428559215635374e+01 2.698014608861216246e+01 4.691223883368295620e-03 -4.873090455793075648e+01 1.147730213511969843e+01 2.445356245045098120e+01 9.666520691913071169e-04 -1.928107296485799926e+00 -1.698096198218532749e+01 2.189675402681432814e+01 5.622407261288927833e-04
4.781237646162607291e+01 4.554773144209551816e+01 2.692726467487000974e+01 5.130982250381714571e-03 -4.854041316988505628e+01 9.163745887432291681e+00 2.428955760872104719e+01 5.680044841624712825e-04 -1.386047776426398759e+00 -1.944703858480242431e+01 2.184547193464920767e+01 5.954171219289855661e-04
4.624999260964116843e+01 5.037653243070208475e+01 2.718806014648700042e+01 3.666492145372049396e-03 -4.934779343029582321e+01 1.089528277608590123e+01 2.424591441966804695e+01 1.069279873778580326e-03 -1.621868616954453168e+00 -1.822186598590493389e+01 2.166311042608394644e+01 6.051844616783849055e-04
4.553369802626161800e+01 4.900937533782412459e+01 2.703840004186083235e+01 4.618957598582845540e-03 -5.000378802397434441e+01 8.694896720002397217e+00 2.441441874731552275e+01 7.522356126318911502e-04 -1.715392151490631401e+00 -2.167783273569429880e+01 2.182226519397607589e+01 4.370265378957872916e-04
4.538224949677230313e+01 4.892707373154858175e+01 2.690333240856599062e+01 4.643171675910591142e-03 -5.067703069411439287e+01 8.899650309851136143e+00 2.441317231633610163e+01 8.516187098359887658e-04 -1.640427538883340253e+00 -2.314323340527213446e+01 2.176011221988142097e+01 3.368696169788962529e-04
4.643437423771337080e+01 5.015531551059361703e+01 2.720608616072597030e+01 3.833669607094658451e-03 -5.023675985846841741e+01 1.080556703666588980e+01 2.435751861253146799e+01 1.233573376490861885e-03 -4.279583633249008923e-01 -2.318377643143933398e+01 2.172633666627810811e+01 3.928008442052435324e-04
4.665107566303763775e+01 5.136186961044984400e+01 2.737469875201494673e+01 2.870026935455371932e-03 -5.074963627793365362e+01 1.208467206660149884e+01 2.441141099348900312e+01 1.510456273242093313e-03 -1.680627376004310489e-02 -2.297005089481834617e+01 2.167897230269682751e+01 4.122310407692980302e-04
4.856691030966776879e+01 4.800997042970647044e+01 2.730012359249201737e+01 4.717413880985761067e-03 -5.046475060786475098e+01 1.080744900683079202e+01 2.444969721827682818e+01 1.258115554143806117e-03 1.496284774557540720e+00 -2.430133298900721073e+01 2.182086212081213361e+01 3.235500693876655121e-04
4.909346433886418737e+01 4.580790133631844441e+01 2.697924546749360530e+01 4.711204456954691186e-03 -5.126640836059639383e+01 1.036402466703250447e+01 2.446227560651725597e+01 1.172268145181778456e-03 1.864493940447208731e+00 -2.484603638199613229e+01 2.176216061943464197e+01 2.829152631138984100e-04
5.184804951312939636e+01 4.498744808159630537e+01 2.723065936497547668e+01 2.981190673694249574e-03 -4.998633773138312364e+01 1.199570086937348989e+01 2.424846980898435334e+01 1.401621528712751344e-03 4.220076748210571438e+00 -2.348634673957946006e+01 2.168793488330986818e+01 4.963726736159576342e-04
5.156579869691800866e+01 4.419110529799971943e+01 2.705428670779440736e+01 2.854293024600937975e-03 -5.065261021342217163e+01 1.215830810713097421e+01 2.431526929679995419e+01 1.516913783557664441e-03 4.526389260708009843e+00 -2.335691271337649866e+01 2.166774240802264018e+01 5.478025629259621488e-04
5.156760164759688081e+01 4.254109068910276648e+01 2.692573041471558426e+01 2.192206124627958923e-03 -5.087468217125635306e+01 1.138496265182378764e+01 2.438661366688674192e+01 1.390410744092844108e-03 5.342306155244366472e+00 -2.403553860284131716e+01 2.175406364489366240e+01 5.379105420052590928e-04
5.277591935000116052e+01 4.365090572297753369e+01 2.714753990646716986e+01 2.142548011933483043e-03 -5.004115051683773174e+01 1.380980685716587786e+01 2.422582469059856081e+01 1.645891041988617031e-03 6.978835156011741425e+00 -2.183533234167241588e+01 2.163541909802851748e+01 1.288791428167929132e-03
5.271613089281391495e+01 4.294113252245124102e+01 2.694325614003399139e+01 1.927609224469027183e-03 -5.069019129014441205e+01 1.335125456437812730e+01 2.419612715743501141e+01 1.685820351657102509e-03 7.449912717784091143e+00 -2.139792428636323507e+01 2.155230364318101977e+01 1.450598003501592020e-03
5.259272120979571952e+01 4.073550636439413353e+01 2.664098310959472116e+01 1.363299561393437487e-03 -5.159748135740667863e+01 1.144966754176372348e+01 2.424582000016630801e+01 1.362913442312598542e-03 7.747278196051605725e+00 -2.199787594775052924e+01 2.155848789917327579e+01 1.300958846914619443e-03
5.333995849461018679e+01 4.172599745359659806e+01 2.657409412507174196e+01 1.366507211909905083e-03 -5.189430580626026313e+01 1.305935373253612752e+01 2.404606986216785103e+01 1.598626929442778077e-03 8.443451726681431069e+00 -1.943717372037859192e+01 2.128954865985316758e+01 1.727531342788389719e-03
5.266918518154289330e+01 4.043162777741914482e+01 2.624915453769994755e+01 1.279478303929972027e-03 -5.268030875142341074e+01 1.229823447136000603e+01 2.407555983439916147e+01 1.336392527520454884e-03 8.182084379377055683e+00 -1.947315935813450238e+01 2.123711024622629751e+01 1.766438199689024597e-03
4.889433053915741567e+01 4.474052776106200469e+01 2.599866590950827927e+01 4.360773420808237294e-03 -5.540598441153891685e+01 1.420625462782567006e+01 2.437675446119424549e+01 1.443984860286050016e-03 4.889926237704789180e+00 -1.794194158154890317e+01 2.102488068404305466e+01 1.274294380606814762e-03
5.226675813224734668e+01 4.537506022786588034e+01 2.656588458779270212e+01 2.858827778512749909e-03 -5.153489824556880450e+01 1.477837955922296054e+01 2.377890995627635107e+01 1.826943619763233499e-03 8.267424531537143295e+00 -1.756008305709319117e+01 2.102695290823965735e+01 1.707600098502987758e-03
4.935386267961700923e+01 4.552379954969460130e+01 2.636323203837342533e+01 4.495459546132799834e-03 -5.328189523277038830e+01 1.277274033246872875e+01 2.417915113505072000e+01 1.304877719094929079e-03 6.167159974608999562e+00 -1.946594766530139253e+01 2.119558465700684025e+01 1.591342061077673882e-03
4.783414651489535885e+01 4.579617876352676831e+01 2.607732605515304769e+01 5.213173991106347799e-03 -5.520188651837946026e+01 1.299028844699238405e+01 2.438753909715357082e+01 1.172639574548798788e-03 4.770074038388671944e+00 -1.960445069868514523e+01 2.110558327058413752e+01 1.138289521851347085e-03
4.954413321791296454e+01 5.000639952398285004e+01 2.671554945600945530e+01 2.875175498206927749e-03 -5.418431051392877151e+01 1.903682723522219788e+01 2.428555517328150870e+01 2.115449952534368371e-03 5.888895680614680828e+00 -1.483642694163105347e+01 2.093305267239863809e+01 1.595390715284390228e-03
4.936812305568833636e+01 5.043705294086427671e+01 2.676173919357530906e+01 2.648811860431690788e-03 -5.497484526408250360e+01 2.060912019508469939e+01 2.449837759335513354e+01 2.251994366953417957e-03 5.446419911608377795e+00 -1.392404898738244512e+01 2.094026616189557188e+01 1.555972974125301124e-03
4.792621937884230476e+01 5.236678287025716827e+01 2.651302419897793783e+01 1.857021972637887481e-03 -5.628764818363650591e+01 2.325082855358896694e+01 2.457353305634868335e+01 2.063034765238970763e-03 3.710835363825031763e+00 -1.134357793951071081e+01 2.069600438067302051e+01 1.046098460986382393e-03
4.925308112840977515e+01 5.117520784076495488e+01 2.642833175011501723e+01 2.172204382503999023e-03 -5.549537534798121641e+01 2.451512936597549697e+01 2.444815811596784272e+01 1.822319524158856922e-03 3.825327684150508833e+00 -9.492619567901622091e+00 2.064713366349431212e+01 7.962541254838373340e-04
4.983599432787756456e+01 4.564273531389329008e+01 2.587851574652663800e+01 4.270944980183655204e-03 -5.580857088882424932e+01 2.111037435943958229e+01 2.443826226022714465e+01 2.361815195168967541e-03 3.480115072699384360e+00 -1.155266204884493142e+01 2.074467401857323523e+01 1.001819539334463088e-03
5.065179976930369321e+01 4.920155332561655115e+01 2.605181449241785785e+01 2.819919477068066633e-03 -5.427785751663292757e+01 2.711010769442930979e+01 2.419595449332181403e+01 1.279293250869311142e-03 3.092370462210430659e+00 -5.512253174359856622e+00 2.049694956986398608e+01 5.626992432792834922e-04
5.007416591690322605e+01 4.749394061568465020e+01 2.560071436048436411e+01 4.054494871949525236e-03 -5.342959990240292001e+01 2.573147915358645577e+01 2.388910072877951762e+01 1.867591963343188900e-03 1.719945696124215440e+00 -5.153802944427579469e+00 2.041202155407763996e+01 6.506778555310551836e-04
5.115554544959866234e+01 4.517864579758116150e+01 2.537315565571293519e+01 3.400301963221280619e-03 -5.098338374735058665e+01 2.420703466558706296e+01 2.338898306480109568e+01 2.275800360214846364e-03 1.797514308695958185e+00 -4.910741697135414086e+00 2.035752946833759935e+01 6.764690626482827924e-04
5.153759830004039344e+01 4.731468274711159694e+01 2.531431847087310771e+01 3.205632703118486970e-03 -4.889155953769871843e+01 2.704664353919350361e+01 2.296136763406355996e+01 1.839474237775613665e-03 1.067844960011234079e+00 -9.827808672025112324e-01 2.015759264361077641e+01 7.463544727825317283e-04
5.269145477947284917e+01 4.702323742338859347e+01 2.528997467484337847e+01 2.678569339823418105e-03 -4.804733905733752408e+01 2.755678346048474836e+01 2.275105909829951756e+01 1.591873007688512963e-03 1.190504820758745863e+00 7.920440911812280937e-01 2.009322985740942613e+01 8.545321075759829219e-04
5.258345738016364379e+01 4.785828740067848486e+01 2.521058933593187845e+01 2.514642845370629928e-03 -4.848533599964795116e+01 2.859053989493728665e+01 2.273446975429052941e+01 1.448158013424691868e-03 2.615109712656348839e-01 3.020206372189744304e+00 2.004351680957862314e+01 1.366395082267007292e-03
5.373794129747489023e+01 4.668458039067667187e+01 2.512883557872074647e+01 2.318698259372667988e-03 -4.787782057068487518e+01 2.806382202545428939e+01 2.253359372070979560e+01 1.493397303772664182e-03 4.882074902031347530e-01 3.906312102423988630e+00 2.000106385585571900e+01 1.819043715073793586e-03
5.249878760209317363e+01 4.719237791157867434e+01 2.477084580896476851e+01 2.734494239168177090e-03 -4.961791762369201564e+01 2.813633434236448139e+01 2.255770178043701080e+01 1.630349430646692689e-03 -8.883924466147633536e-01 5.579603658811441491e+00 1.989692620398128042e+01 2.080874673485303035e-03
5.088070540469151837e+01 4.555223118188256848e+01 2.413921784300153561e+01 3.648074010381262538e-03 -4.921782416771839053e+01 2.608133499428197766e+01 2.217450175967335113e+01 1.991947252949548015e-03 5.261391116868130435e-01 5.738905562262264226e+00 1.974567254348812639e+01 2.590706487325534005e-03
4.555818541996149662e+01 4.443337288777038196e+01 2.335422774657577705e+01 4.720731144733618032e-03 -5.206364167407502208e+01 2.313125142194791906e+01 2.240622750542210539e+01 2.217122274678426895e-03 -1.102222134767317563e+00 5.238577067583176650e+00 1.976092732900895754e+01 1.890903474205113963e-03
4.281514580308782314e+01 4.259685188208806750e+01 2.271306691834065461e+01 3.059708167657311170e-03 -5.234765177646022494e+01 2.052813222947010630e+01 2.216943575892799601e+01 2.106793092786660333e-03 -5.780790745681947396e-01 4.826674928518138508e+00 1.963310652047769267e+01 1.947329999511201917e-03
4.091648284367427379e+01 4.439532704309661426e+01 2.254404448696305252e+01 3.272128110653280825e-03 -5.384485451772689402e+01 2.074877022156651662e+01 2.224014741114098115e+01 2.106587378952032557e-03 -2.131879491288694695e+00 5.871633588315204655e+00 1.955424657686922885e+01 1.579023598931119472e-03
4.181588722229115973e+01 4.658113214214347408e+01 2.261921429835696529e+01 4.143110652129680313e-03 -5.375972619813225606e+01 2.161207424768519658e+01 2.201689282584005980e+01 2.102479777053212120e-03 -2.213711217920173890e+00 7.366610478239046245e+00 1.940283314545128590e+01 1.654051810668636302e-03
4.006989783835775398e+01 4.559708087393991605e+01 2.237490075790859834e+01 3.033910348456690491e-03 -5.573713616999495457e+01 1.810915652962753342e+01 2.219013590311596573e+01 2.425184811383717959e-03 -4.143567787872699526e+00 5.376980818434700105e+00 1.937739905950406083e+01 9.584306221428864946e-04
4.091206779982488939e+01 4.464976200059891198e+01 2.231287977611657425e+01 3.349452105751527051e-03 -5.517664756475979004e+01 1.669521546095263531e+01 2.201486424278781584e+01 2.020337741990304355e-03 -4.154322790883668404e+00 4.126891487995992591e+00 1.929241673820962433e+01 8.244980326978828189e-04
4.069994692624502619e+01 4.717677492405055517e+01 2.225646937866594754e+01 3.498955843496407044e-03 -5.610748302401493959e+01 1.897099021457211521e+01 2.195362060318362651e+01 2.615059263065507185e-03 -5.726902499999600771e+00 5.769199347777900222e+00 1.912036402106572908e+01 8.256741995587762789e-04
4.216787749664031537e+01 4.601062841693912020e+01 2.215726238186146801e+01 4.280900545102749206e-03 -5.526759555332852614e+01 1.800485113213850497e+01 2.168261118678740118e+01 2.270445417246119008e-03 -5.539527622821188935e+00 4.611041549104489157e+00 1.897452743459852798e+01 7.688058799681647508e-04
4.352400847362799396e+01 4.686548840027481333e+01 2.212366925832841602e+01 4.805363563381417034e-03 -5.497792129229533487e+01 1.893827716629211011e+01 2.142524896779698196e+01 2.271819671379788144e-03 -5.737638121492841137e+00 5.221951257559685367e+00 1.877979816059293228e+01 8.084142735703445755e-04
4.364058366546843359e+01 4.564326741689394140e+01 2.171506338137662695e+01 4.770720229788861545e-03 -5.403001879832911669e+01 1.722134470341464407e+01 2.094338560020441520e+01 1.932824429696109727e-03 -4.784673194935987084e+00 3.946580008743600487e+00 1.848269550475248835e+01 7.347792488689817037e-04
4.395265821981148946e+01 4.490888469079857259e+01 2.144825293726635707e+01 4.635709761037072781e-03 -5.294230113057712828e+01 1.610891212859107213e+01 2.054012272590781052e+01 1.803727685387955786e-03 -3.724454699329972307e+00 3.160083890657836125e+00 1.825798806528847962e+01 6.671472468165035290e-04
4.540693047256382187e+01 4.575606007182356905e+01 2.146767835448837047e+01 5.277786121343485196e-03 -5.099152795051904263e+01 1.706088360678959148e+01 2.010663618522369589e+01 2.023330958539088214e-03 -1.985988440670455990e+00 4.109501258136361024e+00 1.809042004792578240e+01 1.223407788845559977e-03
4.553953808096116518e+01 4.383995933936066081e+01 2.119480873601501258e+01 4.356998984949241906e-03 -5.074829214392898535e+01 1.550795551282623208e+01 1.992341788381225243e+01 1.891363867835085116e-03 -7.655775997314712145e-01 2.356472838929156488e+00 1.794440994753595575e+01 8.961612920938982502e-04
4.549397418977266483e+01 4.639067169460729190e+01 2.107506745450220720e+01 5.414888116523337500e-03 -5.101867464604940494e+01 1.851992657664480291e+01 1.969714233703300010e+01 2.138861423324869230e-03 -4.089920307010320166e-01 4.462006180213918149e+00 1.771052264944642829e+01 1.852492454958564383e-03
4.596055100915029357e+01 4.584067076147753994e+01 2.082104253172509090e+01 5.384436038421379182e-03 -5.058914619482701625e+01 1.855552144289142902e+01 1.940059559020155788e+01 2.143319560437829258e-03 8.750635827124680910e-01 4.071458472841288589e+00 1.748951588366378473e+01 1.960858106041490478e-03
4.675056788987862433e+01 4.164434300753364937e+01 2.070994454839919996e+01 2.833953330861255226e-03 -4.961338764466790963e+01 1.485112628269470392e+01 1.933948175366393940e+01 1.649282536326059480e-03 3.076754421617497126e+00 5.451415992273761502e-01 1.753647628479336618e+01 9.670544528383946724e-04
4.587297344769400098e+01 4.627029199174777574e+01 2.062139214424939837e+01 5.465582728306511533e-03 -5.074452778096666350e+01 1.929245682403230333e+01 1.919424108706223464e+01 2.181895361984424742e-03 2.610217437601859647e+00 3.988448945752141039e+00 1.728851290825629405e+01 1.949544366446809415e-03
4.548432847882034480e+01 4.413149069112592571e+01 2.037331287916092748e+01 4.535596850812849239e-03 -5.095849253575226356e+01 1.701932817695495714e+01 1.912289255154566447e+01 2.020000898966791726e-03 3.649654778257536591e+00 1.752602768539147204e+00 1.721283251091427502e+01 1.172600038178089367e-03
4.592291947984959677e+01 4.648605211111671309e+01 2.029849279283188679e+01 5.496422563566708865e-03 -5.064735293674994665e+01 1.957970624658239345e+01 1.883108104785799242e+01 2.188375237012883927e-03 4.648804462468167920e+00 3.720024742276823115e+00 1.699238610797012328e+01 1.596923500804106610e-03
4.548539562856154106e+01 4.694677005805266390e+01 2.002350392190742312e+01 5.416906319258302065e-03 -5.165187107032410552e+01 2.031348608845295090e+01 1.871130773258926183e+01 2.151349428349755288e-03 4.352460390533719803e+00 4.427340225818102937e+00 1.679653005960576451e+01 1.761723877687272014e-03
4.655893923415021618e+01 4.559872602831951838e+01 1.995595745647476349e+01 5.333101677900676379e-03 -5.136191728481472296e+01 1.990523876628152777e+01 1.860874531588122238e+01 2.168842212664597990e-03 5.396916274840053873e+00 4.173572076044364643e+00 1.675530598224404955e+01 1.536546544496489742e-03
4.793895063946853696e+01 4.367021543790167470e+01 1.980955629439434773e+01 4.000297606932817253e-03 -5.072836243802533573e+01 1.908005936277033499e+01 1.839171759308978693e+01 2.174151494376849823e-03 6.812087703082848833e+00 3.608070758518274079e+00 1.665492389181865462e+01 1.432287628885752688e-03
4.856353380770237038e+01 4.157067557937244828e+01 1.959766889424104619e+01 2.536468997095925413e-03 -5.026790111787627779e+01 1.714026669928304969e+01 1.817582895895019135e+01 1.997040926685815163e-03 8.105024053427598574e+00 2.361358944081158651e+00 1.654662056043413898e+01 1.606060568049571657e-03
4.718180804146118135e+01 4.439054860212653608e+01 1.931613955023397722e+01 4.645679512322331041e-03 -5.174466164523864364e+01 1.879087766696087414e+01 1.802305269165615442e+01 2.106280389787465630e-03 7.235134342147660824e+00 4.169315883441454318e+00 1.628660931321872596e+01 1.399979941294090396e-03
4.618290689984344510e+01 3.975902943201631956e+01 1.890469912606498681e+01 1.646862963229031498e-03 -5.174093991498538969e+01 1.306089449944698089e+01 1.791683953522595729e+01 1.618308329385156896e-03 8.383722291445378616e+00 -1.953057938948342953e-01 1.621643076507269043e+01 1.654454395830565454e-03
4.473818243130659056e+01 4.089127575575228946e+01 1.868589916141731067e+01 2.206010930639031118e-03 -5.305043192448988520e+01 1.342636500534938548e+01 1.790041433860555387e+01 1.457897816864534664e-03 7.762801700478198619e+00 9.345769271421075497e-02 1.607587216776226668e+01 1.604859136090441797e-03
4.652627072030192323e+01 4.136743279599276235e+01 1.870564081746005769e+01 2.662692542463722303e-03 -5.226004026598933194e+01 1.489966975520125558e+01 1.765660451355875793e+01 1.764353779847201978e-03 9.031042520813659991e+00 8.249057475562935338e-01 1.594960140076891797e+01 1.723339463519505278e-03
4.752951262644411656e+01 4.085118840060012957e+01 1.865405305763196253e+01 2.290586476783358725e-03 -5.195990380428568756e+01 1.499091897534487750e+01 1.751281678186901303e+01 1.807212144693649738e-03 9.940008695443840026e+00 3.996722622737887698e-01 1.585389046202267060e+01 1.552563998365634598e-03
4.863572276202918943e+01 3.984668456266835079e+01 1.888379905769865630e+01 1.701144879253197297e-03 -5.130541323885301352e+01 1.474074658530630622e+01 1.761254215533989864e+01 1.835453209691355770e-03 1.109712747742881156e+01 -4.639721873851218037e-01 1.600131809211645617e+01 1.034105953776374509e-03
4.668778775760357291e+01 3.988653341301093747e+01 1.866915304813689858e+01 1.754297684795003186e-03 -5.218571457019911719e+01 1.472292771637019548e+01 1.769684136604339741e+01 1.757124542285043792e-03 9.868516654211566319e+00 -1.799736003835093134e+00 1.592965542334699691e+01 1.045744502435832233e-03
4.656583350820737621e+01 4.340739108591029805e+01 1.864289574164694940e+01 4.057637206707642545e-03 -5.173898460771024332e+01 1.912460360739458309e+01 1.750518265645278859e+01 2.121763368495785135e-03 9.233736687739718008e+00 6.236914296611824060e-01 1.574250945990874762e+01 1.699962552930312605e-03
4.631040265261346889e+01 4.414318583032694221e+01 1.879782439848915843e+01 4.568937799177084230e-03 -5.091894664941701620e+01 2.058980210062087224e+01 1.758609505498881020e+01 2.180957162712585020e-03 9.275402896252757046e+00 5.529841128473761414e-01 1.583220370400655597e+01 1.690917040164356981e-03
4.541547522729246822e+01 4.398487304732679348e+01 1.870946152456772538e+01 4.438798741451903222e-03 -5.099183445799801717e+01 1.961523272721749933e+01 1.756402754803014332e+01 2.184312053214332566e-03 9.405853295480911314e+00 -7.255859664353938587e-01 1.580048016458343163e+01 1.470411491439549238e-03
4.263114439225385865e+01 4.803208667503728435e+01 1.873731404274727197e+01 4.179245031954098924e-03 -5.256710722846051453e+01 2.119422277328279591e+01 1.771289897703243454e+01 2.108576491200828736e-03 7.791442776859095254e+00 1.702513762614768500e-01 1.573713235147832989e+01 1.612818976580464086e-03
4.004776705494064259e+01 4.787350021057418559e+01 1.856076453549045269e+01 2.968827332863988380e-03 -5.365444999229813305e+01 1.840505824422478653e+01 1.777894410205048814e+01 2.017564331525061212e-03 7.540945126206075599e+00 -2.424614011185588502e+00 1.570409570390362042e+01 1.171693527580848059e-03
3.858597709880611859e+01 5.061779852645167921e+01 1.852466302757341055e+01 1.409964511271139019e-03 -5.395968625270722185e+01 1.844175737824892636e+01 1.762933177473491142e+01 2.048883617472953451e-03 7.260808291651708934e+00 -1.968229045148933709e+00 1.555663230809968489e+01 1.267622977844257322e-03
3.974770461996289583e+01 4.840138139940474815e+01 1.844620796273535035e+01 2.650924968448888173e-03 -5.453108039114548689e+01 1.467101631204834078e+01 1.762435473583673584e+01 1.523228923564617747e-03 6.992403072917307227e+00 -3.479292106069613144e+00 1.555544017643422983e+01 8.564261187961962713e-04
4.145627585370504420e+01 4.911121675002050324e+01 1.847623744733001772e+01 3.236301086393396365e-03 -5.514509636490551259e+01 1.441466555580217346e+01 1.752469214915002382e+01 1.478681526687741299e-03 6.047118670691498998e+00 -2.089996646210320996e+00 1.544496413761823916e+01 1.072823725530897606e-03
4.020999250222546095e+01 4.704454333314803449e+01 1.838631582653704655e+01 3.200190387942030822e-03 -5.773511285407597882e+01 9.984034931870292340e+00 1.795605375294588057e+01 2.025880601550621250e-03 3.665700416308325327e+00 -4.342217129206533244e+00 1.555974941096224917e+01 6.580859381507123736e-04
4.228329939784299540e+01 4.953324726983021264e+01 1.853042253909336523e+01 3.308440425302931493e-03 -5.594014943062191492e+01 1.579747443589307743e+01 1.762530490310070164e+01 1.955224647359893753e-03 4.287571828204967517e+00 -1.581841718149772591e+00 1.541239989176995806e+01 9.039150490720491938e-04
4.023152088988194208e+01 4.912625693109568914e+01 1.841565387479627702e+01 2.682644779840434937e-03 -5.597307064392818887e+01 1.642594601118999620e+01 1.775491494789194746e+01 2.144262310967317946e-03 3.702458112852296868e+00 -3.386733193395880193e+00 1.544148720266217012e+01 7.626702289332655885e-04
3.898081101847839847e+01 5.169787159954420019e+01 1.822176523316747065e+01 1.242991604148005209e-03 -5.553708778350615916e+01 2.051306376372111373e+01 1.752443548335610402e+01 2.374518114134926711e-03 2.937502877352020647e+00 -2.176484739166199223e+00 1.518925366338475236e+01 8.550586118878496450e-04
3.948091664628195474e+01 5.346312645419946108e+01 1.841246305962172158e+01 8.175317775918470621e-04 -5.412272797705963967e+01 2.308259641475602209e+01 1.744322281968984001e+01 2.072313846590560782e-03 3.105165905338211019e+00 -8.146674401679090405e-01 1.519944339768386676e+01 8.917717803892838717e-04
4.070420814240659979e+01 5.175453577454410237e+01 1.822170978371086036e+01 1.667039067306713739e-03 -5.440009979035679777e+01 2.280398393746997598e+01 1.737411241803325623e+01 2.074349156421133929e-03 2.247013333356752351e+00 -8.805749071274696638e-01 1.511496601390563832e+01 8.589802585919596592e-04
4.309208095120036575e+01 5.333830556374526566e+01 1.826007535016470129e+01 1.410354528832313175e-03 -5.350199820216739255e+01 2.650366547881818136e+01 1.714960675760680431e+01 1.629415525757461382e-03 1.647464486642882031e+00 2.411352544453370328e+00 1.496308272219925861e+01 1.320739281445710081e-03
4.558929724727305910e+01 5.169820144309657195e+01 1.822891907197928063e+01 2.661096022937537234e-03 -5.262117498236018776e+01 2.647204751523055677e+01 1.698033192353022969e+01 1.841060391508000113e-03 1.861292639237808189e+00 2.956671745579325439e+00 1.491790805489361738e+01 1.545263705250726803e-03
4.613950196011872151e+01 5.021783248382295994e+01 1.809790532580793254e+01 3.791595180113031729e-03 -5.284753253888770530e+01 2.500557113488482486e+01 1.691371736897209388e+01 2.122087672787563439e-03 1.477472758708135547e+00 3.275251071150949489e+00 1.490963925713918670e+01 1.654854628637388329e-03
4.570712309505695004e+01 5.034247225567939665e+01 1.792349287389368939e+01 3.674345789482778932e-03 -5.359424905437570175e+01 2.498703007454786373e+01 1.687173777413074305e+01 1.981300867866419430e-03 3.246138168242981292e-01 4.689002301689389363e+00 1.485527076061805296e+01 2.150831119358615623e-03
4.539321068986586027e+01 5.026102376528029936e+01 1.781516974246793694e+01 3.699636973634693338e-03 -5.422320090431067996e+01 2.478665167557815963e+01 1.687860516589673665e+01 1.902552278669451293e-03 -6.982522578074898956e-01 5.985958610445712758e+00 1.485866925735758493e+01 2.266444186711385773e-03
4.709751748487104095e+01 5.076135716084328209e+01 1.777947464774942432e+01 3.263793281632438367e-03 -5.311673001923026760e+01 2.643657948501280686e+01 1.660946164806805925e+01 1.737776520309803610e-03 -1.912986503954361428e-01 8.343546036525136600e+00 1.476239394892724910e+01 2.603662606271069449e-03
4.733718496905888173e+01 4.907254824658642889e+01 1.755023424517926500e+01 4.527280736653772550e-03 -5.333395106438873512e+01 2.512733856719813019e+01 1.649268093731799212e+01 2.009976801121441010e-03 -2.906958759444341900e-01 8.067361151900499294e+00 1.468524147596336782e+01 2.592076913433082226e-03
4.619887261338120510e+01 4.918764905438710144e+01 1.723007685961167468e+01 4.566611630213282536e-03 -5.476902345926615112e+01 2.517579481526194130e+01 1.644955893757327203e+01 1.753948470845047595e-03 -1.748365572982249816e+00 8.837845468955970674e+00 1.455184323700457583e+01 1.977671105306610510e-03
4.822685361199408050e+01 4.750016081040174498e+01 1.714707561609227326e+01 5.078293613509890676e-03 -5.285649144469825700e+01 2.458162285583537709e+01 1.610920796506433561e+01 2.160646253766531667e-03 -3.829442206921692682e-01 9.162579243598360179e+00 1.446702012961856099e+01 2.499972198143912347e-03
4.738920910092552674e+01 5.118560386456837819e+01 1.707511791962890513e+01 2.862141677698824046e-03 -5.184524278350271942e+01 2.595582076860647902e+01 1.576079442842500278e+01 2.141666277738673609e-03 -5.486347521081138545e-01 1.087379177084210369e+01 1.427427801138398245e+01 2.320883859121052658e-03
4.671676167772702115e+01 5.164203144967500947e+01 1.705217210177704956e+01 2.651718083247781889e-03 -5.047939822727938264e+01 2.406650361339609745e+01 1.554084406645823968e+01 2.204501825574886435e-03 1.387513917992721502e-01 9.930228040930579425e+00 1.422005270534443788e+01 2.450653048580099264e-03
4.425842143786683636e+01 5.456916982407176420e+01 1.687092919406166303e+01 1.083305224043593909e-03 -5.092966011732690390e+01 2.387912063845319466e+01 1.535355934142264189e+01 2.248578457365955647e-03 -1.032239533775585194e+00 1.029645726058064525e+01 1.403924138918302233e+01 2.311466989300013306e-03
4.629275757319399531e+01 5.318839994009427841e+01 1.668703993253387452e+01 1.686438818004790813e-03 -4.993080728138663460e+01 2.315905296265131597e+01 1.502572076687583724e+01 2.038819202129253313e-03 5.676040446061301342e-02 1.055248382117457950e+01 1.387310623915677965e+01 2.343659631396487284e-03
4.711096458670590437e+01 5.107219844612420445e+01 1.635453756889778631e+01 3.015814250992509236e-03 -5.075394074752045981e+01 2.211431350354169467e+01 1.488621059484827569e+01 2.147405991391874644e-03 -4.677793390624859216e-01 1.041424962142487587e+01 1.371669366036675441e+01 2.381745601355697226e-03
4.767571465698101463e+01 4.952416914529536029e+01 1.613183924390364510e+01 4.096206708090202597e-03 -5.180564156631306361e+01 2.158878570208667824e+01 1.485327792443210093e+01 2.151601207371758168e-03 -1.304414775927304593e+00 1.064714999851315014e+01 1.363299036806998110e+01 2.239461846453026910e-03
4.965814625649680636e+01 4.856688416223463634e+01 1.596005582508894882e+01 3.800690056143175410e-03 -5.120185334757216111e+01 2.239211915058799107e+01 1.458487442635134812e+01 2.176155316826682441e-03 -8.477972685530411612e-01 1.173038922066165313e+01 1.347349474182608908e+01 2.176521558053256655e-03
4.901197084147383265e+01 4.888423246595763771e+01 1.567474101928076458e+01 3.969993131498676317e-03 -5.207948886581467463e+01 2.254538989452709075e+01 1.444347548966234918e+01 2.180809914651171775e-03 -1.641431436787651466e+00 1.201399080568007349e+01 1.329258520173240399e+01 2.064527359934693190e-03
4.934257560478800286e+01 4.888180790219875860e+01 1.556080038347056593e+01 3.786715030315373435e-03 -5.206545217682970161e+01 2.279591498695347340e+01 1.432135889237665261e+01 2.196023848860664558e-03 -1.660473127137967353e+00 1.239948265466449584e+01 1.319889094346427250e+01 1.995554695333320947e-03
5.018808264438228406e+01 4.971151483102147495e+01 1.550893056900965306e+01 2.738252956634204625e-03 -5.152435738298879642e+01 2.432200615355699114e+01 1.415163439797779610e+01 2.298053004656728984e-03 -1.539923671829626750e+00 1.367037284227076377e+01 1.310367031512703484e+01 1.656733215820687570e-03
4.975195773402595734e+01 4.830640626224688816e+01 1.529063253547921875e+01 3.893521489675201910e-03 -5.181210548527175774e+01 2.369516430444507549e+01 1.410322585266757223e+01 2.261070258999050512e-03 -1.913646738824914317e+00 1.271262194884878838e+01 1.301415093498160402e+01 1.892399867142797142e-03
4.905580672897066563e+01 5.208283136101350408e+01 1.514056666826131625e+01 1.653945126749509957e-03 -5.241964980956328901e+01 2.831555439121751050e+01 1.399172399703213188e+01 1.140492713482059786e-03 -3.794085868928287919e+00 1.580155603287028221e+01 1.285780405939639337e+01 8.114001616136548491e-04
4.930971593836219569e+01 4.882644896939495993e+01 1.492820048785532983e+01 3.842012283163259451e-03 -5.218491300039286784e+01 2.610000069203318418e+01 1.391213908567675439e+01 2.045732944696910735e-03 -3.258600014125347499e+00 1.367959844832290095e+01 1.278394418597274829e+01 1.360486637760803313e-03
5.148468667731426507e+01 4.803813586465684438e+01 1.503537184477501043e+01 2.982598308675962762e-03 -5.001796049229016461e+01 2.503697437539782911e+01 1.366566026063656558e+01 2.177180141851933759e-03 -1.886112827357172561e+00 1.399833649089985421e+01 1.277449719072125589e+01 1.539728105981422830e-03
5.155162205148543109e+01 5.122358572981155334e+01 1.501051824871416152e+01 1.230100910039058464e-03 -4.974202574788413500e+01 2.660407638869711988e+01 1.345543312954992565e+01 2.056650231446058644e-03 -2.888752229060852716e+00 1.617458981228682902e+01 1.265818394383418166e+01 7.986314894583090114e-04
5.066986868811868305e+01 5.367271003782229855e+01 1.485084618928527078e+01 5.020085505068695502e-04 -5.026074355212060141e+01 2.715018402154803567e+01 1.327400232563783433e+01 1.962953605823956459e-03 -4.283691961089038713e+00 1.741524853712396492e+01 1.250468221565864724e+01 5.487484467828253071e-04
5.171115412587916182e+01 4.809382330073371747e+01 1.455837157114674874e+01 2.837303250927940539e-03 -4.936539266689879213e+01 2.147150226635027437e+01 1.305858465229820986e+01 1.972597400362631481e-03 -2.398144216067800816e+00 1.321087531875863341e+01 1.235028239096864056e+01 1.686023886265596971e-03
5.422766156656933134e+01 4.764193125523317462e+01 1.451000045611201195e+01 2.051348831646711713e-03 -4.675297671762375984e+01 2.249268173127214965e+01 1.266783175001263473e+01 1.019683438153271005e-03 -1.347252345321700018e-01 1.389312484152159399e+01 1.218195316663643091e+01 1.346745406699687920e-03
5.156336410099480361e+01 4.793801978803995922e+01 1.415122593824874464e+01 2.980975378654022057e-03 -4.869522625558319362e+01 2.219526291505109938e+01 1.267877801392119963e+01 1.729924336268704593e-03 -1.600949486478018269e+00 1.272306966526685024e+01 1.202118773925876916e+01 1.931184475515336594e-03
5.089939175494166079e+01 4.715308918728743492e+01 1.388037099868080482e+01 3.629274728373196868e-03 -4.898310663641236573e+01 2.137020947742195531e+01 1.252885178332527438e+01 1.883427162609512245e-03 -1.438313091090684948e+00 1.167542725556029204e+01 1.184808129590541625e+01 2.144173016430515888e-03
5.077783020391023427e+01 4.698370176716019131e+01 1.366752437382075058e+01 3.740840939997979245e-03 -4.958132814991766679e+01 2.001214023958200627e+01 1.235607431230180708e+01 2.087859886816163541e-03 -1.284463377568124454e+00 1.117531897526393614e+01 1.167387093505427664e+01 2.219824318948191225e-03
5.172171805344811446e+01 4.701349203125828780e+01 1.354268104370318859e+01 3.169471904419473435e-03 -4.932630240132755262e+01 1.921768094681684858e+01 1.212399934532681733e+01 2.014831465756825816e-03 -5.165699701555689360e-01 1.125534686336804668e+01 1.151261655864377431e+01 2.256799085449432991e-03
5.155287476076568964e+01 4.658107015297542119e+01 1.340193512717630497e+01 3.323186154906592003e-03 -4.994777733961699795e+01 1.753014181095318236e+01 1.203473537928628723e+01 1.994113050323245186e-03 -3.950837683245254084e-01 1.043800429090908466e+01 1.139965966821688603e+01 2.381675616515415306e-03
5.407300364274364313e+01 4.373073338636525875e+01 1.341511475507505757e+01 1.713660160815342476e-03 -4.768102016378529839e+01 1.564153921528128244e+01 1.180525933998397825e+01 1.064355588365504222e-03 2.389085268951681940e+00 8.853043090431375717e+00 1.131825083504080531e+01 2.181955669690881922e-03
5.343497976823705642e+01 4.544907200643714873e+01 1.327436155164632403e+01 2.358355802528007937e-03 -4.842554997846366405e+01 1.683056429883808391e+01 1.170351770937240765e+01 1.482704866417915331e-03 1.907874607483587948e+00 9.115536613382850817e+00 1.117150223533455389e+01 2.289982902051096014e-03
5.081595996360478296e+01 4.660655283449215602e+01 1.307801649714088654e+01 3.766177854373367519e-03 -5.076941447720053446e+01 1.671337905915055089e+01 1.181499994989367686e+01 1.991286505649212703e-03 2.284101089391768757e-01 8.017840979332721218e+00 1.107993847117629116e+01 2.716825292391587474e-03
5.316373997437913346e+01 4.867687247724373378e+01 1.311506811484281165e+01 1.996250713483670777e-03 -4.883243369239936982e+01 1.935133212798105262e+01 1.146757185231259513e+01 1.880658128102937659e-03 1.749201464638663550e+00 1.000694745682798192e+01 1.092632316632979972e+01 2.082218568454714553e-03
5.478802842427165132e+01 4.686311818771881832e+01 1.289560562466838611e+01 2.033227827811837172e-03 -4.781475466689805387e+01 1.991834759729636417e+01 1.120875014811645975e+01 1.516860427028884125e-03 2.794871463893568997e+00 1.042972682655900307e+01 1.076796602590698981e+01 1.575971847515316403e-03
5.405391679750213285e+01 4.611083548018662981e+01 1.253687493916869578e+01 2.220807934666775823e-03 -4.888375567258428589e+01 2.056475773687060737e+01 1.108278011780725336e+01 1.904480755420888882e-03 1.975771676101738317e+00 1.056078806495059652e+01 1.058420730164581869e+01 1.828548670699742858e-03
5.682278139676360240e+01 4.369645832336014735e+01 1.263869948021067735e+01 1.194100492589639240e-03 -4.665970650017187893e+01 2.101733069530898845e+01 1.096124784824228371e+01 1.044733595176904452e-03 4.047782208506727208e+00 1.097346898619725586e+01 1.062012981233284492e+01 1.044853712980983382e-03
5.552535769507390029e+01 4.432026700218687409e+01 1.250427347239473441e+01 1.539287944492809561e-03 -4.778809131739326688e+01 2.117160886387629048e+01 1.098242429461446079e+01 1.486945043326040388e-03 3.249509878796142726e+00 1.101778332483527656e+01 1.057188438723582458e+01 1.261399166682712191e-03
5.438491211987621199e+01 4.442974367587235207e+01 1.221317364173710907e+01 1.824379035740095016e-03 -4.851195844638847632e+01 2.030274610041415073e+01 1.081982940475359101e+01 1.790783727200615265e-03 3.067791060309271955e+00 1.047817654766809348e+01 1.038523150981336940e+01 1.465217084960545322e-03
5.413352472963671858e+01 4.555809142733300376e+01 1.221226416815404647e+01 2.139944724345412171e-03 -4.839860148753912483e+01 2.076070501333174079e+01 1.077376036342390719e+01 1.737560984601716754e-03 3.298617849168053340e+00 1.097657453576206343e+01 1.036442472581746443e+01 1.257397101317273306e-03
5.266323046467206126e+01 5.009517028269090133e+01 1.201192307220988020e+01 1.469812252791300507e-03 -4.943435755812300414e+01 2.476211767274266151e+01 1.062498050019387641e+01 2.002094149489276696e-03 1.661519715642535422e+00 1.421329303492000129e+01 1.021379129068931491e+01 7.394858321653633229e-04
5.518417082749751046e+01 4.725163175178933272e+01 1.204951430773207477e+01 1.918695459843715832e-03 -4.737821296066107379e+01 2.460408382622509649e+01 1.050666757975533550e+01 1.235263819104341328e-03 3.514998024771978091e+00 1.441280841414023328e+01 1.024379380783428140e+01 4.725774629882528916e-04
5.623193665051314838e+01 4.239311832760726162e+01 1.192183012105488693e+01 8.940630278514657709e-04 -4.643436219323423586e+01 2.212815495117546050e+01 1.044382380876324845e+01 9.296655923978868049e-04 4.855564589016778676e+00 1.260808675283913871e+01 1.022615178961091154e+01 6.186727828223411449e-04
5.812786654511631212e+01 4.519374219206348187e+01 1.167404062688587985e+01 1.407908071219282674e-03 -4.527445854389012680e+01 2.729723378166437797e+01 1.003789586999684680e+01 9.922166044041198264e-04 4.966583031712519691e+00 1.723454506584928581e+01 1.000380629270654254e+01 4.192926167694661032e-04
5.882918667779033228e+01 4.367992586371897801e+01 1.170013205248064914e+01 1.134094295003970241e-03 -4.486189194435132066e+01 2.639257751278801578e+01 1.003420245509271602e+01 8.255881827203380300e-04 5.491228259189076866e+00 1.691246866983978947e+01 1.003359338572160731e+01 3.889938329789443053e-04
6.019759555756711933e+01 4.446765341117249193e+01 1.170578200968664362e+01 1.468575240846188654e-03 -4.402034116295178734e+01 2.776827701701976281e+01 9.895108135202161037e+00 8.146929537265061886e-04 6.020466247914067814e+00 1.850733382812330063e+01 9.992293198327757864e+00 3.679286145229276666e-04
5.911116436846657507e+01 4.456870701558346326e+01 1.155876585355212605e+01 1.320325250590444893e-03 -4.538970509249346463e+01 2.747437640587585150e+01 9.915620147028736397e+00 1.028609447602453139e-03 4.964499842284322284e+00 1.859764613364169605e+01 9.950177011742203703e+00 4.686242517284170328e-04
5.705722216316012663e+01 4.577945792800468183e+01 1.114093446053374770e+01 1.589848030772835928e-03 -4.810394489126205997e+01 2.717330904245281786e+01 9.788667085214781238e+00 1.638462294863611860e-03 3.082438770480252277e+00 1.919805506510022397e+01 9.731101268062191778e+00 7.007447394131805299e-04
5.763434561320379856e+01 4.493306142781757728e+01 1.106909489423430237e+01 1.403772449923708062e-03 -4.829843164452702808e+01 2.546395387971717028e+01 9.684685321216267795e+00 1.656289106366582234e-03 3.532944214091706669e+00 1.870577811548369596e+01 9.654002776249905438e+00 5.945926224534663898e-04
5.595804678025136525e+01 4.689419974735314867e+01 1.098468591737330691e+01 1.806898843475435688e-03 -5.045308438147203134e+01 2.561713316020851039e+01 9.762739065014104156e+00 2.246686530110033036e-03 2.031637773634383137e+00 1.958043702459203672e+01 9.645162258569564884e+00 8.570626112953791311e-04
5.501628312152708133e+01 4.739705534621337080e+01 1.081275636181543653e+01 1.931225587438852725e-03 -5.132823172694900649e+01 2.521311944847093756e+01 9.694834352291733737e+00 2.296093569168096253e-03 1.178451490448012784e+00 1.973734606506742395e+01 9.552471400157251935e+00 9.049302995966919351e-04
5.427093761207571987e+01 4.774365646412422137e+01 1.066470904827308352e+01 2.018819949305307362e-03 -5.171399147742692293e+01 2.574961506206414796e+01 9.645193788313957128e+00 2.201329996945678921e-03 1.497681323611258775e-01 2.026506345009674348e+01 9.493517279436643364e+00 9.341654111105818139e-04
5.863946179142120485e+01 4.695828021233134564e+01 1.071868976598329404e+01 1.468408475423779377e-03 -4.757764484151451256e+01 2.716198481031397804e+01 9.238096477223480818e+00 1.500166778633500600e-03 2.933916576939150644e+00 2.160408546576551814e+01 9.382413547296568623e+00 1.070088727628248308e-03
5.643558867579726979e+01 4.840189032500509825e+01 1.043528589105347493e+01 1.486136485918860368e-03 -4.953002091069620860e+01 2.805911797746541936e+01 9.218299412328434528e+00 1.658294168907890540e-03 6.892135722935947006e-01 2.247667277040729417e+01 9.277591766329825518e+00 1.345555679399605166e-03
5.591684145013175566e+01 4.969478037505985668e+01 1.063180897322751584e+01 1.156039606694573467e-03 -5.023719785044346509e+01 2.867787994850501931e+01 9.419424934034029917e+00 1.363633779797257745e-03 1.630677038781891408e-01 2.315972451270637578e+01 9.435980251693727894e+00 1.249197988734291991e-03
5.618677480130161683e+01 4.771995078919359656e+01 1.030216334321111304e+01 1.672834278791556026e-03 -5.038164345495894736e+01 2.625738138186084925e+01 9.144688453551196972e+00 2.173612756405708148e-03 6.278143291371026669e-01 2.193500418686941345e+01 9.190989858802648627e+00 1.306002140339572546e-03
5.667331877840040733e+01 4.805620428111308229e+01 1.036256441359229363e+01 1.529005116685762996e-03 -5.013730874981899888e+01 2.620230054907901618e+01 9.130376522435362574e+00 2.161701447723265394e-03 1.043101302504755079e+00 2.225689161205439959e+01 9.210585532713320589e+00 1.367966277404212205e-03
5.513268265191076267e+01 4.886244014158144466e+01 1.016593268918320447e+01 1.540106067458831343e-03 -5.143414871093553842e+01 2.648286344479327781e+01 9.103056952176384442e+00 2.070958074268294553e-03 -1.611007669637941897e-01 2.239113873177561942e+01 9.117078363384003126e+00 1.171571252161586474e-03
5.624962291305971718e+01 4.692980453242424943e+01 9.904227731118059097e+00 1.753453942724453275e-03 -5.044737459780454714e+01 2.557964477113750945e+01 8.812194009652522197e+00 2.248069293075103791e-03 6.766147506868335215e-01 2.164470982473711658e+01 8.896538540176031518e+00 1.280214136427963549e-03
5.612557058860357273e+01 4.777438314984448198e+01 9.936046979782172883e+00 1.673389436165038718e-03 -5.045292889999407038e+01 2.682274076217477088e+01 8.846084771504076016e+00 2.054495349474550793e-03 3.267149907423606003e-01 2.225210697958316786e+01 8.924647499139572560e+00 1.278896272730279402e-03
5.621904444091945408e+01 4.535361610865817283e+01 9.758132261464925961e+00 1.658264172352205213e-03 -5.020850248747046152e+01 2.509224094491437285e+01 8.735106369285762895e+00 2.217354568602044728e-03 5.736816147685144252e-01 2.067134414594432812e+01 8.800990566057986797e+00 1.090206203869482091e-03
5.668209778420178679e+01 4.849535735022350025e+01 9.870644526243594896e+00 1.426851542393516850e-03 -4.945869647474880537e+01 2.792452082537050018e+01 8.696407291673343920e+00 1.702772976460762474e-03 6.723165993953827968e-01 2.236954213199496166e+01 8.818443869392579515e+00 1.340056060742945455e-03
5.657021054463489662e+01 4.871924839965666365e+01 9.673861441619335366e+00 1.383653354860052030e-03 -4.925644352921212032e+01 2.764592050256203137e+01 8.501061689632882334e+00 1.773916180914128678e-03 7.502333134794103575e-01 2.190395490700125336e+01 8.638697232558515182e+00 1.318215230550045603e-03
5.636838584577484568e+01 5.003912200196285909e+01 9.554560312271050293e+00 1.001399043545236466e-03 -4.907456388055167906e+01 2.837318625968892505e+01 8.357377876490373225e+00 1.541340704578912776e-03 6.545390249513667325e-01 2.215122682217632644e+01 8.513326804261970082e+00 1.326555724711976723e-03
5.448044707476812931e+01 4.846115354780936002e+01 9.175859343805802482e+00 1.776071374778008267e-03 -5.048982146525012382e+01 2.576139928832941095e+01 8.220829912585863042e+00 2.240092098076150885e-03 -5.604417014928682050e-01 2.036140974341782695e+01 8.295453646029983474e+00 8.125548104138440508e-04
5.841976567585065538e+01 5.057197478646182276e+01 9.951491631377249902e+00 8.766696062446240056e-04 -4.624901647656994896e+01 2.956134612858576460e+01 8.440433041497769295e+00 1.155604900901249397e-03 1.942845686194723420e+00 2.285187651227087002e+01 8.716312453127768478e+00 1.330108526784515299e-03
5.811238375504836995e+01 4.707262144338499610e+01 9.836335512172540874e+00 1.479375807819434830e-03 -4.621666055050020816e+01 2.630529523596973362e+01 8.440077020236570249e+00 1.076624362273377947e-03 1.999690950691797253e+00 2.031777354770379773e+01 8.669911274195481354e+00 1.031396409233790480e-03
5.985477924439280883e+01 4.772597352855653696e+01 9.718537684235526442e+00 1.568470305114443020e-03 -4.474417220564009767e+01 2.801100527551291819e+01 8.175951665198994078e+00 9.541260073155803439e-04 2.870101530833365722e+00 2.173015057626839663e+01 8.525719890243902199e+00 1.096504311170420258e-03
6.149999240685151136e+01 4.644660686148583295e+01 9.868735552791795484e+00 2.110224293178088531e-03 -4.333834208052208936e+01 2.774984725778571004e+01 8.181148486933663477e+00 7.074549603777658584e-04 3.960204079043122327e+00 2.124806115530437367e+01 8.575327229095254467e+00 7.613330280342989458e-04
5.979098360563142478e+01 5.053982709343026869e+01 9.623560384162306747e+00 1.106377278304847885e-03 -4.517135470362320149e+01 3.112362517414404550e+01 8.086936373150011903e+00 1.009912665925245898e-03 1.902162984102269139e+00 2.371731795447055191e+01 8.443151568144813268e+00 1.289580635539177731e-03
6.075906422650245986e+01 4.846244044242346405e+01 9.493266026143283298e+00 1.733375372946720705e-03 -4.465584654842802337e+01 2.963867021340855246e+01 7.946995365082349494e+00 9.862313247158574579e-04 2.518658577802623810e+00 2.261438898537009123e+01 8.323752412206429696e+00 1.218823408275549174e-03
6.031157093518404366e+01 5.194708974751127073e+01 9.508107835704342037e+00 9.660672014197676160e-04 -4.497349958473307652e+01 3.203239370285252363e+01 7.911151376364085941e+00 9.386585313722007815e-04 1.904464170961625014e+00 2.473677232060296660e+01 8.320178677824999980e+00 1.207442533662233305e-03
6.015476281245422996e+01 5.527032259311417306e+01 9.341648548004082286e+00 6.500915577816898617e-04 -4.500029106733391870e+01 3.439810536777410732e+01 7.693713072201477488e+00 6.980725017235033403e-04 1.581224514928849967e+00 2.701554156539133444e+01 8.174456431564147252e+00 1.229273951056005778e-03
6.066919678660275395e+01 5.329958336242822270e+01 9.465492410844806415e+00 8.459335877029839279e-04 -4.445436889825759152e+01 3.197016387591444442e+01 7.759547353113211976e+00 8.863664321845458318e-04 2.372346740033330903e+00 2.535422942944837743e+01 8.238762143332094112e+00 1.094128290215644252e-03
6.073448373013027890e+01 5.788018214715889087e+01 9.311819762770049635e+00 3.896495211416386279e-04 -4.434224945324680789e+01 3.589613341974465044e+01 7.523697839351422445e+00 5.299076415575660042e-04 1.603896093730268868e+00 2.888662162580077819e+01 8.099600114787389060e+00 1.282117606804033388e-03
5.928645610078164907e+01 5.493231114056979436e+01 9.170444440789458085e+00 5.964668962780679626e-04 -4.645773711111291959e+01 3.256552485719527112e+01 7.651925743506843958e+00 8.577998824518885982e-04 7.611276405076100593e-02 2.657541937084375760e+01 8.095100647687102580e+00 1.103393291815620101e-03
6.001219863858170811e+01 5.488622329027175084e+01 8.905891183956715196e+00 6.720996443398639117e-04 -4.671971911711143832e+01 3.284652996432274108e+01 7.425044630172573434e+00 7.915166824740835693e-04 -4.081791157641029844e-01 2.738424041678890219e+01 7.911688068975396781e+00 9.945449123813065572e-04
6.101598439896146431e+01 5.474625114876549503e+01 8.704719563713167574e+00 7.239684091505757969e-04 -4.646749298370360037e+01 3.344081304498374152e+01 7.224490583416934619e+00 7.520743949972934824e-04 -6.066641260342314768e-01 2.809969167703028603e+01 7.759897217664704527e+00 9.134430544565277227e-04
6.082288914479522646e+01 5.031494123169191823e+01 8.679506055923299712e+00 1.360584597936495641e-03 -4.587757381503598708e+01 2.834867745202537392e+01 7.247585642505034897e+00 1.155907282229976657e-03 1.706693437425127469e-01 2.403756487719334700e+01 7.720810534364371591e+00 1.202669504304212716e-03
6.247003944811376641e+01 5.240474460111325072e+01 8.745315512573860417e+00 9.529231086082933086e-04 -4.376185515353991917e+01 3.010632463005755000e+01 7.070456257135576905e+00 8.203437950434908565e-04 1.263764795615774039e+00 2.537095358333212047e+01 7.665996082116064869e+00 1.220029107575205116e-03
5.908624397843199461e+01 5.477197596034960014e+01 8.500277243167676744e+00 5.798310803254786349e-04 -4.607964867194552028e+01 3.016448067898734564e+01 7.062524469680520056e+00 1.104642574764023348e-03 -9.156489552503209728e-01 2.511452150117372284e+01 7.550101028921429425e+00 9.047989263455143540e-04
6.122200894971031460e+01 5.720778050328821251e+01 8.359950111771155434e+00 4.633019754693464129e-04 -4.423868456534737703e+01 3.338235064799683727e+01 6.727484373114101857e+00 7.447432096499419056e-04 1.208121438407357834e-01 2.760704458733352951e+01 7.365011366170109319e+00 1.112191395740913785e-03
6.206555861130598828e+01 5.411563777486359328e+01 8.339642750758178735e+00 7.494377241513566507e-04 -4.368412984589446069e+01 3.119403353027500003e+01 6.717937979394386083e+00 7.856124724231206826e-04 1.024029514205973213e+00 2.564828949571607453e+01 7.334163372392951352e+00 1.210004297074268598e-03
6.298269709436079467e+01 5.319847721205687918e+01 8.142022332611206892e+00 7.642874555986408410e-04 -4.312380829401720916e+01 3.113341017804016531e+01 6.522123655845053491e+00 6.638838508316798363e-04 1.618055571291221462e+00 2.553932770105471661e+01 7.173206989937644273e+00 1.197842664118766885e-03
6.496104263663356448e+01 5.882682657985601793e+01 8.177868988500275549e+00 4.278610988301259155e-04 -4.233926450117361640e+01 3.670180371313701784e+01 6.311568083203156654e+00 3.741228602011899078e-04 1.977026723894810489e+00 3.016095363667958651e+01 7.110158993231467939e+00 1.149444977249980925e-03
6.344170583332089564e+01 5.491070999319691737e+01 8.165215679495389622e+00 5.343854308700643051e-04 -4.558771404606160615e+01 3.155866048613425434e+01 6.526428847057779592e+00 1.000258592602230054e-03 1.931825137204681964e+00 2.640770695213038621e+01 7.143224404521569149e+00 1.170314681852356467e-03
6.364022243307525883e+01 5.879335428614155035e+01 8.010469835044654374e+00 3.944159299436596862e-04 -4.685015964562465740e+01 3.446708387429828946e+01 6.338710613017867423e+00 5.692498305932204745e-04 1.630625620288026711e+00 2.909475258834522648e+01 7.002586691248169792e+00 1.271769560298356390e-03
6.572624720043324942e+01 5.785736809837861472e+01 8.181296354416179639e+00 4.140997392516046678e-04 -4.592888015295125825e+01 3.350284196408334481e+01 6.322734658858172097e+00 7.942846101560990671e-04 3.259484651749262163e+00 2.885365309732511818e+01 7.042265420287555422e+00 1.096187385562023267e-03
6.484914336129897094e+01 5.579664427491262302e+01 8.040423035327531665e+00 3.826690209940543461e-04 -4.691540855686248790e+01 3.195186911380939421e+01 6.355181228600361720e+00 8.683057090945293932e-04 2.691839418042110132e+00 2.766787366670182635e+01 7.010561350331959041e+00 1.138249877034888972e-03
6.479494448348232538e+01 6.248446399811059848e+01 7.925521975128937413e+00 2.773147128196433941e-04 -4.610325466250606752e+01 3.912864028397576277e+01 6.150215518142710280e+00 2.347737537500479965e-04 1.204741102952998411e+00 3.295691491270689255e+01 6.934924696300806879e+00 5.210323546379019930e-04
6.458177149975854547e+01 5.966883500350060388e+01 7.791815617586078879e+00 4.075428692697915601e-04 -4.682672879535664379e+01 3.719342549593682179e+01 6.162099468017427917e+00 2.970765382004474380e-04 1.018431923794252070e+00 3.160361083245700797e+01 6.900814609505260044e+00 7.445273455994052495e-04
6.678902210443033027e+01 6.260242867409349543e+01 7.710511015435475457e+00 2.601392971307229097e-04 -4.414820230718746785e+01 4.116252549075117173e+01 5.870448800554590285e+00 1.890203761839067548e-04 1.592513142229226242e+00 3.496047803947683974e+01 6.791845226488004705e+00 2.975015711712246662e-04
6.877827467012970430e+01 5.799876596894620917e+01 7.771042302367945354e+00 2.992774224198067900e-04 -4.251472792850703541e+01 3.758405784839799679e+01 5.842376670914497083e+00 3.838636873536431537e-04 3.433580088297235378e+00 3.279592608097484430e+01 6.803746524742138924e+00 5.361693246938663802e-04
6.665341360868931986e+01 5.885807402978542768e+01 7.633782841086032001e+00 4.176901668593561057e-04 -4.373531173384237292e+01 3.763551628863231002e+01 5.868588774021028520e+00 4.211339708506565624e-04 2.152918207389749483e+00 3.263349801204294920e+01 6.772743677562103493e+00 6.318715674767393141e-04
6.908175660991967959e+01 5.928511384705929999e+01 7.661487811032925421e+00 2.863429159354672596e-04 -4.139467725642855100e+01 3.882157812054477830e+01 5.691064104474458318e+00 2.853167387602527100e-04 3.457726196085131321e+00 3.404351783503097550e+01 6.726609923767654209e+00 3.759885925694997680e-04
6.762133308185026692e+01 6.123109290185661280e+01 7.919134824874277001e+00 3.152906184744192733e-04 -4.209606296565291217e+01 3.997722755173200682e+01 5.940358511470496872e+00 2.684897542735900492e-04 2.494545283764208587e+00 3.445825711552198101e+01 6.920918254725874519e+00 3.715946619207588118e-04
