# Supplementary material for: Visual pursuit behavior in mice maintains the pursued prey on the retinal region with least optic flow
Source: eLife. 2021 Oct 26;10:e70838. doi: 10.7554/eLife.70838 (PMC8547958; doi:10.7554/eLife.70838)
Supplement: Figure 2—source data 2. [file elife-70838-fig2-data2.zip › E/readme.txt]

Svg-files contain the plot which can be found in the paper, csv-files contain the cricket position from mouse POV. Column 1 and 2 contain x and y position in left eye. Column 5 and 6 contain x and y position in right-eye.
