# Supplementary material for: Visual pursuit behavior in mice maintains the pursued prey on the retinal region with least optic flow
Source: eLife. 2021 Oct 26;10:e70838. doi: 10.7554/eLife.70838 (PMC8547958; doi:10.7554/eLife.70838)
Supplement: Figure 2—source data 3. [file elife-70838-fig2-data3.zip]

Archive with 8 entries (7 files):
- F/
- F/detect_allgr20-left.exr
- F/detect_allgr20-left.png
- F/detect_allgr20-left.txt
- F/detect_allgr20-right.exr
- F/detect_allgr20-right.png
- F/detect_allgr20-right.txt
- F/readme.txt
