# Supplementary material for: Visual pursuit behavior in mice maintains the pursued prey on the retinal region with least optic flow
Source: eLife. 2021 Oct 26;10:e70838. doi: 10.7554/eLife.70838 (PMC8547958; doi:10.7554/eLife.70838)
Supplement: Figure 2—source data 3. [file elife-70838-fig2-data3.zip › F/readme.txt]

Summed values of cricket-occasions in the specific area. Png contains the plotted data, The exr file contains the total count on each pixel, the txt-file contains the total count of evaluated frames
