# Supplementary material for: Visual pursuit behavior in mice maintains the pursued prey on the retinal region with least optic flow
Source: eLife. 2021 Oct 26;10:e70838. doi: 10.7554/eLife.70838 (PMC8547958; doi:10.7554/eLife.70838)
Supplement: Figure 2—source data 4. [file elife-70838-fig2-data4.zip]

Archive with 5 entries (4 files):
- G/
- G/chase_allgr20-left.exr
- G/chase_allgr20-left.png
- G/chase_allgr20-right.exr
- G/chase_allgr20-right.png
