# Supplementary material for: Visual pursuit behavior in mice maintains the pursued prey on the retinal region with least optic flow
Source: eLife. 2021 Oct 26;10:e70838. doi: 10.7554/eLife.70838 (PMC8547958; doi:10.7554/eLife.70838)
Supplement: Figure 3—source data 1. [file elife-70838-fig3-data1.zip]

Archive with 6 entries (5 files):
- A/
- A/focus_analysis_gradient_opened.svg
- A/on_axis_refractive_index_gradient.csv
- A/on_axis_refractive_index_gradient.svg
- A/readme.txt
- A/spherical.xml
