# Supplementary material for: Visual pursuit behavior in mice maintains the pursued prey on the retinal region with least optic flow
Source: eLife. 2021 Oct 26;10:e70838. doi: 10.7554/eLife.70838 (PMC8547958; doi:10.7554/eLife.70838)
Supplement: Figure 3—source data 1. [file elife-70838-fig3-data1.zip › A/on_axis_refractive_index_gradient.csv]

1.0	1.0
1.0	1.402
93.0	1.402
93.0	1.334
371.0	1.334
371.0	1.359773780822754
371.0000000001	1.3618316650390625
391.2424242425232	1.36968994140625
411.48484848494644	1.3775482177734375
431.72727272736967	1.385345458984375
451.96969696979295	1.3922119140625
472.2121212122162	1.3991546630859375
492.4545454546394	1.406097412109375
512.6969696970626	1.4124755859375
532.9393939394859	1.418731689453125
553.1818181819091	1.4250030517578125
573.4242424243323	1.430908203125
593.6666666667555	1.436614990234375
613.9090909091788	1.4423370361328125
634.1515151516021	1.44775390625
654.3939393940252	1.4529571533203125
674.6363636364486	1.458160400390625
694.8787878788717	1.4632568359375
715.121212121295	1.467987060546875
735.3636363637181	1.47271728515625
755.6060606061413	1.4774322509765625
775.8484848485646	1.4817047119140625
796.0909090909879	1.4859619140625
816.333333333411	1.49017333984375
836.5757575758344	1.494049072265625
856.8181818182576	1.497833251953125
877.0606060606808	1.5016326904296875
897.3030303031042	1.505126953125
917.5454545455273	1.508453369140625
937.7878787879504	1.5117950439453125
958.0303030303737	1.5149078369140625
978.272727272797	1.5177764892578125
998.5151515152202	1.520599365234375
1018.7575757576435	1.523345947265625
1039.0000000000666	1.5257415771484375
1059.24242424249	1.5281219482421875
1079.484848484913	1.5305023193359375
1099.7272727273364	1.5324249267578125
1119.9696969697595	1.534332275390625
1140.2121212121826	1.5362396240234375
1160.454545454606	1.5377655029296875
1180.6969696970293	1.5391845703125
1200.9393939394524	1.540618896484375
1221.1818181818758	1.541778564453125
1241.424242424299	1.5427398681640625
1261.6666666667222	1.5436859130859375
1281.9090909091453	1.544464111328125
1302.1515151515687	1.5449371337890625
1322.3939393939918	1.5454254150390625
1342.6363636364151	1.545806884765625
1362.8787878788385	1.545806884765625
1383.1212121212616	1.545806884765625
1403.363636363685	1.545806884765625
1423.6060606061083	1.5453338623046875
1443.8484848485314	1.54486083984375
1464.0909090909545	1.5443878173828125
1484.3333333333778	1.5435333251953125
1504.575757575801	1.5425872802734375
1524.8181818182243	1.5416259765625
1545.0606060606474	1.5404205322265625
1565.3030303030707	1.5389862060546875
1585.545454545494	1.537567138671875
1605.7878787879172	1.5359649658203125
1626.0303030303405	1.5340576171875
1646.2727272727636	1.53216552734375
1666.515151515187	1.530181884765625
1686.75757575761	1.5278167724609375
1707.0000000000332	1.5254364013671875
1727.2424242424565	1.523101806640625
1747.4848484848799	1.5202789306640625
1767.7272727273032	1.5174560546875
1787.9696969697263	1.514617919921875
1808.2121212121494	1.5114288330078125
1828.4545454545728	1.5081329345703125
1848.696969696996	1.5048370361328125
1868.9393939394192	1.5012664794921875
1889.1818181818423	1.4975128173828125
1909.4242424242655	1.493804931640625
1929.666666666689	1.4898834228515625
1949.9090909091121	1.48565673828125
1970.1515151515355	1.4814300537109375
1990.3939393939586	1.477142333984375
2010.636363636382	1.472442626953125
2030.878787878805	1.4677581787109375
2051.121212121228	1.4630584716796875
2071.3636363636515	1.4579010009765625
2091.6060606060746	1.452789306640625
2111.848484848498	1.4476165771484375
2132.0909090909213	1.442047119140625
2152.3333333333444	1.43634033203125
2172.5757575757675	1.430633544921875
2192.8181818181906	1.4246063232421875
2213.060606060614	1.4183197021484375
2233.3030303030373	1.412017822265625
2253.5454545454604	1.4054718017578125
2273.7878787878835	1.3984375
2294.030303030307	1.3914794921875
2314.27272727273	1.38433837890625
2334.5151515151533	1.3763427734375
2354.757575757577	1.36834716796875
2375.0	1.3603668212890625
2375.0	1.3588489761352538
2375.0	1.333
2984.0	1.333
2984.0	1.0
3084.0	1.0
3084.0	1.0
