# Supplementary material for: Visual pursuit behavior in mice maintains the pursued prey on the retinal region with least optic flow
Source: eLife. 2021 Oct 26;10:e70838. doi: 10.7554/eLife.70838 (PMC8547958; doi:10.7554/eLife.70838)
Supplement: Figure 3—source data 1. [file elife-70838-fig3-data1.zip › A/readme.txt]

Svg-files contain the plots which can be found in the paper. The csv-file contain x and y coordinates of the gradient-line.
Xml-file contains the eye-model.
Please use https://github.com/bbo-lab/CalGraph3D to open.
