# Supplementary material for: Visual pursuit behavior in mice maintains the pursued prey on the retinal region with least optic flow
Source: eLife. 2021 Oct 26;10:e70838. doi: 10.7554/eLife.70838 (PMC8547958; doi:10.7554/eLife.70838)
Supplement: Figure 3—source data 1. [file elife-70838-fig3-data1.zip › A/spherical.xml]

<?xml version="1.0" encoding="UTF-8"?>
<scene version="1">
  <surface Id="AnteriorCornea" Visible="true" Position="{0,0,0}" Direction="{-1408,0,0}" AnchorPoint="Lense Curve" Material="Refraction" Surface="Spherical" Radius="1300" MinimumRadius="0.0" Ior0="1.0" Ior1="1.402" Diffuse="0.0" TracedRays="100" UntracedRays="10000" Bidirectional="false" InvertInsideOutside="false" ConicConstant="1.0" PreviousObjects="{&quot;PosteriorCornea&quot;,&quot;Pupil&quot;,&quot;L6&quot;,&quot;OuterEmission&quot;}" FollowingObjects="{&quot;PosteriorCornea&quot;,&quot;Pupil&quot;,&quot;L6&quot;,&quot;OuterEmission&quot;}" Color="{255,255,255,255}" TextureObject="null" TextureMapping="Spherical" InvertNormal="false" AlphaToRadius="false" Delete="null" />
  <surface Id="PosteriorCornea" Visible="true" Position="AnteriorCornea_pos+{92,0,0}" Direction="{-1372,0.0,0.0}" AnchorPoint="Lense Curve" Material="Refraction" Surface="Spherical" Radius="1250" MinimumRadius="0.0" Ior0="1.402" Ior1="1.334" Diffuse="0.0" TracedRays="100" UntracedRays="10000" Bidirectional="false" InvertInsideOutside="false" ConicConstant="1.0" PreviousObjects="{&quot;AnteriorLense&quot;,&quot;AnteriorCornea&quot;,&quot;Pupil&quot;,&quot;L6&quot;}" FollowingObjects="{&quot;AnteriorLense&quot;,&quot;AnteriorCornea&quot;,&quot;Pupil&quot;,&quot;L6&quot;}" Color="{255,255,255,255}" TextureObject="null" TextureMapping="Spherical" InvertNormal="false" AlphaToRadius="false" Delete="null" />
  <surface Id="AnteriorLense" Visible="true" Position="PosteriorCornea_pos+{278,0,0}" Direction="{-1150,0.0,0.0}" AnchorPoint="Lense Curve" Material="Refraction" Surface="Spherical" Radius="1130" MinimumRadius="0.0" Ior0="1.334" Ior1="lior-(lior-1.334)*gradient" Diffuse="0.0" TracedRays="100" UntracedRays="10000" Bidirectional="false" InvertInsideOutside="false" ConicConstant="1.0" PreviousObjects="{&quot;PosteriorLense&quot;,&quot;PosteriorCornea&quot;,&quot;Pupil&quot;,&quot;V0&quot;,&quot;L6&quot;,&quot;RetAbsorber&quot;}" FollowingObjects="{&quot;PosteriorLense&quot;,&quot;PosteriorCornea&quot;,&quot;Pupil&quot;,&quot;V0&quot;,&quot;L6&quot;,&quot;RetAbsorber&quot;}" Color="{255,255,255,255}" TextureObject="null" TextureMapping="Spherical" InvertNormal="false" AlphaToRadius="false" Delete="null" />
  <surface Id="PosteriorLense" Visible="true" Position="AnteriorLense_pos+{2004,0,0}" Direction="{1134,0.0,0.0}" AnchorPoint="Lense Curve" Material="Refraction" Surface="Spherical" Radius="1130" MinimumRadius="0.0" Ior0="1.333" Ior1="lior-(lior-1.333)*gradient" Diffuse="0.0" TracedRays="100" UntracedRays="0" Bidirectional="false" InvertInsideOutside="false" ConicConstant="1.0" PreviousObjects="{&quot;Retina&quot;,&quot;RetAbsorber&quot;,&quot;AnteriorLense&quot;,&quot;V1&quot;}" FollowingObjects="{&quot;Retina&quot;,&quot;RetAbsorber&quot;,&quot;AnteriorLense&quot;,&quot;V1&quot;}" Color="{255,255,255,255}" TextureObject="null" TextureMapping="Spherical" InvertNormal="false" AlphaToRadius="false" Delete="null" />
  <surface Id="Retina" Visible="true" Position="PosteriorLense_pos+{609,0,0}" Direction="{1598,0.0,0.0}" AnchorPoint="Lense Curve" Material="Absorbation" Surface="Spherical" Radius="1640" MinimumRadius="0.0" Ior0="1" Ior1="1.333" Diffuse="1" TracedRays="50" UntracedRays="100" Bidirectional="false" InvertInsideOutside="false" ConicConstant="1.0" PreviousObjects="{&quot;PosteriorLense&quot;,&quot;RetAbsorber&quot;}" FollowingObjects="{&quot;PosteriorLense&quot;,&quot;RetAbsorber&quot;}" Color="{255,255,255,255}" TextureObject="T1" TextureMapping="Equidistant" InvertNormal="true" AlphaToRadius="false" Delete="null" />
  <surface Id="Emission" Visible="false" Position="{220,0,0.0}" Direction="{-1319,0,0.0}" AnchorPoint="Lense Curve" Material="Emission" Surface="Spherical" Radius="1000" MinimumRadius="0.0" Ior0="1.0" Ior1="1.0" Diffuse="200.0" TracedRays="10" UntracedRays="1000000" Bidirectional="true" InvertInsideOutside="false" ConicConstant="1.0" PreviousObjects="null" FollowingObjects="" Color="{255,255,255,255}" TextureObject="null" TextureMapping="Spherical" InvertNormal="false" AlphaToRadius="false" Delete="null" />
  <surface Id="L6" Visible="false" Position="{1300,0,0}" Direction="{10.0,0.0,0.0}" AnchorPoint="Normal Intersection" Material="Deletion" Surface="Flat" Radius="1600" MinimumRadius="1100" Ior0="1.0" Ior1="1.0" Diffuse="0.0" TracedRays="100" UntracedRays="10000" Bidirectional="false" InvertInsideOutside="false" ConicConstant="1.0" PreviousObjects="null" FollowingObjects="" Color="{255,255,255,255}" TextureObject="null" TextureMapping="Spherical" InvertNormal="false" AlphaToRadius="false" Delete="null" />
  <surface Id="RetAbsorber" Visible="true" Position="Retina_pos+{100,0,0}" Direction="{1698,0.0,0.0}" AnchorPoint="Lense Curve" Material="Deletion" Surface="Spherical" Radius="1800" MinimumRadius="0.0" Ior0="1.0" Ior1="1.0" Diffuse="0.0" TracedRays="100" UntracedRays="10000" Bidirectional="false" InvertInsideOutside="false" ConicConstant="1.0" PreviousObjects="null" FollowingObjects="" Color="{40,40,40,100}" TextureObject="null" TextureMapping="Spherical" InvertNormal="false" AlphaToRadius="false" Delete="null" />
  <surface Id="OuterEmission" Visible="true" Position="{515,0,0.0}" Direction="-100000*{cos(rot),sin(rot),0.0}" AnchorPoint="Normal Intersection" Material="Emission" Surface="Spherical" Radius="100000" MinimumRadius="0.0" Ior0="1.0" Ior1="1.0" Diffuse="0.02" TracedRays="300" UntracedRays="0" Bidirectional="false" InvertInsideOutside="false" ConicConstant="1.0" PreviousObjects="null" FollowingObjects="{&quot;AnteriorCornea&quot;}" Color="{255,255,255,255}" TextureObject="T3" TextureMapping="Equidistant half" InvertNormal="true" AlphaToRadius="false" Delete="null" />
  <surface Id="S9" Visible="false" Position="100*{-30*cos(0)+2,30*sin(0),0}" Direction="{10,0.0,0.0}" AnchorPoint="Normal Intersection" Material="Emission" Surface="Flat" Radius="lwidth" MinimumRadius="0.0" Ior0="1" Ior1="1" Diffuse="0" TracedRays="100" UntracedRays="0" Bidirectional="false" InvertInsideOutside="false" ConicConstant="1" PreviousObjects="null" FollowingObjects="{&quot;AnteriorCornea&quot;}" Color="{255,255,255,255}" TextureObject="null" TextureMapping="Spherical" InvertNormal="false" AlphaToRadius="false" Delete="null" />
  <surface Id="S10" Visible="false" Position="100*{-30*cos(0.5*larc)+2,30*sin(0.5*larc),0}" Direction="{cos(0.5*larc),-sin(0.5*larc),0.0}" AnchorPoint="Normal Intersection" Material="Emission" Surface="Flat" Radius="lwidth" MinimumRadius="0.0" Ior0="1" Ior1="1" Diffuse="0" TracedRays="100" UntracedRays="0" Bidirectional="false" InvertInsideOutside="false" ConicConstant="1" PreviousObjects="null" FollowingObjects="{&quot;AnteriorCornea&quot;}" Color="{255,255,255,255}" TextureObject="null" TextureMapping="Spherical" InvertNormal="false" AlphaToRadius="false" Delete="null" />
  <surface Id="S11" Visible="false" Position="100*{-30*cos(larc)+2,30*sin(larc),0}" Direction="{cos(larc),-sin(larc),0.0}" AnchorPoint="Normal Intersection" Material="Emission" Surface="Flat" Radius="lwidth" MinimumRadius="0.0" Ior0="1" Ior1="1" Diffuse="0" TracedRays="100" UntracedRays="0" Bidirectional="false" InvertInsideOutside="false" ConicConstant="1" PreviousObjects="null" FollowingObjects="{&quot;AnteriorCornea&quot;}" Color="{255,255,255,255}" TextureObject="null" TextureMapping="Spherical" InvertNormal="false" AlphaToRadius="false" Delete="null" />
  <surface Id="Pupil" Visible="true" Position="AnteriorLense_pos-{10,0,0}" Direction="{-1150-10,0,0.0}" AnchorPoint="Lense Curve" Material="Deletion" Surface="Spherical" Radius="1150" MinimumRadius="pupil" Ior0="1" Ior1="1" Diffuse="0" TracedRays="100" UntracedRays="10000" Bidirectional="false" InvertInsideOutside="false" ConicConstant="1" PreviousObjects="null" FollowingObjects="" Color="{255,255,255,255}" TextureObject="null" TextureMapping="Spherical" InvertNormal="false" AlphaToRadius="false" Delete="null" />
  <surface Id="OnAxisLight" Visible="false" Position="{-100000,0.0,0.0}" Direction="{10000,0.0,0.0}" AnchorPoint="Normal Intersection" Material="Emission" Surface="Spherical" Radius="200" MinimumRadius="0" Ior0="1" Ior1="1" Diffuse="0" TracedRays="100" UntracedRays="10000" Bidirectional="false" InvertInsideOutside="false" ConicConstant="1" PreviousObjects="" FollowingObjects="{&quot;AnteriorCornea&quot;,&quot;RetAbsorber&quot;}" Color="{255,255,255,255}" TextureObject="null" TextureMapping="Spherical" InvertNormal="false" AlphaToRadius="false" Delete="null" />
  <surface Id="OffAxisLight" Visible="false" Position="{-100000,-100000,0.0}/sqrt(2)" Direction="{10000,10000,0.0}/sqrt(2)" AnchorPoint="Normal Intersection" Material="Emission" Surface="Spherical" Radius="200" MinimumRadius="0" Ior0="1" Ior1="1" Diffuse="0" TracedRays="100" UntracedRays="10000" Bidirectional="false" InvertInsideOutside="false" ConicConstant="1" PreviousObjects="" FollowingObjects="{&quot;AnteriorCornea&quot;,&quot;RetAbsorber&quot;}" Color="{255,255,255,255}" TextureObject="null" TextureMapping="Spherical" InvertNormal="false" AlphaToRadius="false" Delete="null" />
  <volume Id="V0" Visible="true" Load="null" View="null" Position="{500.0,0.0,0.0}" Transformation="{{1200.0,0.0,0.0,1370},{0.0,1200.0,0.0,0.0},{0.0,0.0,1200.0,0.0},{0.0,0.0,0.0,1.0}}" Color="{255,255,255,255}" PreviousObjects="{&quot;PosteriorLense&quot;,&quot;RetAbsorber&quot;}" FollowingObjects="{&quot;PosteriorLense&quot;,&quot;RetAbsorber&quot;,&quot;RetAbsorber&quot;}" VolumeScaling="1000.0" MaxSteps="8000" InnerPoints="10" Delete="null" />
  <volume Id="V1" Visible="false" Load="null" View="null" Position="{500.0,0.0,0.0}" Transformation="{{1200.0,0.0,0.0,1370},{0.0,1200.0,0.0,0.0},{0.0,0.0,1200.0,0.0},{0.0,0.0,0.0,1.0}}" Color="{255,255,255,255}" PreviousObjects="{&quot;AnteriorLense&quot;,&quot;RetAbsorber&quot;}" FollowingObjects="{&quot;AnteriorLense&quot;,&quot;RetAbsorber&quot;,&quot;RetAbsorber&quot;}" VolumeScaling="1000.0" MaxSteps="8000" InnerPoints="10" Delete="null" />
  <texture Id="T0" Visible="true" Path="&quot;/mnt/Caesar/Blender/single_depthframeLeft.png&quot;" Position="{0.0,0.0,0.0}" Direction="{1.0,0.0,0.0}" Frame="undef" Open="Open" Load="Load" Save="Save" SaveTo="SaveTo" View="View" Delete="Delete" />
  <texture Id="T1" Visible="true" Path="&quot;/mnt/Caesar/MRT/TreeShrewSphere/retina2.png&quot;" Position="{0.0,0.0,0.0}" Direction="{1.0,0.0,0.0}" Frame="NaN" Open="Open" Load="Load" Save="Save" SaveTo="SaveTo" View="View" Delete="Delete" />
  <texture Id="T2" Visible="true" Path="&quot;/media/paul/Data1/Caesar/MRT/blender/translucent_quadratic.png&quot;" Position="{0.0,0.0,0.0}" Direction="{1.0,0.0,0.0}" Frame="undef" Open="Open" Load="Load" Save="Save" SaveTo="SaveTo" View="View" Delete="Delete" />
  <texture Id="T3" Visible="true" Path="&quot;/media/smb/soma.ad01.caesar.de/bbo/projects/mouse-vision/CricketShape/f002/index/left/&quot;◦string(frame)◦&quot;.png&quot;" Position="{0.0,0.0,0.0}" Direction="{1.0,0.0,0.0}" Frame="frame" Open="Open" Load="Load" Save="Save" SaveTo="SaveTo" View="View" Delete="Delete" />
  <Raybounds Start="No" End="Retina" />
  <Description />
  <Environment Read="" Write="" RenderToTexture="" VerifyRefractionIndex="false" Mapping="Spherical" />
  <Tool>type="slider"
extended="true"
min="0"
max="1.5"
value="0"
variable_name="rot"</Tool>
  <Tool>type="slider"
extended="true"
min="180"
max="1010"
value="675"
variable_name="pupil"</Tool>
  <Tool>type="slider"
extended="true"
min="0"
max="1100"
value="278"
variable_name="lwidth"</Tool>
  <Tool>type="slider"
extended="true"
min="0"
max="1.6"
value="627"
variable_name="larc"</Tool>
  <Tool>type="slider"
extended="true"
min="0"
max="1"
value="887"
variable_name="gradient"</Tool>
  <Tool>type="variable"
extended="true"</Tool>
  <Pipeline AutoUpdate="true" CalculateAtStartup="true" Volume="V0">
    <Generate Bounds="{40,40,40}" />
    <Calculate Ior="0x10000*(lres/eqmax)" Translucency="0x7FFFFFFF*(1-PosteriorLense)" EqValue="ifn(max(PosteriorLense,AnteriorLense)&lt;0)*1000" EqGiven="max(PosteriorLense,AnteriorLense)&gt;0" />
    <Calculate Ior="0x10000*(lior-(lior-1.334)*gradient)+data*gradient*gior" Translucency="" EqValue="" EqGiven="" />
  </Pipeline>
  <Pipeline AutoUpdate="true" CalculateAtStartup="true" Volume="V1">
    <Generate Bounds="{40,40,40}" />
    <Calculate Ior="0x10000*(lres/eqmax)" Translucency="0x7FFFFFFF*(1-AnteriorLense)" EqValue="ifn(max(PosteriorLense,AnteriorLense)&lt;0)*1000" EqGiven="max(PosteriorLense,AnteriorLense)&gt;0" />
    <Calculate Ior="0x10000*(lior-(lior-1.334)*gradient)+data*gradient*gior" Translucency="" EqValue="" EqGiven="" />
  </Pipeline>
  <Author />
  <Epsilon>0.001</Epsilon>
  <Variables>
    <Unnamed_pos>{0.0,0.0,0.0}</Unnamed_pos>
    <Mirror_pos>{400.0,200.0,0.0}</Mirror_pos>
    <Wall_pos>{0.0,10.0,0.0}</Wall_pos>
    <Lense_pos>{200.0,200.0,0.0}</Lense_pos>
    <Emission_pos>{220,0,0.0}</Emission_pos>
    <AnteriorCornea_pos>{0,0,0}</AnteriorCornea_pos>
    <PosteriorCornea_pos>AnteriorCornea_pos+{92,0,0}</PosteriorCornea_pos>
    <AnteriorLense_pos>PosteriorCornea_pos+{278,0,0}</AnteriorLense_pos>
    <gradient>0.9248046875</gradient>
    <lior>1.6767578125</lior>
    <PosteriorLense_pos>AnteriorLense_pos+{2004,0,0}</PosteriorLense_pos>
    <Retina_pos>PosteriorLense_pos+{609,0,0}</Retina_pos>
    <L6_pos>{1300,0,0}</L6_pos>
    <RetAbsorber_pos>Retina_pos+{100,0,0}</RetAbsorber_pos>
    <OuterEmission_pos>{515,0,0.0}</OuterEmission_pos>
    <rot>0.0</rot>
    <S9_pos>100*{-30*cos(0)+2,30*sin(0),0}</S9_pos>
    <lwidth>305.8</lwidth>
    <larc>1.0032</larc>
    <S10_pos>100*{-30*cos(0.5*larc)+2,30*sin(0.5*larc),0}</S10_pos>
    <S11_pos>100*{-30*cos(larc)+2,30*sin(larc),0}</S11_pos>
    <Pupil_pos>AnteriorLense_pos-{10,0,0}</Pupil_pos>
    <pupil>740.25</pupil>
    <OnAxisLight_pos>{-100000,0.0,0.0}</OnAxisLight_pos>
    <OffAxisLight_pos>{-100000,-100000,0.0}/sqrt(2)</OffAxisLight_pos>
    <V0_pos>{500.0,0.0,0.0}</V0_pos>
    <gior>0.201171875</gior>
    <ans />
    <RetinaEmission_pos>Retina_pos</RetinaEmission_pos>
    <RetinaDensity_pos>NaN</RetinaDensity_pos>
    <L8_pos>NaN</L8_pos>
    <L9_pos>NaN</L9_pos>
    <M0_pos>{0.0,0.0,0.0}</M0_pos>
    <AnteriorRetina_pos>PosteriorLense_pos+{55.8,0,0}</AnteriorRetina_pos>
    <FlatEmission_pos>{-198.78337117883675,-58.64306736824767,0.0}</FlatEmission_pos>
  </Variables>
</scene>
