# Supplementary material for: Visual pursuit behavior in mice maintains the pursued prey on the retinal region with least optic flow
Source: eLife. 2021 Oct 26;10:e70838. doi: 10.7554/eLife.70838 (PMC8547958; doi:10.7554/eLife.70838)
Supplement: Figure 3—source data 2. [file elife-70838-fig3-data2.zip › B/readme.txt]

Contains The texture which was processed by the eye-model from retina to cornea
