# Supplementary material for: Visual pursuit behavior in mice maintains the pursued prey on the retinal region with least optic flow
Source: eLife. 2021 Oct 26;10:e70838. doi: 10.7554/eLife.70838 (PMC8547958; doi:10.7554/eLife.70838)
Supplement: Figure 3—source data 4. [file elife-70838-fig3-data4.zip]

Archive with 4 entries (3 files):
- D/
- D/head_distribution_2_right.csv
- D/head_distribution_2_right.svg
- D/readme.txt
