# Supplementary material for: Visual pursuit behavior in mice maintains the pursued prey on the retinal region with least optic flow
Source: eLife. 2021 Oct 26;10:e70838. doi: 10.7554/eLife.70838 (PMC8547958; doi:10.7554/eLife.70838)
Supplement: Figure 4—source data 2. [file elife-70838-fig4-data2.zip]

Archive with 8 entries (7 files):
- 4D/
- 4D/Count_LeftEye.txt
- 4D/Count_RightEye.txt
- 4D/LeftEye.exr
- 4D/LeftEye.png
- 4D/readme.txt
- 4D/RightEye.exr
- 4D/RightEye.png
