# Supplementary material for: Visual pursuit behavior in mice maintains the pursued prey on the retinal region with least optic flow
Source: eLife. 2021 Oct 26;10:e70838. doi: 10.7554/eLife.70838 (PMC8547958; doi:10.7554/eLife.70838)
Supplement: Figure 4—source data 2. [file elife-70838-fig4-data2.zip › 4D/readme.txt]

- Left and Right Eye .png files shown in figure. 
- Left and Right Eye .exr files are the summed files for all frames.
- The number of frames is given in the Count_LeftEye and Count_RightEye.txt files.
