# Supplementary material for: Visual pursuit behavior in mice maintains the pursued prey on the retinal region with least optic flow
Source: eLife. 2021 Oct 26;10:e70838. doi: 10.7554/eLife.70838 (PMC8547958; doi:10.7554/eLife.70838)
Supplement: Figure 4—source data 3. [file elife-70838-fig4-data3.zip › 4G/LeftEye.xlsx]

## Sheet: Sheet1
Alignment (Radians)
0.17
0.17
0.16
0.16
0.17
0.17
0.18
0.18
0.19
0.2
0.19
0.17
0.16
0.15
0.14
0.13
0.13
0.15
0.16
0.18
0.16
0.15
0.16
0.17
0.13
0.1
0.06
0.05
0.05
0.04
0.04
0.05
0.05
0.05
0.04
0.02
0.01
0.01
0.02
0.04
0.05
0.05
0.05
0.05
0.05
0.04
0.03
0.04
0.07
0.09
0.11
0.11
0.11
0.11
0.1
0.09
0.08
0.07
0.06
0.07
0.07
0.06
0.06
0.05
0.06
0.07
0.09
0.09
0.06
0.04
0.01
0.03
0.06
0.09
0.11
0.11
0.12
0.12
0.11
0.11
0.1
0.1
0.1
0.1
0.1
0.1
0.09
0.09
0.1
0.11
0.12
0.11
0.08
0.06
0.04
0.03
0.02
0.01
0.03
0.04
0.06
0.06
0.06
0.05
0.04
0.05
0.06
0.07
0.06
0.05
0.05
0.04
0.03
0.08
0.13
0.16
0.19
0.23
0.23
0.21
0.19
0.17
0.15
0.12
0.1
0.1
0.12
0.13
0.13
0.14
0.14
0.14
0.12
0.11
0.09
0.09
0.1
0.11
0.11
0.11
0.12
0.12
0.12
0.12
0.12
0.13
0.15
0.16
0.16
0.14
0.11
0.1
0.09
0.09
0.1
0.08
0.06
0.04
0.04
0.03
0.03
0.04
0.03
0.03
0.03
0.04
0.04
0.05
0.06
0.05
0.05
0.04
0.04
0.03
0.02
0.02
0.03
0.04
0.04
0.04
0.02
0.01
0
0.01
0.02
0.04
0.04
0.04
0.05
0.06
0.06
0.07
0.08
0.07
0.07
0.08
0.08
0.08
0.09
0.08
0.07
0.06
0.06
0.06
0.08
0.1
0.09
0.08
0.08
0.07
0.06
0.06
0.06
0.07
0.08
0.09
0.09
0.08
0.08
0.07
0.07
0.1
0.14
0.14
0.13
0.12
0.11
0.09
0.08
0.07
0.06
0.06
0.06
0.07
0.07
0.08
0.07
0.06
0.05
0.05
0.05
0.06
0.06
0.05
0.04
0.02
0.01
0.02
0.05
0.08
0.06
0.1
0.17
0.17
0.11
0.06
0.05
0.04
0.04
0.04
0.03
0.03
0.04
0.05
0.05
0.05
0.05
0.08
0.1
0.13
0.13
0.12
0.12
0.13
0.14
0.16
0.17
0.17
0.15
0.14
0.12
0.1
0.08
0.07
0.06
0.06
0.05
0.05
0.07
0.1
0.11
0.07
0.04
0.05
0.05
0.05
0.05
0.06
0.06
0.07
0.08
0.09
0.09
0.1
0.09
0.07
0.05
0.04
0.05
0.08
0.1
0.09
0.08
0.07
0.07
0.06
0.06
0.05
0.06
0.07
0.07
0.07
0.08
0.08
0.07
0.05
0.06
0.07
0.06
