# Supplementary material for: Visual pursuit behavior in mice maintains the pursued prey on the retinal region with least optic flow
Source: eLife. 2021 Oct 26;10:e70838. doi: 10.7554/eLife.70838 (PMC8547958; doi:10.7554/eLife.70838)
Supplement: Figure 4—source data 3. [file elife-70838-fig4-data3.zip › 4G/RightEye.xlsx]

## Sheet: Sheet1
	Alignment (Radians)
	0.168547
	0.161272
	0.153888
	0.153017
	0.159295
	0.165948
	0.170516
	0.176191
	0.181874
	0.187434
	0.178048
	0.166084
	0.154982
	0.146194
	0.136961
	0.128376
	0.123105
	0.13967
	0.156678
	0.173285
	0.15266
	0.136412
	0.153483
	0.161647
	0.123828
	0.088654
	0.057181
	0.050207
	0.043523
	0.037512
	0.036031
	0.040812
	0.045793
	0.045202
	0.031414
	0.017509
	0.006341
	0.008769
	0.028783
	0.048823
	0.059737
	0.053698
	0.052143
	0.055427
	0.04876
	0.040843
	0.033169
	0.047928
	0.071394
	0.094326
	0.109193
	0.109095
	0.109587
	0.110683
	0.099988
	0.090541
	0.084006
	0.07552
	0.069225
	0.069454
	0.075494
	0.066012
	0.059153
	0.055435
	0.063539
	0.077419
	0.091641
	0.093501
	0.067181
	0.040421
	0.016137
	0.022983
	0.053428
	0.085401
	0.101467
	0.102702
	0.106246
	0.109287
	0.102233
	0.096381
	0.092035
	0.091648
	0.093942
	0.096239
	0.094866
	0.086181
	0.079949
	0.076967
	0.086676
	0.099685
	0.115464
	0.102586
	0.080962
	0.059019
	0.043263
	0.032924
	0.022458
	0.012744
	0.026411
	0.042556
	0.059296
	0.06233
	0.054426
	0.047344
	0.044933
	0.054129
	0.064906
	0.076483
	0.062301
	0.050871
	0.052572
	0.04256
	0.025943
	0.074726
	0.124578
	0.149612
	0.180159
	0.211894
	0.2186
	0.200851
	0.183391
	0.163335
	0.137075
	0.11243
	0.089205
	0.094086
	0.105018
	0.117031
	0.123149
	0.125216
	0.127693
	0.129107
	0.112234
	0.095384
	0.07926
	0.079926
	0.08738
	0.096063
	0.101154
	0.102529
	0.104486
	0.106696
	0.105633
	0.104232
	0.102551
	0.11574
	0.13308
	0.150009
	0.15355
	0.127388
	0.106388
	0.094169
	0.087988
	0.086059
	0.086329
	0.075727
	0.052339
	0.042696
	0.050661
	0.037906
	0.030636
	0.032495
	0.028847
	0.027285
	0.033317
	0.041524
	0.045232
	0.052237
	0.059388
	0.050858
	0.047188
	0.049178
	0.046958
	0.040202
	0.035228
	0.035415
	0.042608
	0.05029
	0.05807
	0.048905
	0.036549
	0.024622
	0.013625
	0.000423
	0.012751
	0.02474
	0.029027
	0.03389
	0.039037
	0.046926
	0.056165
	0.065303
	0.069747
	0.06609
	0.064844
	0.066357
	0.070872
	0.074932
	0.07955
	0.070499
	0.056792
	0.049023
	0.049443
	0.056573
	0.070465
	0.08792
	0.083106
	0.074743
	0.069041
	0.064337
	0.05987
	0.05656
	0.056814
	0.068508
	0.080667
	0.0928
	0.091961
	0.085815
	0.081979
	0.075283
	0.067561
	0.092812
	0.133501
	0.129459
	0.120354
	0.111711
	0.099849
	0.086687
	0.077312
	0.07244
	0.070893
	0.07032
	0.070779
	0.075502
	0.07758
	0.080241
	0.07697
	0.068178
	0.059141
	0.051387
	0.056985
	0.062736
	0.068498
	0.059945
	0.044697
	0.030131
	0.016517
	0.019408
	0.04633
	0.074012
	0.057357
	0.105434
	0.173292
	0.175553
	0.118356
	0.070459
	0.053052
	0.042246
	0.034511
	0.031481
	0.023413
	0.028596
	0.043846
	0.052729
	0.050677
	0.051259
	0.054522
	0.079589
	0.10486
	0.130846
	0.13559
	0.130078
	0.127584
	0.133393
	0.151152
	0.170024
	0.189307
	0.179776
	0.167193
	0.154648
	0.133691
	0.106012
	0.08336
	0.071353
	0.066389
	0.06281
	0.060826
	0.056095
	0.071199
	0.099134
	0.10599
	0.068045
	0.046457
	0.058785
	0.05482
	0.054236
	0.057379
	0.060149
	0.064313
	0.071643
	0.080364
	0.085274
	0.092038
	0.10023
	0.08647
	0.068193
	0.049976
	0.04444
	0.061657
	0.084061
	0.104319
	0.09665
	0.089199
	0.082205
	0.076714
	0.070006
	0.064037
	0.061879
	0.06674
	0.072464
	0.078663
	0.079916
	0.082222
	0.085453
	0.074707
	0.060784
	0.060509
	0.068632
	0.061902
