# Supplementary material for: Visual pursuit behavior in mice maintains the pursued prey on the retinal region with least optic flow
Source: eLife. 2021 Oct 26;10:e70838. doi: 10.7554/eLife.70838 (PMC8547958; doi:10.7554/eLife.70838)
Supplement: Figure 4—source data 4. [file elife-70838-fig4-data4.zip]

Archive with 7 entries (7 files):
- 4/H/readme.txt
- 4/H/idealized-nocr_eyes_tracked-right.csv
- 4/H/idealized-nocr_eyes_tracked-left.csv
- 4/H/idealized-nocr_eyes_tracked-both.svg
- 4/H/idealized-nocr-left-fixed_eyes_tracked-right.csv
- 4/H/idealized-nocr-left-fixed_eyes_tracked-left.csv
- 4/H/idealized-nocr-left-fixed_eyes_tracked-both.svg
