# Supplementary material for: Visual pursuit behavior in mice maintains the pursued prey on the retinal region with least optic flow
Source: eLife. 2021 Oct 26;10:e70838. doi: 10.7554/eLife.70838 (PMC8547958; doi:10.7554/eLife.70838)
Supplement: Figure 4—source data 4. [file elife-70838-fig4-data4.zip › 4/H/readme.txt]

The svg-files contain the plot in the paper.
The csv-files contain the misalignment for each frame in Radians
