# Supplementary material for: Visual pursuit behavior in mice maintains the pursued prey on the retinal region with least optic flow
Source: eLife. 2021 Oct 26;10:e70838. doi: 10.7554/eLife.70838 (PMC8547958; doi:10.7554/eLife.70838)
Supplement: Figure 4—source data 4. [file elife-70838-fig4-data4.zip › 4/H/idealized-nocr_eyes_tracked-right.csv]

0.120658
0.122529
0.125070
0.126464
0.120583
0.115765
0.112356
0.239581
0.197615
0.155740
0.115076
0.071728
0.029967
0.029511
0.042050
0.025661
0.091028
0.155372
0.157814
0.152495
0.147980
0.112387
0.047526
0.023434
0.079146
0.097474
0.117315
0.138655
0.129372
0.110590
0.091616
0.078439
0.074740
0.071370
0.068518
0.132859
0.199316
0.265482
0.304271
0.327179
0.350115
0.337032
0.196680
0.059908
0.082925
0.041234
0.130887
0.244042
0.207492
0.076980
0.254468
0.444862
0.386581
0.329963
0.272690
0.207765
0.141833
0.086427
0.062682
0.053732
0.052519
0.059490
0.072191
0.084789
0.097770
0.097179
0.086793
0.076296
0.045612
0.060792
0.078088
0.096153
0.107909
0.118264
0.130509
0.157566
0.229343
0.301636
0.372367
0.412058
0.446764
0.480727
0.448451
0.345217
0.244513
0.155757
0.180888
0.200931
0.216134
0.219920
0.221082
0.222771
0.217802
0.200428
0.182589
0.164718
0.191336
0.220585
0.250453
0.261795
0.260961
0.260638
0.401456
0.417559
0.434045
0.476082
0.573658
0.669703
0.768326
0.797052
0.820304
0.844214
0.796946
0.695853
0.592545
0.503365
0.475530
0.447035
0.418563
0.406581
0.398488
0.390408
0.379008
0.362126
0.345259
0.328420
0.296697
0.265304
0.235141
0.235573
0.252825
0.269994
0.281752
0.278900
0.276051
0.273276
0.252624
0.230129
0.208686
0.197291
0.195736
0.194432
0.195607
0.212314
0.229588
0.248054
0.243951
0.232703
0.221191
0.200601
0.167309
0.136443
0.111739
0.136928
0.166459
0.198229
0.211198
0.212342
0.213488
0.213964
0.212232
0.210516
0.208854
0.239515
0.276746
0.313523
0.305901
0.247225
0.191740
0.145965
0.174153
0.203339
0.234298
0.245238
0.247911
0.250536
0.250370
0.244522
0.238827
0.233003
0.273277
0.315692
0.359595
0.385222
0.397244
0.409643
0.422196
0.434917
0.448032
0.461257
0.454443
0.443072
0.431729
0.420916
0.410263
0.399822
0.389528
0.372531
0.355713
0.339492
0.335426
0.337420
0.339267
0.345208
0.361999
0.379597
0.398788
0.359995
0.318211
0.277781
0.258511
0.255871
0.253821
0.249490
0.230709
0.211609
0.192809
0.151749
0.109941
0.079561
0.080947
0.126346
0.189587
0.254753
0.220698
0.186938
0.155058
0.072361
0.079949
0.091606
0.105694
0.065469
0.030926
0.040491
0.044907
0.029203
0.019843
0.024829
0.037175
0.051407
0.066354
0.095487
0.142400
0.194340
0.236183
0.266581
0.297057
0.324304
0.318351
0.312498
0.306900
0.129427
0.111768
0.093932
0.093535
0.107549
0.123116
0.134182
0.122798
0.112164
0.103178
0.093065
0.083072
0.074693
0.053933
0.023202
0.046450
0.083810
0.028683
0.058625
0.120824
0.174682
0.225516
0.276670
0.299131
0.240081
0.180841
0.123273
0.119041
0.121296
0.123626
0.117360
0.103067
0.089312
0.080620
0.104994
0.130735
0.158038
0.155743
0.144798
0.134084
0.121431
0.105508
0.089613
0.074160
0.059479
0.044389
0.029219
0.015962
0.003453
0.010948
0.017888
0.022929
0.044126
0.066760
0.102422
0.140950
0.179237
0.199071
0.197959
0.197974
0.199963
0.213487
0.226391
0.239218
0.219492
0.188733
0.159040
0.152759
0.187574
0.222809
0.259498
0.265434
0.269791
0.273874
0.248582
0.204492
0.159716
0.132714
0.170737
0.211571
0.253199
0.232035
0.201009
0.177782
0.160739
0.144259
0.137210
0.139844
0.132834
0.130692
0.133484
0.121946
0.102125
0.082980
0.065006
0.058632
0.067833
0.088464
0.080929
0.114041
0.167823
0.200220
0.209971
0.219625
0.228059
0.232229
0.236138
0.239674
0.202343
0.156410
0.120531
0.109608
0.111343
0.114510
0.120290
0.137503
0.153627
0.168182
0.148898
0.111016
0.075939
0.057101
0.053717
0.052662
0.053988
0.101834
0.178472
0.257405
0.275303
0.228899
0.183946
0.143169
0.141206
0.142903
0.149334
0.172469
0.202295
0.234831
0.264370
0.288587
0.315674
0.344115
0.325906
0.306857
0.287860
0.278402
0.275781
0.274352
0.276380
0.287653
0.299303
0.310970
0.003314
0.034022
0.071307
0.103741
0.124231
0.155149
0.191547
0.200429
0.202697
0.204967
0.197225
0.175451
0.153788
0.131820
0.086085
0.057728
0.070318
0.053868
0.054517
0.099292
0.135741
0.128165
0.123729
0.122634
0.135998
0.150671
0.164981
0.194126
0.236674
0.277956
0.302279
0.228912
0.160865
0.102590
0.101064
0.115340
0.133458
0.121786
0.067439
0.041159
0.079225
0.106821
0.135141
0.163349
0.177631
0.184426
0.191368
0.189208
0.157710
0.125921
0.094675
0.097743
0.113386
0.133888
0.143867
0.140863
0.140601
0.140389
0.139905
0.173337
0.227338
0.203002
0.149743
0.098634
0.080449
0.114273
0.151227
0.190891
0.197698
0.203614
0.209935
0.146830
0.087310
0.158286
0.241752
0.221247
0.200471
0.180010
0.173602
0.169877
0.166233
0.122817
0.035547
0.079120
0.162271
0.099940
0.053122
0.068711
0.121103
0.185467
0.252465
0.323259
0.395407
0.465705
0.537508
0.544646
0.546624
0.548660
0.490426
0.384989
0.276748
0.177245
0.119917
0.064013
0.034120
0.083965
0.186845
0.292406
0.336158
0.294399
0.251980
0.207246
0.094991
0.021054
0.137788
0.135667
0.070864
0.012908
0.046256
0.056273
0.066477
0.076598
0.068952
0.058915
0.049134
0.068825
0.119763
0.169694
0.208644
0.167770
0.127506
0.086344
0.107940
0.149668
0.192012
0.221377
0.231295
0.243539
0.257609
0.221993
0.186912
0.154438
0.150462
0.162863
0.175307
0.189421
0.211294
0.233485
0.255457
0.258973
0.259946
0.262140
0.259826
0.252043
0.245246
0.236342
0.193028
0.151034
0.112122
0.088081
0.093724
0.122280
0.155948
0.190636
0.236229
0.288447
0.180326
0.085111
0.101537
0.145614
0.155306
0.169801
0.181961
0.173095
0.164239
0.155663
0.101814
0.042405
0.050190
0.237247
0.274757
0.315320
0.337984
0.308595
0.281616
0.256207
0.243980
0.232907
0.222134
0.214665
0.210521
0.206698
0.196256
0.148354
0.101750
0.053912
0.036466
0.028141
0.019968
0.014887
0.013438
0.011994
0.009892
0.031533
0.072431
0.113403
0.078242
0.004629
0.081597
0.127199
0.078925
0.049280
0.066910
0.067958
0.078543
0.099492
0.105360
0.092256
0.083583
0.079114
0.068217
0.057623
0.046815
0.041102
0.043551
0.052174
0.053415
0.035996
0.019629
0.013417
0.028916
0.066859
0.106998
0.098025
0.059383
0.034807
0.049495
0.091369
0.148271
0.208419
0.185452
0.156152
0.143565
0.175732
0.244921
0.314585
0.381825
0.440035
0.498103
0.554547
0.516397
0.434847
0.355694
0.281929
0.223019
0.169194
0.123297
0.158849
0.214845
0.279009
0.181154
0.128666
0.078712
0.057095
0.088820
0.121113
0.154837
0.163923
0.174575
0.188473
0.208501
0.233224
0.260673
0.294587
0.348393
0.405058
0.462995
0.506488
0.551219
0.599829
0.614211
0.581385
0.548706
0.514101
0.427397
0.341256
0.260461
0.218468
0.197422
0.181511
0.175771
0.184575
0.194484
0.205495
0.228775
0.254630
0.281045
0.262951
0.210827
0.171674
0.154123
0.159761
0.176037
0.201209
0.212775
0.219440
0.226413
0.224309
0.220610
0.233575
0.259183
0.249777
0.240182
0.230602
0.186984
0.130669
0.099282
0.078497
0.029562
0.138998
0.247184
0.210928
0.159916
0.126418
0.121608
0.163446
0.229544
0.295054
0.278565
0.262909
0.247400
0.221175
0.192603
0.164914
0.153577
0.169368
0.187821
0.208156
0.230778
0.253820
0.278367
0.307589
0.338893
0.371479
0.380562
0.312611
0.244522
0.179889
0.122956
0.087008
0.100078
0.060538
0.161879
0.336614
0.491021
0.437871
0.387927
0.343190
0.344449
0.365487
0.386597
0.398092
0.388218
0.379999
0.373151
0.467401
0.566178
0.668463
0.709182
0.702462
0.695808
0.681523
0.633662
0.584675
0.535760
0.493919
0.453311
0.413805
0.382331
0.358764
0.335243
0.312431
0.302072
0.291679
0.281523
0.268611
0.254298
0.240761
0.227559
0.212404
0.197661
0.183680
0.160013
0.135540
0.112178
0.101173
0.102170
0.103742
0.100634
0.065911
0.035224
0.024715
0.054266
0.097320
0.146682
0.190674
0.221056
0.252715
0.284453
0.275137
0.276339
0.288204
0.310573
0.291028
0.277054
0.268204
0.261807
0.256671
0.252963
0.251240
0.250246
0.250004
0.179669
0.079040
0.025517
0.042479
0.108271
0.249861
0.389537
0.374719
0.369414
0.379424
0.263742
0.069730
0.162265
0.300976
0.213997
0.125165
0.038085
0.055338
0.094092
0.133344
0.126817
0.065835
0.038773
0.079216
0.077026
0.098450
0.130934
0.138073
0.156106
0.194924
0.245219
0.298030
0.351288
0.406144
0.561421
0.512943
0.465885
0.417993
0.418889
0.435825
0.453142
0.442252
0.385060
0.327161
0.270521
0.307068
0.348206
0.391321
0.417109
0.431086
0.445459
0.453778
0.442520
0.431170
0.420026
0.388801
0.353411
0.318237
0.323709
0.375437
0.427504
0.475423
0.488069
0.500552
0.512588
0.482603
0.434731
0.388124
0.340719
0.294273
0.249483
0.203969
0.280114
0.362357
0.447722
0.441304
0.367517
0.293083
0.239586
0.269502
0.300980
0.333142
0.333345
0.326272
0.319543
0.314218
0.310331
0.306757
0.303176
0.289939
0.276711
0.263519
0.322488
0.419530
0.517646
0.557845
0.456702
0.356715
0.262103
0.272915
0.295310
0.317380
0.313998
0.287302
0.261823
0.246866
0.293567
0.339572
0.387111
0.365867
0.325329
0.284551
0.253885
0.239431
0.226453
0.214958
0.156804
0.098432
0.045149
0.038165
0.048007
0.057871
0.062774
0.085987
0.135874
0.191067
0.210545
0.223823
0.236901
0.250073
0.262972
0.275846
0.287651
0.290196
0.293132
0.296417
0.275636
0.245752
0.216666
0.218051
0.278965
0.340207
0.403752
0.343581
0.282296
0.221225
0.200862
0.207780
0.215819
0.230660
0.267651
0.305724
0.343770
0.404184
0.471261
0.538798
0.563886
0.537526
0.511259
0.485939
0.463828
0.442040
0.421098
0.412708
0.410210
0.407792
0.407825
0.413450
0.419030
0.424798
0.371142
0.315234
0.259279
0.214083
0.176121
0.138775
0.113619
0.153459
0.194165
0.236860
0.254187
0.265053
0.276598
0.263047
0.216088
0.170650
0.132551
0.134640
0.136991
0.139535
0.101381
0.045701
0.041476
0.041952
0.099123
0.239910
0.378433
0.246424
0.083040
0.100976
0.166695
0.137443
0.109578
0.085282
0.082455
0.080055
0.077981
0.063110
0.050043
0.048417
0.077919
0.156050
0.241406
0.328036
0.136460
0.073756
0.264958
0.308906
0.261794
0.214438
0.186617
0.214712
0.243700
0.272807
0.198537
0.111731
0.066647
0.082207
0.070928
0.060233
0.052012
0.058085
0.064620
0.071328
0.076316
0.090058
0.110574
0.114675
0.081714
0.062701
0.067533
0.046625
0.047250
0.070780
0.070430
0.053481
0.050648
0.059105
0.069962
0.102985
0.143541
0.137880
0.123492
0.112691
0.123194
0.167570
0.218643
0.266792
0.221740
0.177412
0.134654
0.124491
0.128932
0.133901
0.132162
0.113214
0.094605
0.076965
0.062112
0.080286
0.116785
0.093668
0.073295
0.145961
0.220504
0.196716
0.173758
0.150697
0.125826
0.103610
0.086018
0.074612
0.098927
0.152073
0.207885
0.071423
0.203212
0.387880
0.412812
0.348852
0.289299
0.218432
0.088436
0.044529
0.176653
0.207479
0.222223
0.236908
0.209517
0.137598
0.068175
0.020816
0.016426
0.016778
0.021529
0.012982
0.004622
0.017080
0.034483
0.056799
0.078390
0.100367
0.051295
0.031609
0.073752
0.094639
0.094846
0.095388
0.093378
0.082632
0.074451
0.070405
0.105828
0.149203
0.192562
0.192367
0.145015
0.111710
0.106214
0.126148
0.168847
0.220140
0.205785
0.161055
0.119667
0.104942
0.152245
0.204394
0.260360
0.245202
0.225593
0.205631
0.197444
0.199734
0.203605
0.199062
0.150092
0.104292
0.063213
0.061957
0.070089
0.079958
0.098587
0.129636
0.163315
0.196431
0.197752
0.199731
0.202305
0.211508
0.224730
0.238456
0.251146
0.261672
0.272642
0.283634
0.294163
0.304939
0.315755
0.303816
0.270486
0.239227
0.207843
0.170080
0.135019
0.102857
0.130122
0.174683
0.220515
0.268989
0.320429
0.373310
0.426107
0.389734
0.352709
0.316003
0.308703
0.319113
0.329558
0.151854
0.126083
0.100838
0.105143
0.177560
0.250437
0.326422
0.319466
0.307896
0.296473
0.298222
0.309964
0.322372
0.425012
0.368642
0.313001
0.244076
0.136414
0.029589
0.078895
0.046699
0.048560
0.102043
0.127777
0.120045
0.113292
0.106346
0.086633
0.067520
0.050023
0.054289
0.069541
0.086259
0.097612
0.096267
0.095199
0.094347
0.128920
0.165840
0.204966
0.253804
0.308065
0.364154
0.411185
0.207948
0.016726
0.189900
0.251464
0.248934
0.248593
0.241466
0.209237
0.177066
0.146032
0.078237
0.069398
0.061114
0.053252
0.089195
0.149058
0.212322
0.244955
0.217149
0.191069
0.166001
0.190252
0.215190
0.241219
0.239197
0.219937
0.200118
0.189117
0.206166
0.223681
0.241250
0.172769
0.088647
0.014944
0.123337
0.120399
0.117524
0.096806
0.070123
0.061861
0.026513
0.065892
0.106692
0.141553
0.174642
0.209686
0.241618
0.247489
0.253593
0.259716
0.297656
0.348015
0.397496
0.412746
0.361538
0.311300
0.259620
0.125956
0.163441
0.202963
0.243165
0.231885
0.210290
0.188760
0.155692
0.106947
0.060336
0.219476
0.163582
0.121621
0.108221
0.115727
0.132913
0.156118
0.117728
0.072557
0.037193
0.031911
0.031617
0.034848
0.042823
0.066819
0.092388
0.119284
0.121773
0.116246
0.110798
0.107602
0.108254
0.108795
0.109277
0.109391
0.110483
0.112579
0.125698
0.146563
0.169391
0.188819
0.195254
0.202178
0.209395
0.175243
0.132926
0.090238
0.062730
0.055098
0.055491
0.063870
0.089747
0.130504
0.175238
0.176196
0.158455
0.141472
0.142632
0.184271
0.228065
0.274923
0.208140
0.138143
0.069386
0.051530
0.068124
0.088026
0.115689
0.168052
0.221154
0.273580
0.284914
0.287923
0.291763
0.275075
0.232873
0.190131
0.149608
0.134489
0.119369
0.104845
0.090863
0.082125
0.082054
0.084343
0.078481
0.079786
0.087655
0.186376
0.293981
0.398382
0.162958
0.178788
0.194507
0.209654
0.183130
0.139450
0.096560
0.086126
0.142177
0.197101
0.253133
0.235759
0.215154
0.193493
0.186927
0.191341
0.195761
0.186247
0.124655
0.063484
0.022731
0.362344
0.428581
0.495377
0.465470
0.349467
0.235581
0.141686
0.163504
0.184994
0.207117
0.231495
0.256369
0.282302
0.298096
0.298689
0.299354
0.298552
0.249842
0.200413
0.152250
0.135742
0.135578
0.135751
0.131136
0.112044
0.094653
0.080109
0.097082
0.120378
0.144863
0.569036
0.496775
0.423720
0.352363
0.310852
0.281912
0.253321
0.216847
0.158642
0.111186
0.092660
0.083116
0.079844
0.085627
0.077071
0.058239
0.059706
0.068930
0.064439
0.128501
0.205327
0.153277
0.072619
0.072928
0.062903
0.059807
0.057525
0.051866
0.051958
0.076264
0.109768
0.106073
0.097654
0.090536
0.083772
0.075653
0.067354
0.058527
0.068187
0.105304
0.149102
0.125849
0.082075
0.064293
0.068750
0.064068
0.088925
0.127661
0.097897
0.081165
0.088853
0.092028
0.039901
0.075376
0.109190
0.104338
0.099999
0.096958
0.101317
0.105823
0.110367
0.080560
0.047324
0.059072
0.078416
0.073114
0.099114
0.138412
0.152110
0.170944
0.195038
0.188543
0.154723
0.124246
0.103440
0.113194
0.122686
0.132393
0.134100
0.134822
0.136799
0.130026
0.111885
0.097634
0.090001
0.091145
0.093336
0.096473
0.081530
0.074648
0.093414
0.119547
0.132336
0.146105
0.160322
0.131835
0.100159
0.075392
0.068845
0.070786
0.073911
0.075265
0.066300
0.075035
0.096268
0.066760
0.114425
0.200328
0.252869
0.234415
0.216434
0.198071
0.235443
0.272218
0.309609
0.295358
0.250447
0.205839
0.171674
0.164828
0.158354
0.152471
0.154403
0.158255
0.162723
0.147276
0.114748
0.098855
0.108375
0.217349
0.360701
0.505180
0.474950
0.367400
0.261022
0.207508
0.273046
0.337726
0.404349
0.339023
0.266872
0.197386
0.184735
0.215221
0.244606
0.270739
0.283480
0.298549
0.316234
0.249236
0.164778
0.079062
0.038021
0.183333
0.330750
0.460578
0.383037
0.303045
0.222909
0.167102
0.119996
0.072528
0.037901
0.034882
0.038528
0.046919
0.042118
0.060774
0.090586
0.095542
0.075396
0.057781
0.036529
0.069969
0.153061
0.241007
0.105031
0.090539
0.287587
0.330312
0.150392
0.080313
0.245169
0.109490
0.109933
0.244906
0.269402
0.226624
0.185551
0.155118
0.144570
0.135209
0.127602
0.101624
0.112820
0.158546
0.192403
0.203447
0.214694
0.077065
0.097965
0.118309
0.139184
0.154517
0.169611
0.185368
0.169477
0.133094
0.096907
0.222769
0.258099
0.293858
0.328959
0.273802
0.215092
0.165095
0.120222
0.093468
0.109281
0.144031
0.128910
0.116982
0.108785
0.169195
0.267376
0.374266
0.457018
0.503529
0.551348
0.302390
0.433291
0.567132
0.614284
0.561050
0.507551
0.456694
0.425115
0.393555
0.362158
0.399891
0.466769
0.533730
0.566733
0.532122
0.498237
0.465971
0.413324
0.359363
0.306602
0.269330
0.244782
0.220754
0.208964
0.252616
0.295160
0.338823
0.312852
0.271687
0.229742
0.199996
0.187702
0.177469
0.171279
0.189838
0.211342
0.234705
0.122167
0.114423
0.108823
0.105204
0.086211
0.077096
0.080417
0.067742
0.047025
0.043096
0.061289
0.086207
0.111703
0.137252
0.092932
0.043693
0.043957
0.061501
0.051343
0.043527
0.036994
0.066330
0.130203
0.196189
0.084731
0.079051
0.115437
0.164472
0.163645
0.163939
0.165391
0.183559
0.212808
0.244778
0.250240
0.192773
0.135709
0.081988
0.140699
0.209755
0.277465
0.290896
0.257330
0.224548
0.189226
0.144733
0.103683
0.069789
0.094988
0.143453
0.196975
0.240858
0.268922
0.298080
0.323161
0.236929
0.149436
0.065669
0.035100
0.028600
0.027657
0.028627
0.075006
0.138012
0.202611
0.231918
0.258069
0.284198
0.315714
0.353691
0.391382
0.176604
0.156360
0.137500
0.121562
0.143321
0.185806
0.235698
0.244404
0.203610
0.163645
0.131091
0.155610
0.185939
0.219936
0.200964
0.160691
0.121694
0.090706
0.072043
0.059693
0.057697
0.056171
0.060048
0.068606
0.061840
0.055719
0.070131
0.087263
0.068019
0.050362
0.035751
0.092289
0.190781
0.294065
0.337244
0.302914
0.267402
0.233079
0.222697
0.212160
0.201724
0.170596
0.128184
0.085506
0.063462
0.090740
0.118366
0.145358
0.184927
0.225598
0.264864
0.261793
0.220419
0.180920
0.130671
0.030217
0.104153
0.213182
0.124548
0.094320
0.217951
0.261285
0.161809
0.085925
0.105318
0.088737
0.086496
0.099522
0.131174
0.175012
0.223965
0.074971
0.070411
0.105432
0.155839
0.210929
0.206992
0.203226
0.199375
0.189516
0.179779
0.169778
0.129404
0.076852
0.056725
0.067998
0.061568
0.135084
0.221265
0.175709
0.122472
0.112872
0.128107
0.119110
0.109123
0.099489
0.099785
0.101106
0.103446
0.120756
0.164299
0.218482
0.155199
0.110958
0.068046
0.326420
0.206796
0.122204
0.156748
0.170930
0.187766
0.206331
0.106040
0.109451
0.115625
0.123963
0.103278
0.092229
0.106802
0.119356
0.105681
0.093563
0.082448
0.105937
0.186524
0.279699
0.296866
0.271399
0.245291
0.209263
0.149796
0.096098
0.069564
0.077025
0.068858
0.065223
0.086450
0.159540
0.239338
0.117995
0.104661
0.093773
0.086795
0.090849
0.100403
0.113633
0.106037
0.106742
0.108024
0.109796
0.114989
0.120263
0.125361
0.173478
0.287471
0.410481
0.497299
0.421106
0.347094
0.272519
0.286946
0.320401
0.355849
0.353008
0.304930
0.258108
0.216182
0.191818
0.168973
0.149416
0.128086
0.108048
0.095998
0.089628
0.144338
0.240193
0.341492
0.349452
0.350889
0.354688
0.319375
0.249887
0.181856
0.129521
0.128752
0.128233
0.127956
0.113068
0.116953
0.143021
0.147238
0.121953
0.133729
0.174298
0.191557
0.208668
0.226482
0.209253
0.175925
0.145050
0.127098
0.130405
0.133779
0.137138
0.144630
0.153734
[truncated: 157,318 more rows]
