# Supplementary material for: Visual pursuit behavior in mice maintains the pursued prey on the retinal region with least optic flow
Source: eLife. 2021 Oct 26;10:e70838. doi: 10.7554/eLife.70838 (PMC8547958; doi:10.7554/eLife.70838)
Supplement: Figure 4—source data 4. [file elife-70838-fig4-data4.zip › 4/H/idealized-nocr_eyes_tracked-left.csv]

0.121789
0.125628
0.130028
0.133258
0.129829
0.127705
0.127070
0.246526
0.204862
0.163841
0.125041
0.086307
0.058369
0.062630
0.069464
0.044492
0.093325
0.156514
0.159005
0.153713
0.149316
0.113718
0.055104
0.052155
0.101909
0.114243
0.129482
0.147212
0.137500
0.119400
0.101581
0.089484
0.085614
0.081730
0.077964
0.146850
0.217539
0.287841
0.328378
0.351618
0.374928
0.361189
0.217471
0.085235
0.094580
0.073074
0.157496
0.271297
0.234954
0.103633
0.266073
0.460795
0.400935
0.343113
0.285140
0.220038
0.156618
0.109978
0.095591
0.087468
0.084245
0.086325
0.096932
0.108006
0.119688
0.119014
0.109451
0.100001
0.072253
0.092499
0.113170
0.133763
0.142682
0.147121
0.153657
0.177802
0.253068
0.328458
0.402078
0.444445
0.481641
0.517916
0.485102
0.378635
0.275497
0.187686
0.225595
0.255791
0.279499
0.283805
0.282584
0.281346
0.273728
0.254917
0.235504
0.215940
0.241605
0.269666
0.298105
0.309416
0.309594
0.310222
0.413099
0.433401
0.453868
0.497133
0.590965
0.684384
0.780933
0.810293
0.834330
0.859035
0.812582
0.712529
0.610793
0.523454
0.495212
0.466325
0.437482
0.425648
0.417829
0.410007
0.398215
0.379969
0.361729
0.343503
0.308996
0.274580
0.241158
0.240853
0.258902
0.276836
0.289152
0.286380
0.283616
0.280923
0.258300
0.233388
0.209328
0.195706
0.192577
0.189728
0.190000
0.210006
0.230106
0.251145
0.247644
0.236442
0.225002
0.202805
0.164490
0.126868
0.093091
0.125021
0.159729
0.195549
0.209854
0.211025
0.212199
0.212816
0.211630
0.210463
0.209348
0.242907
0.282966
0.322154
0.313994
0.251071
0.190303
0.138013
0.170966
0.203839
0.237930
0.249238
0.251297
0.253332
0.252611
0.246281
0.240113
0.233806
0.278365
0.324617
0.372062
0.398468
0.409484
0.420908
0.433003
0.447058
0.461514
0.476046
0.469008
0.457068
0.445156
0.433331
0.421005
0.408856
0.396965
0.380531
0.364333
0.348768
0.343441
0.343235
0.342987
0.347196
0.363066
0.379649
0.397715
0.361571
0.323361
0.287435
0.269416
0.264683
0.260547
0.254462
0.235335
0.215774
0.196367
0.150435
0.100252
0.056092
0.056649
0.117196
0.188638
0.258898
0.221858
0.184459
0.148012
0.070425
0.084205
0.100266
0.117288
0.079445
0.052397
0.059698
0.060522
0.041854
0.023291
0.006621
0.012674
0.028847
0.045414
0.085746
0.141131
0.198747
0.244142
0.276795
0.309409
0.338482
0.331779
0.325205
0.318935
0.110141
0.093605
0.077370
0.079825
0.096799
0.114930
0.128652
0.122541
0.118818
0.118181
0.106734
0.092131
0.078108
0.051979
0.011369
0.042454
0.083295
0.016627
0.054006
0.120697
0.181028
0.238250
0.294418
0.319304
0.256851
0.193954
0.132153
0.126137
0.127011
0.128007
0.120413
0.104694
0.089339
0.079897
0.109144
0.137932
0.167464
0.166480
0.156768
0.147472
0.135734
0.119800
0.104073
0.089045
0.073409
0.057624
0.042489
0.033614
0.027689
0.022408
0.018699
0.034100
0.058650
0.083433
0.119044
0.158111
0.197348
0.218317
0.217474
0.216695
0.216843
0.227593
0.237769
0.247815
0.224401
0.189215
0.154214
0.145185
0.183089
0.220664
0.259323
0.265100
0.269190
0.272955
0.246244
0.199954
0.152745
0.124658
0.166860
0.211215
0.255933
0.229909
0.192220
0.163136
0.143265
0.126000
0.120028
0.125312
0.115687
0.112007
0.114674
0.103578
0.084187
0.065803
0.047472
0.039623
0.053734
0.079490
0.058844
0.094820
0.154837
0.191021
0.203332
0.215669
0.226477
0.231231
0.235789
0.240029
0.208596
0.173255
0.151684
0.152497
0.161567
0.170780
0.180749
0.202050
0.222317
0.240961
0.220428
0.177907
0.135828
0.107728
0.108013
0.108022
0.107747
0.149646
0.220987
0.298699
0.315673
0.267149
0.220254
0.176405
0.161836
0.150454
0.143820
0.169808
0.206006
0.243889
0.279729
0.312157
0.346743
0.381960
0.360987
0.338887
0.316660
0.304208
0.298564
0.293954
0.294355
0.309816
0.325508
0.341003
0.045179
0.066673
0.098349
0.126030
0.133765
0.154337
0.183702
0.191636
0.193926
0.196156
0.188182
0.165980
0.143908
0.121392
0.068166
0.028304
0.054675
0.030559
0.038177
0.098683
0.142984
0.143577
0.147751
0.155065
0.168786
0.183096
0.197158
0.229496
0.277625
0.323866
0.352446
0.281061
0.216971
0.164036
0.161042
0.171329
0.184650
0.170269
0.116073
0.074969
0.075153
0.096644
0.121498
0.147639
0.162095
0.170006
0.178013
0.176933
0.147247
0.118332
0.091913
0.082363
0.086661
0.101765
0.109877
0.106118
0.106240
0.106725
0.109323
0.154800
0.219266
0.195286
0.138443
0.080877
0.058316
0.099496
0.140674
0.183311
0.191956
0.199614
0.207686
0.136051
0.048219
0.140112
0.233729
0.214055
0.194330
0.175196
0.169203
0.165697
0.162294
0.116967
0.019012
0.084213
0.172178
0.101760
0.033803
0.043684
0.109919
0.180624
0.251009
0.324303
0.398997
0.471837
0.546305
0.553627
0.555595
0.557620
0.497028
0.388007
0.277545
0.178680
0.119011
0.057972
0.011561
0.067241
0.179347
0.290540
0.337008
0.294974
0.252748
0.208855
0.098276
0.054916
0.159668
0.156389
0.090400
0.033740
0.043797
0.051993
0.061460
0.071546
0.064070
0.054649
0.046200
0.068392
0.121668
0.173733
0.214253
0.170996
0.128485
0.084938
0.107703
0.151515
0.195889
0.225291
0.231939
0.240853
0.251687
0.217190
0.184626
0.156806
0.155125
0.167212
0.179428
0.193277
0.214676
0.236628
0.258526
0.260284
0.259158
0.259277
0.255031
0.245261
0.236381
0.225207
0.177507
0.130443
0.085116
0.044594
0.046541
0.087368
0.133606
0.185375
0.243386
0.305248
0.187874
0.066868
0.063711
0.124940
0.144409
0.166787
0.184023
0.176303
0.168914
0.162132
0.116011
0.082227
0.100578
0.289047
0.321171
0.357120
0.377857
0.352101
0.329021
0.307896
0.294997
0.282725
0.270743
0.261408
0.254813
0.248508
0.235689
0.187256
0.141335
0.097265
0.081684
0.073544
0.065491
0.060427
0.059442
0.058467
0.057195
0.055540
0.080427
0.116044
0.086452
0.058231
0.112881
0.156373
0.116892
0.096424
0.105218
0.110657
0.123096
0.142681
0.148139
0.135931
0.127179
0.121159
0.109372
0.097899
0.086181
0.080747
0.081061
0.085243
0.083903
0.068932
0.056532
0.049414
0.051833
0.077622
0.113165
0.100727
0.055450
0.010009
0.019033
0.055127
0.115122
0.176584
0.160549
0.145304
0.151651
0.193122
0.262269
0.332691
0.401166
0.462364
0.523289
0.582463
0.541597
0.454603
0.369594
0.292214
0.237997
0.191211
0.155711
0.177015
0.221695
0.278789
0.194369
0.142647
0.095632
0.076986
0.105009
0.135597
0.168555
0.173528
0.178664
0.186145
0.206577
0.235601
0.266427
0.302489
0.356946
0.414994
0.474774
0.520925
0.568983
0.621368
0.637079
0.602106
0.567300
0.530499
0.440108
0.351771
0.271289
0.228688
0.204577
0.184775
0.176978
0.189833
0.202982
0.216677
0.241672
0.268749
0.296045
0.278522
0.227926
0.191862
0.177104
0.179729
0.193577
0.217234
0.228223
0.234323
0.240628
0.239476
0.239419
0.256030
0.284839
0.274973
0.264907
0.254866
0.212331
0.157723
0.123928
0.097922
0.030404
0.116540
0.217979
0.174421
0.113654
0.072955
0.069169
0.127604
0.207239
0.281028
0.264630
0.249087
0.233712
0.206644
0.176698
0.147265
0.136708
0.157949
0.181444
0.206355
0.231535
0.257237
0.284660
0.316674
0.350640
0.385983
0.396439
0.325015
0.252755
0.182745
0.116878
0.068912
0.084452
0.040535
0.168573
0.352989
0.514416
0.458522
0.406155
0.359564
0.361371
0.384041
0.406947
0.419894
0.410309
0.402353
0.395744
0.494375
0.597867
0.705122
0.748442
0.742429
0.736511
0.722324
0.671783
0.620078
0.568458
0.525185
0.483387
0.442656
0.409978
0.385236
0.360555
0.336636
0.325834
0.314981
0.304369
0.291144
0.276526
0.262587
0.248782
0.232652
0.216829
0.201665
0.178574
0.154921
0.132371
0.120912
0.120368
0.120529
0.116161
0.081164
0.051494
0.038084
0.069391
0.113453
0.162884
0.206874
0.237604
0.269498
0.301378
0.292171
0.293040
0.304118
0.323584
0.306722
0.296038
0.288841
0.281523
0.275248
0.270453
0.269586
0.269542
0.270314
0.203566
0.115301
0.075805
0.072914
0.123755
0.260073
0.400221
0.377242
0.361285
0.358988
0.232522
0.020536
0.200438
0.349317
0.259083
0.167803
0.081101
0.090995
0.125339
0.162703
0.159677
0.114519
0.099636
0.121697
0.135677
0.163227
0.197391
0.197688
0.197949
0.218503
0.261381
0.323170
0.383364
0.444281
0.568731
0.518563
0.469780
0.420016
0.420602
0.437734
0.455218
0.443596
0.384087
0.323456
0.263522
0.305505
0.351704
0.399431
0.427135
0.441475
0.456216
0.464465
0.451722
0.438822
0.426095
0.394091
0.358056
0.322265
0.328076
0.381182
0.434602
0.483763
0.497011
0.510079
0.522670
0.492641
0.444543
0.397816
0.349536
0.300262
0.252534
0.203759
0.282625
0.367694
0.455849
0.449977
0.375243
0.300120
0.246263
0.275367
0.306195
0.337857
0.338227
0.331341
0.324648
0.318510
0.312789
0.307384
0.302096
0.288777
0.275480
0.262236
0.323912
0.424741
0.526426
0.567704
0.461645
0.356354
0.255881
0.267118
0.290663
0.313820
0.310648
0.283310
0.257139
0.241677
0.289438
0.336492
0.385106
0.366153
0.328576
0.291435
0.261544
0.242306
0.224205
0.207501
0.147772
0.086838
0.026312
0.005324
0.012761
0.021549
0.028313
0.078037
0.140738
0.203050
0.220879
0.231457
0.242097
0.253769
0.266134
0.278516
0.289622
0.289427
0.289745
0.290611
0.269300
0.239674
0.210970
0.214736
0.280627
0.346010
0.413371
0.350285
0.285452
0.219751
0.201190
0.215059
0.230180
0.249525
0.283026
0.318301
0.354097
0.416624
0.486550
0.556829
0.583204
0.556489
0.529887
0.504167
0.479995
0.456036
0.432841
0.424244
0.422541
0.420890
0.421801
0.428565
0.435246
0.442117
0.384495
0.323821
0.262073
0.214108
0.176889
0.140790
0.118905
0.165030
0.210040
0.256283
0.273216
0.282804
0.293075
0.276626
0.223857
0.170721
0.122227
0.126430
0.130897
0.135500
0.096298
0.034475
0.034554
0.048240
0.122593
0.265933
0.409167
0.269004
0.090394
0.084273
0.156688
0.124720
0.093616
0.065197
0.060303
0.055738
0.051324
0.029803
0.007618
0.027017
0.077940
0.166879
0.258131
0.349457
0.148403
0.059228
0.263101
0.308108
0.256748
0.204078
0.171606
0.201735
0.232531
0.263254
0.184804
0.087841
0.030669
0.065418
0.052301
0.039208
0.027476
0.027089
0.029068
0.032885
0.034313
0.054515
0.082171
0.088781
0.049682
0.027084
0.048658
0.016291
0.025986
0.062660
0.060963
0.031922
0.014481
0.025996
0.040903
0.085479
0.132544
0.124010
0.103992
0.086708
0.098735
0.152768
0.210371
0.262977
0.215019
0.167143
0.119597
0.106186
0.108803
0.112133
0.108976
0.088518
0.068125
0.048311
0.027645
0.065322
0.113134
0.083318
0.038862
0.130936
0.213145
0.186692
0.161063
0.135177
0.105656
0.076856
0.050391
0.033867
0.082336
0.149128
0.211769
0.033057
0.194829
0.393450
0.420860
0.354934
0.294936
0.224885
0.096000
0.061365
0.187542
0.221775
0.240092
0.258060
0.230506
0.154752
0.080749
0.018807
0.027155
0.035550
0.043816
0.040227
0.036461
0.038776
0.049851
0.070006
0.090737
0.112390
0.071819
0.061920
0.094602
0.115527
0.119504
0.124088
0.124245
0.107933
0.092218
0.078395
0.110425
0.153147
0.196450
0.192888
0.135896
0.089861
0.077390
0.104970
0.157732
0.216532
0.201964
0.153437
0.107122
0.091671
0.148543
0.206744
0.267456
0.252853
0.233621
0.214173
0.204947
0.204744
0.205893
0.198535
0.146362
0.095900
0.045210
0.045507
0.058481
0.072254
0.095813
0.132022
0.169479
0.205321
0.203345
0.202086
0.201600
0.211494
0.227104
0.243035
0.257930
0.271185
0.284789
0.298256
0.307264
0.316147
0.325239
0.313779
0.283419
0.255715
0.227788
0.186957
0.147489
0.107841
0.133777
0.179713
0.226810
0.276556
0.329343
0.383601
0.437755
0.399390
0.360200
0.321148
0.313004
0.323550
0.334137
0.145921
0.119931
0.094505
0.101206
0.178973
0.255800
0.335352
0.329054
0.317883
0.306792
0.308625
0.320311
0.332664
0.439724
0.378784
0.318270
0.244635
0.134071
0.025473
0.088208
0.064074
0.072513
0.123632
0.147807
0.136036
0.124999
0.114058
0.094051
0.075310
0.059333
0.061003
0.072800
0.087348
0.097916
0.097157
0.096629
0.096294
0.129545
0.166115
0.205382
0.255030
0.310519
0.367966
0.422100
0.211610
0.032243
0.208432
0.272653
0.269450
0.268368
0.260620
0.228160
0.195709
0.164297
0.081897
0.073501
0.065419
0.057406
0.093874
0.158604
0.226908
0.262837
0.235978
0.211115
0.187638
0.209511
0.232547
0.257002
0.254258
0.234701
0.214577
0.203054
0.218885
0.235223
0.251668
0.180501
0.094947
0.034839
0.132915
0.128545
0.124160
0.105737
0.086218
0.084503
0.058811
0.095021
0.136016
0.168806
0.197239
0.228789
0.258303
0.263193
0.268291
0.273418
0.314100
0.368284
0.421251
0.437530
0.382826
0.329150
0.273898
0.134387
0.170591
0.209631
0.249826
0.237232
0.213994
0.190826
0.157073
0.109616
0.067366
0.242750
0.189505
0.150943
0.138172
0.143444
0.157202
0.177036
0.139047
0.096906
0.067320
0.062057
0.062864
0.065669
0.071791
0.091384
0.114236
0.139498
0.142120
0.137128
0.132179
0.128567
0.127298
0.125970
0.124524
0.127580
0.131379
0.136037
0.148328
0.166846
0.187782
0.205544
0.209836
0.214644
0.219838
0.182578
0.137046
0.091589
0.066062
0.065385
0.071723
0.083122
0.106885
0.146857
0.192314
0.193814
0.176437
0.160014
0.161202
0.202018
0.245778
0.293116
0.224197
0.153040
0.086612
0.069769
0.082221
0.099200
0.126434
0.184109
0.242582
0.300353
0.310844
0.311650
0.313198
0.294543
0.250976
0.207162
0.165992
0.148653
0.130952
0.113391
0.102683
0.100444
0.105289
0.108971
0.099953
0.096067
0.097805
0.201279
0.314461
0.424428
0.178199
0.194144
0.210038
0.225407
0.196219
0.148560
0.101488
0.089576
0.149657
0.207964
0.267316
0.246800
0.222773
0.197527
0.188916
0.192427
0.195882
0.184792
0.119710
0.056846
0.035442
0.394934
0.460968
0.527969
0.494898
0.372913
0.253755
0.156934
0.180876
0.204427
0.228636
0.254066
0.279751
0.306566
0.322474
0.322089
0.321795
0.320101
0.271486
0.222880
0.176764
0.158945
0.154847
0.151090
0.143894
0.126042
0.110324
0.097801
0.112674
0.134121
0.157475
0.593370
0.517364
0.441149
0.367670
0.325691
0.296713
0.268251
0.232295
0.176102
0.132373
0.116021
0.106796
0.102480
0.105539
0.097344
0.082272
0.083056
0.089195
0.083542
0.143388
0.221659
0.168732
0.089987
0.088386
0.080405
0.077365
0.074894
0.069651
0.070100
0.092273
0.125174
0.122538
0.115402
0.109589
0.103925
0.096756
0.089343
0.081521
0.089257
0.122451
0.164903
0.142237
0.102102
0.088426
0.093030
0.088664
0.108511
0.143397
0.117171
0.103464
0.110016
0.107454
0.060554
0.086640
0.118114
0.113879
0.110166
0.107642
0.111502
0.115542
0.119653
0.091896
0.065150
0.076903
0.095195
0.092854
0.118605
0.157968
0.168726
0.184189
0.205333
0.198392
0.166453
0.138665
0.120932
0.130857
0.140618
0.150683
0.151195
0.150191
0.150293
0.143138
0.127116
0.115314
0.109740
0.110116
0.111383
0.113510
0.099520
0.093618
0.111013
0.136233
0.148942
0.162962
0.177691
0.148790
0.116774
0.091468
0.084397
0.086769
0.090195
0.091627
0.080653
0.085330
0.103098
0.079155
0.132276
0.221816
0.277152
0.258553
0.240427
0.221900
0.260036
0.297582
0.335770
0.320776
0.274182
0.227800
0.191920
0.184049
0.176657
0.170014
0.172336
0.176831
0.182001
0.165453
0.131104
0.115744
0.127045
0.237035
0.386162
0.537871
0.505237
0.391182
0.278871
0.222320
0.290357
0.357876
0.427605
0.359963
0.285519
0.214421
0.203004
0.236278
0.268407
0.296078
0.304988
0.316449
0.330685
0.260656
0.173806
0.087840
0.052475
0.195408
0.348673
0.484895
0.404428
0.321698
0.239294
0.181919
0.133683
0.086265
0.054891
0.055477
0.061261
0.070614
0.063140
0.075310
0.102104
0.107190
0.088442
0.072938
0.054905
0.074666
0.154537
0.243068
0.099696
0.108109
0.316057
0.361636
0.171917
0.085189
0.252429
0.113795
0.127393
0.270832
0.296395
0.250512
0.206427
0.173664
0.162181
0.151817
0.143158
0.113463
0.119824
0.163904
0.199724
0.214161
0.228709
0.090710
0.112148
0.133130
0.154718
0.169606
0.184391
0.199974
0.183110
0.145585
0.109142
0.240356
0.277053
0.314394
0.351188
0.293729
0.232949
0.181854
0.137091
0.110639
0.124170
0.157444
0.143616
0.133145
0.126420
0.185935
0.286137
0.397106
0.483333
0.531413
0.580956
0.315582
0.451239
0.590355
0.638692
0.581707
0.524474
0.470076
0.436223
0.402358
0.368607
0.408316
0.478934
0.549596
0.585215
0.551219
0.518034
0.486542
0.429466
0.370601
0.312911
0.272190
0.245495
0.219354
0.206040
0.251082
0.295056
0.340235
0.313977
0.272204
0.229780
0.198370
0.182731
0.169241
0.160371
0.181105
0.204661
0.229878
0.148912
0.140711
0.134197
0.129089
0.109123
0.098543
0.099598
0.086785
0.066304
0.057392
0.069305
0.095512
0.122297
0.149135
0.105260
0.060880
0.061166
0.076137
0.067695
0.061658
0.056436
0.075442
0.135123
0.200819
0.109782
0.104322
0.134574
0.180001
0.181669
0.184412
0.188158
0.205018
0.231751
0.261702
0.264895
0.203355
0.141628
0.081465
0.142908
0.214709
0.284852
0.299118
0.265052
0.231761
0.195180
0.145454
0.097831
0.054181
0.085336
0.140005
0.197756
0.244584
0.274656
0.305782
0.332591
0.243716
0.154435
0.073133
0.048744
0.044602
0.045066
0.044898
0.083111
0.146806
0.214262
0.245495
0.273488
0.301463
0.335386
0.376389
0.417085
0.194203
0.175295
0.158437
0.145098
0.162497
0.201872
0.251254
0.260050
0.218896
0.179337
0.147940
0.170178
0.199600
0.233740
0.214683
0.174361
0.135930
0.106254
0.089836
0.080937
0.081817
0.079153
0.080719
0.086701
0.081441
0.078090
0.091069
0.106227
0.086516
0.069090
0.055269
0.104003
0.203734
0.311220
0.355964
0.318969
0.280708
0.243749
0.233091
0.222284
0.211588
0.179154
0.135197
0.091781
0.069542
0.094917
0.121917
0.148890
0.188577
0.229588
0.269323
0.265025
0.220781
0.178469
0.125599
0.037335
0.122470
0.234533
0.140496
0.117882
0.249975
0.299171
0.198404
0.122875
0.125171
0.115597
0.118409
0.132980
0.162364
0.202559
0.248339
0.092532
0.086770
0.118410
0.168057
0.227757
0.222003
0.216349
0.210438
0.199099
0.187901
0.176364
0.133986
0.082186
0.070295
0.084716
0.061964
0.130505
0.218291
0.177939
0.133602
0.132301
0.149633
0.143924
0.137799
0.132314
0.135335
0.139356
0.144257
0.160148
0.197886
0.247235
0.170922
0.126771
0.083953
0.344015
0.223494
0.145444
0.182099
0.196952
0.213916
0.232222
0.136576
0.136096
0.138757
0.144246
0.127882
0.122901
0.139394
0.151751
0.138048
0.125883
0.114504
0.126155
0.199063
0.291501
0.308816
0.282890
0.256395
0.220149
0.162576
0.116486
0.102749
0.107592
0.103204
0.102532
0.122970
0.191368
0.270190
0.139521
0.128423
0.120063
0.115454
0.118043
0.125191
0.135946
0.136762
0.136941
0.137554
0.138554
0.142692
0.146886
0.150920
0.190708
0.301744
0.428083
0.518622
0.438992
0.362327
0.286248
0.300467
0.334173
0.370233
0.367366
0.318595
0.271771
0.230837
0.207527
0.186397
0.169242
0.150815
0.134488
0.126059
0.118927
0.160446
0.253077
0.356325
0.364724
0.366348
0.370357
0.334944
0.265451
0.198198
0.147592
0.147315
0.147318
0.147588
0.136082
0.142719
0.169483
0.173846
0.147309
0.154897
0.191658
0.208415
0.225231
0.242909
0.225852
0.193021
0.162918
0.145627
0.149145
0.152732
0.156304
0.163480
0.172177
[truncated: 157,318 more rows]
