# Supplementary material for: Visual pursuit behavior in mice maintains the pursued prey on the retinal region with least optic flow
Source: eLife. 2021 Oct 26;10:e70838. doi: 10.7554/eLife.70838 (PMC8547958; doi:10.7554/eLife.70838)
Supplement: Figure 4—source data 4. [file elife-70838-fig4-data4.zip › 4/H/idealized-nocr-left-fixed_eyes_tracked-right.csv]

0.197694
0.208372
0.219574
0.229188
0.230288
0.231559
0.232974
0.233549
0.230092
0.226708
0.223478
0.220683
0.218421
0.216492
0.214803
0.213238
0.212370
0.212208
0.212038
0.213169
0.215642
0.216283
0.214300
0.212594
0.212234
0.220124
0.228651
0.238197
0.239493
0.237961
0.236390
0.234738
0.233048
0.231401
0.229847
0.226811
0.224583
0.223280
0.223314
0.224371
0.226142
0.226805
0.221798
0.217354
0.213583
0.205085
0.197599
0.192561
0.188897
0.185199
0.182197
0.179927
0.179616
0.179513
0.179612
0.180669
0.182664
0.185267
0.187390
0.187297
0.187220
0.187146
0.188012
0.188965
0.189994
0.195280
0.203593
0.212211
0.340534
0.340922
0.341320
0.341724
0.333375
0.319780
0.306332
0.298853
0.308645
0.319304
0.330459
0.338787
0.346637
0.354368
0.359607
0.361987
0.364338
0.366000
0.370980
0.392747
0.430623
0.451440
0.462871
0.474934
0.477121
0.461428
0.445424
0.429499
0.403087
0.381631
0.367457
0.363781
0.365246
0.369111
0.292920
0.289328
0.287528
0.288642
0.292974
0.297208
0.301556
0.303722
0.305691
0.307718
0.310500
0.313773
0.317121
0.319325
0.316537
0.314013
0.311846
0.305384
0.297626
0.289950
0.283933
0.280112
0.276676
0.273721
0.272057
0.270813
0.270007
0.268646
0.266851
0.265095
0.264109
0.265155
0.266234
0.267317
0.265930
0.264258
0.262654
0.263812
0.267637
0.271360
0.275267
0.279701
0.284033
0.288469
0.294082
0.299931
0.305923
0.308225
0.304805
0.301668
0.298928
0.301293
0.303707
0.306128
0.307266
0.307648
0.308025
0.309160
0.312935
0.316711
0.320386
0.319048
0.316809
0.314654
0.312842
0.311458
0.310108
0.308791
0.308128
0.307480
0.306821
0.304102
0.300547
0.297083
0.295044
0.296105
0.297300
0.298680
0.310037
0.321575
0.333365
0.334702
0.328630
0.322420
0.319180
0.327433
0.335940
0.344509
0.346996
0.348247
0.349497
0.347388
0.340795
0.334208
0.328237
0.331127
0.334021
0.336844
0.323111
0.301181
0.279814
0.263609
0.261191
0.258976
0.256863
0.274841
0.294353
0.314371
0.329340
0.339689
0.350148
0.360482
0.371047
0.382854
0.395482
0.397545
0.396587
0.395593
0.396056
0.398882
0.402225
0.405831
0.403595
0.401287
0.398964
0.256482
0.257155
0.257961
0.258877
0.253461
0.247952
0.242622
0.236192
0.228758
0.221446
0.213708
0.203486
0.194203
0.186010
0.188953
0.193978
0.199116
0.198642
0.191482
0.184356
0.178028
0.179745
0.181795
0.184094
0.229995
0.251356
0.273385
0.286476
0.292683
0.299420
0.304866
0.303849
0.303982
0.305284
0.306230
0.307579
0.309612
0.315881
0.328126
0.340989
0.353518
0.348649
0.343787
0.339061
0.343404
0.352678
0.361675
0.368506
0.369952
0.372834
0.377014
0.376450
0.375668
0.375349
0.376025
0.377347
0.378685
0.379010
0.372836
0.366957
0.361083
0.355222
0.349455
0.343555
0.334588
0.321011
0.307176
0.293381
0.276664
0.259904
0.243612
0.259160
0.294222
0.329153
0.362705
0.397288
0.433095
0.468958
0.468715
0.462231
0.456241
0.439102
0.409677
0.381320
0.353338
0.331946
0.313155
0.296580
0.290085
0.288581
0.289137
0.286046
0.273163
0.261304
0.250076
0.254504
0.261804
0.271651
0.280855
0.288377
0.296106
0.304153
0.313197
0.322707
0.332428
0.361271
0.395932
0.431443
0.456339
0.468613
0.481044
0.491722
0.474813
0.458145
0.442096
0.424850
0.407121
0.389852
0.373853
0.361614
0.349747
0.337688
0.311987
0.285828
0.258985
0.231326
0.204162
0.176878
0.153727
0.149902
0.149922
0.153880
0.086096
0.056000
0.138029
0.212633
0.260648
0.315448
0.372821
0.409469
0.447816
0.486803
0.469976
0.421979
0.373947
0.329076
0.291274
0.258893
0.234741
0.227709
0.230915
0.242471
0.254536
0.264234
0.277431
0.293330
0.305448
0.320347
0.338219
0.348639
0.356756
0.366099
0.376497
0.388828
0.403862
0.421079
0.425786
0.430789
0.436134
0.439079
0.441906
0.446593
0.456207
0.478446
0.500237
0.521127
0.127827
0.123994
0.120858
0.115440
0.100708
0.092335
0.092292
0.102484
0.115637
0.129853
0.146481
0.167187
0.188573
0.209186
0.208732
0.208338
0.208010
0.199055
0.186985
0.177269
0.171636
0.171456
0.171341
0.171282
0.185054
0.200634
0.216137
0.225405
0.229559
0.234787
0.238746
0.230228
0.224432
0.221277
0.216819
0.212289
0.208476
0.193160
0.161647
0.133210
0.111969
0.102676
0.094759
0.088943
0.088093
0.089745
0.092093
0.091537
0.082098
0.076905
0.076808
0.075371
0.085741
0.105139
0.113471
0.105281
0.097945
0.091655
0.089324
0.088338
0.088696
0.077170
0.061896
0.047581
0.040142
0.041618
0.043344
0.045372
0.047553
0.049753
0.052076
0.051325
0.048520
0.045688
0.042662
0.038991
0.035461
0.032232
0.037483
0.048337
0.061300
0.072419
0.083010
0.095799
0.109746
0.124714
0.139895
0.154836
0.160980
0.163014
0.165219
0.168962
0.176928
0.186383
0.197549
0.197739
0.197028
0.196312
0.208436
0.230448
0.252852
0.266055
0.236770
0.207018
0.177602
0.132320
0.083861
0.047073
0.050967
0.065203
0.079903
0.094756
0.111101
0.128018
0.145079
0.155559
0.163273
0.171267
0.175130
0.167465
0.159854
0.152488
0.148101
0.144148
0.140312
0.139589
0.142257
0.145220
0.147952
0.147267
0.147927
0.149955
0.161163
0.174908
0.189019
0.199000
0.201973
0.205013
0.208045
0.224032
0.241053
0.258435
0.267947
0.272732
0.277529
0.284755
0.301407
0.318075
0.334349
0.318832
0.297259
0.275833
0.264622
0.264035
0.263447
0.264374
0.281327
0.298267
0.314787
0.315851
0.310620
0.305856
0.307516
0.321640
0.335394
0.349351
0.343518
0.337370
0.331555
0.329096
0.328817
0.328550
0.328653
0.330135
0.331645
0.333149
0.338465
0.344811
0.351149
0.375429
0.366544
0.359246
0.360311
0.379498
0.398452
0.418065
0.415992
0.411936
0.408134
0.402495
0.395336
0.388493
0.382703
0.383064
0.383496
0.384017
0.381530
0.378241
0.374889
0.372878
0.372880
0.372877
0.372665
0.362227
0.351542
0.340856
0.323712
0.302303
0.280885
0.263925
0.259096
0.254873
0.251363
0.241676
0.231237
0.221350
0.215003
0.212569
0.210418
0.207170
0.194607
0.184136
0.175582
0.177601
0.185018
0.194974
0.207517
0.222252
0.238462
0.255659
0.268756
0.282204
0.296651
0.308520
0.318322
0.328516
0.339144
0.355015
0.377902
0.406410
0.379523
0.345718
0.318561
0.306395
0.304091
0.301918
0.298908
0.281727
0.265497
0.250742
0.253012
0.264046
0.276105
0.287220
0.298088
0.314973
0.337731
0.310650
0.280866
0.251019
0.215517
0.192394
0.170737
0.153238
0.144364
0.137929
0.133913
0.216340
0.305554
0.398734
0.444831
0.456076
0.467318
0.476973
0.483196
0.492741
0.505322
0.494631
0.487067
0.489565
0.497781
0.504835
0.513142
0.518667
0.452574
0.387576
0.326579
0.314925
0.328714
0.343735
0.352755
0.343599
0.335264
0.327386
0.316503
0.305423
0.294680
0.289644
0.289644
0.289644
0.291414
0.302539
0.313384
0.324476
0.328270
0.330086
0.332039
0.323702
0.301755
0.281327
0.263988
0.266736
0.269591
0.272488
0.301467
0.346585
0.391920
0.439215
0.499770
0.564214
0.629666
0.644658
0.651566
0.658092
0.667869
0.680942
0.693634
0.705246
0.706840
0.708408
0.710035
0.688644
0.661672
0.636637
0.618674
0.611198
0.606615
0.605167
0.617290
0.630414
0.644927
0.659216
0.672607
0.686461
0.698846
0.706040
0.713443
0.720864
0.702957
0.680164
0.657603
0.632625
0.603704
0.575459
0.550600
0.550819
0.551172
0.551642
0.561242
0.574845
0.588193
0.602601
0.618660
0.634563
0.650975
0.670490
0.690097
0.710653
0.719685
0.719819
0.720209
0.720139
0.717075
0.713932
0.710798
0.702986
0.693790
0.684602
0.677991
0.674586
0.671191
0.668209
0.672699
0.677390
0.682166
0.690080
0.699847
0.709657
0.719006
0.727927
0.736986
0.746004
0.750011
0.753421
0.756749
0.750084
0.734262
0.719091
0.701205
0.667901
0.635710
0.603111
0.552903
0.502435
0.456550
0.418827
0.386773
0.356242
0.329040
0.348518
0.368531
0.388604
0.289068
0.259497
0.236637
0.217353
0.196335
0.175761
0.155363
0.126711
0.098606
0.072197
0.071033
0.079555
0.087961
0.078849
0.048089
0.060460
0.101546
0.056303
0.019763
0.051070
0.032011
0.048109
0.118513
0.180319
0.203207
0.226921
0.250866
0.277402
0.305487
0.333617
0.355738
0.371988
0.388880
0.407072
0.448168
0.489532
0.530114
0.533502
0.518962
0.505212
0.508021
0.549616
0.590031
0.631172
0.397299
0.389054
0.381067
0.372945
0.366325
0.360739
0.355474
0.351513
0.349179
0.346791
0.344401
0.349861
0.355521
0.361209
0.363410
0.363409
0.363409
0.362820
0.360448
0.358189
0.356103
0.358866
0.362532
0.366200
0.369900
0.373792
0.377700
0.379792
0.362435
0.345097
0.328228
0.330636
0.341397
0.351910
0.357853
0.353564
0.349384
0.345077
0.338839
0.332637
0.326284
0.325567
0.329054
0.332644
0.336005
0.338255
0.340567
0.342888
0.333286
0.320682
0.308106
0.294757
0.279760
0.265038
0.251086
0.240558
0.230128
0.219834
0.215030
0.212837
0.210868
0.207951
0.201975
0.196078
0.190435
0.189226
0.188607
0.188112
0.189522
0.192623
0.195673
0.198741
0.201419
0.204074
0.206832
0.199176
0.189593
0.181075
0.174260
0.168902
0.164115
0.160132
0.159548
0.158950
0.158354
0.162704
0.170194
0.177705
0.186536
0.200391
0.214251
0.227767
0.233489
0.238171
0.243030
0.245345
0.245098
0.245585
0.247502
0.256542
0.266651
0.277430
0.278459
0.275501
0.272612
0.271135
0.272450
0.273801
0.275253
0.273625
0.272044
0.270520
0.258189
0.240905
0.226575
0.217868
0.215051
0.212275
0.209621
0.197128
0.182698
0.168804
0.164137
0.169985
0.175846
0.181183
0.180726
0.180325
0.179986
0.176209
0.170856
0.165649
0.162342
0.163506
0.164706
0.165985
0.165561
0.165080
0.164647
0.158120
0.146627
0.135326
0.126075
0.128529
0.131836
0.136107
0.135341
0.133564
0.132175
0.132402
0.134572
0.137138
0.140211
0.147762
0.155521
0.163306
0.166616
0.168034
0.169903
0.170031
0.166411
0.165995
0.168713
0.163506
0.158656
0.155741
0.157579
0.162701
0.167701
0.172446
0.174808
0.177672
0.181147
0.181943
0.182760
0.184750
0.187481
0.189839
0.192255
0.194673
0.188488
0.184176
0.182096
0.186212
0.193383
0.201130
0.207423
0.208019
0.208628
0.209236
0.205116
0.200787
0.197221
0.195749
0.196295
0.197452
0.198870
0.197707
0.196854
0.196327
0.199357
0.203789
0.208120
0.206377
0.192191
0.178610
0.165038
0.160268
0.156033
0.151705
0.146576
0.141236
0.136137
0.132546
0.133576
0.134672
0.135814
0.135159
0.134078
0.133002
0.138072
0.151840
0.165923
0.179664
0.190193
0.200774
0.211390
0.208773
0.199731
0.190627
0.185378
0.189130
0.192905
0.196603
0.191317
0.185164
0.179197
0.173687
0.168716
0.163907
0.161298
0.170998
0.180457
0.190080
0.196044
0.201162
0.206776
0.208382
0.203717
0.198917
0.194109
0.194145
0.201221
0.214636
0.218933
0.216025
0.213137
0.209231
0.202975
0.198718
0.196581
0.215316
0.237112
0.258406
0.271801
0.276561
0.281275
0.285827
0.287902
0.289975
0.292014
0.285146
0.275266
0.265911
0.265057
0.279875
0.294741
0.310364
0.335518
0.362377
0.391619
0.413554
0.429721
0.446503
0.458608
0.454627
0.451889
0.450527
0.451549
0.453125
0.454935
0.457568
0.461112
0.464671
0.468173
0.472076
0.476641
0.481716
0.476230
0.465871
0.455891
0.448442
0.446935
0.445487
0.444011
0.446081
0.448422
0.450899
0.448247
0.441578
0.434752
0.426878
0.415142
0.405119
0.396412
0.399480
0.405622
0.412507
0.419598
0.426440
0.433774
0.440771
0.434654
0.428460
0.422322
0.417662
0.413739
0.410042
0.409464
0.416667
0.424086
0.431482
0.413126
0.391638
0.370751
0.363083
0.368827
0.374941
0.380067
0.374875
0.369814
0.364644
0.358706
0.352858
0.347129
0.341662
0.336436
0.331101
0.325803
0.327977
0.330395
0.333006
0.331990
0.328618
0.325235
0.251461
0.267073
0.282320
0.292617
0.291487
0.290408
0.289323
0.287343
0.285344
0.283282
0.290177
0.304135
0.318867
0.211569
0.213570
0.216240
0.219238
0.221635
0.224313
0.227203
0.227853
0.228201
0.228560
0.230430
0.233942
0.237440
0.240657
0.242394
0.244371
0.246535
0.250500
0.255374
0.260435
0.267410
0.277182
0.286590
0.296139
0.301621
0.306745
0.311911
0.315463
0.317853
0.320288
0.168173
0.161751
0.155305
0.149002
0.145781
0.146305
0.149566
0.154987
0.161064
0.167538
0.174168
0.219559
0.210827
0.202295
0.193599
0.186885
0.187351
0.194388
0.205923
0.218174
0.231704
0.246835
0.241349
0.235839
0.230243
0.228284
0.228626
0.229022
0.224559
0.208500
0.199353
0.198659
0.215957
0.237624
0.260657
0.271252
0.258227
0.244983
0.247720
0.262435
0.278036
0.310616
0.318943
0.328508
0.323645
0.303377
0.283674
0.265326
0.250025
0.237378
0.228103
0.230493
0.237549
0.245468
0.252616
0.257003
0.261968
0.267701
0.355563
0.363428
0.371634
0.379991
0.391493
0.403983
0.416531
0.417175
0.403411
0.389950
0.317008
0.308574
0.301363
0.291014
0.268206
0.245546
0.223603
0.207766
0.192827
0.178245
0.165481
0.155043
0.145316
0.137066
0.136686
0.137025
0.138107
0.137130
0.135365
0.133640
0.130715
0.125954
0.121530
0.117247
0.125020
0.133313
0.142413
0.141934
0.136902
0.133728
0.131856
0.128198
0.124505
0.120876
0.122886
0.128634
0.137065
0.141553
0.141821
0.144644
0.149877
0.157841
0.166081
0.174399
0.180663
0.186509
0.192772
0.194127
0.184241
0.174487
0.164347
0.167390
0.171047
0.174833
0.176353
0.177668
0.180902
0.183707
0.179580
0.177532
0.177732
0.167091
0.154228
0.141265
0.136840
0.143569
0.151434
0.158670
0.145338
0.132375
0.120312
0.119292
0.132085
0.153142
0.171343
0.173173
0.175498
0.178228
0.206947
0.239266
0.271534
0.347551
0.337646
0.327938
0.318731
0.306569
0.293246
0.280244
0.269266
0.262942
0.256839
0.250660
0.239889
0.229539
0.219365
0.215352
0.216279
0.218176
0.221681
0.228042
0.234595
0.241196
0.240697
0.235690
0.230758
0.223976
0.217545
0.213677
0.211850
0.208944
0.206541
0.204523
0.208348
0.213651
0.219173
0.219254
0.212626
0.207594
0.205024
0.221341
0.239621
0.259142
0.262044
0.255535
0.249191
0.247443
0.258967
0.271260
0.283977
0.285898
0.286536
0.287534
0.247301
0.241884
0.236404
0.230991
0.221857
0.210525
0.199204
0.188558
0.178663
0.168905
0.159523
0.151918
0.144915
0.138515
0.139466
0.147312
0.155310
0.162300
0.160502
0.159344
0.158782
0.167029
0.182260
0.202096
0.233510
0.218652
0.203673
0.194883
0.203102
0.211522
0.219956
0.213600
0.204999
0.196447
0.189401
0.184353
0.180475
0.179340
0.192797
0.207212
0.222030
0.232123
0.240186
0.248171
0.257720
0.269732
0.281509
0.293572
0.305272
0.316729
0.328438
0.254820
0.224641
0.195534
0.179703
0.178332
0.176923
0.175225
0.170254
0.165168
0.160093
0.163784
0.171539
0.179351
0.190695
0.211243
0.232562
0.253933
0.251742
0.248581
0.246537
0.246230
0.247065
0.248277
0.248256
0.240182
0.232421
0.224582
0.212525
0.199730
0.186742
0.176579
0.170518
0.164413
0.158419
0.152254
0.145965
0.139701
0.138823
0.141240
0.144152
0.148525
0.157046
0.166749
0.177231
0.177107
0.175655
0.174453
0.168644
0.158036
0.147416
0.139537
0.149298
0.159444
0.169639
0.163720
0.152392
0.141656
0.135160
0.136491
0.138694
0.141828
0.139605
0.137671
0.136011
0.130800
0.123359
0.115695
0.111106
0.116443
0.121893
0.127319
0.130673
0.133791
0.136943
0.133681
0.127581
0.128551
0.136893
0.156893
0.176988
0.196543
0.199368
0.194839
0.190377
0.188624
0.192904
0.197131
0.201516
0.189398
0.176366
0.163659
0.166671
0.181993
0.197136
0.209052
0.206375
0.205451
0.206242
0.230216
0.259441
0.289911
0.314813
0.331825
0.349447
0.365949
0.364180
0.362360
0.360535
0.351189
0.338360
0.326178
0.315954
0.308227
0.300500
0.292970
0.273555
0.252749
0.232325
0.220327
0.216538
0.212960
0.209576
0.207110
0.204855
0.202715
0.203917
0.206078
0.208359
0.209790
0.209838
0.209891
0.209891
0.207037
0.204369
0.201758
0.205539
0.212843
0.220469
0.227383
0.231843
0.236467
0.241135
0.236789
0.231452
0.226536
0.218955
0.208744
0.199716
0.158237
0.164022
0.170542
0.178035
0.183573
0.190759
0.199861
0.212266
0.226349
0.241334
0.251091
0.249320
0.247693
0.246247
0.252408
0.259217
0.265884
0.263361
0.253159
0.243239
0.231972
0.215438
0.199765
0.184327
0.179440
0.177619
0.176237
0.176792
0.179451
0.182196
0.257857
0.251871
0.247304
0.243606
0.239421
0.235245
0.230692
0.220193
0.209784
0.199503
0.198511
0.201218
0.203963
0.207887
0.214957
0.222688
0.230836
0.228637
0.225789
0.223016
0.219872
0.216498
0.213227
0.208481
0.197714
0.187338
0.176830
0.172023
0.168655
0.165220
0.169998
0.187930
0.209322
0.233088
0.259359
0.286429
0.313641
0.307109
0.293237
0.279728
0.266109
0.270514
0.274835
0.279285
0.259207
0.225738
0.191630
0.165858
0.163890
0.162555
0.161928
0.150671
0.137614
0.124649
0.119050
0.120748
0.122450
0.124257
0.127981
0.132492
0.137585
0.215596
0.205445
0.197703
0.193819
0.201234
0.209122
0.217280
0.220638
0.222227
0.224122
0.222281
0.211505
0.201106
0.191386
0.189611
0.188734
0.188118
0.186423
0.183781
0.181327
0.176527
0.159715
0.143343
0.126688
0.116699
0.109950
0.104867
0.104115
0.109511
0.118238
0.129687
0.145736
0.163450
0.182096
0.193830
0.201521
0.209479
0.217845
0.227093
0.236794
0.246701
0.254073
0.261668
0.269572
0.281957
0.299195
0.316667
0.195754
0.188714
0.182846
0.178491
0.174976
0.171571
0.168430
0.164209
0.158353
0.152565
0.147310
0.145933
0.145059
0.144687
0.148622
0.154632
0.161066
0.164403
0.161434
0.158915
0.156918
0.160566
0.165445
0.171027
0.175116
0.177597
0.180093
0.181631
0.179353
0.178374
0.178659
0.180743
0.183082
0.185553
0.188635
0.193375
0.199615
0.206450
0.203255
0.200149
0.197221
0.213472
0.239538
0.265738
0.289765
0.310507
0.331292
0.351619
0.361151
0.369789
0.378483
0.377871
0.368484
0.359342
0.349173
0.334304
0.319494
0.305102
0.298751
0.311575
0.340777
0.372624
0.390081
0.407222
0.423943
0.383336
0.344014
0.304388
0.253218
0.197592
0.143808
0.264351
0.260105
0.255764
0.251426
0.229705
0.239639
0.249456
0.259688
0.269346
0.279557
0.290787
0.302703
0.314519
0.326670
0.336749
0.339625
0.342617
0.345866
0.296011
0.249982
0.225147
0.224692
0.228392
0.235847
0.245037
0.239196
0.233285
0.227417
0.220086
0.212907
0.207015
0.232975
0.257945
0.285600
0.193141
0.183061
0.173233
0.164899
0.164280
0.163708
0.163192
0.318791
0.322276
0.327567
0.334403
0.336424
0.336734
0.337030
0.336189
0.333680
0.331264
0.329015
0.335268
0.341406
0.347691
0.343756
0.334361
0.324724
0.317011
0.314638
0.312221
0.309820
0.168683
0.165156
0.163290
0.166486
0.174722
0.182946
0.171276
0.170238
0.169467
0.168989
0.172868
0.177312
0.181836
0.202416
0.211260
0.220968
0.231159
0.228133
0.224715
0.221558
0.215144
0.206346
0.197751
0.190479
0.189201
0.187955
0.186674
0.183284
0.180707
0.179439
0.180387
0.182655
0.184957
0.187185
0.188635
0.190232
0.191930
0.200389
0.213248
0.227182
0.237621
0.238995
0.240378
0.241726
0.238959
0.235816
0.232665
0.229857
0.227217
0.224586
0.223468
0.229805
0.236242
0.242625
0.246903
0.250719
0.254607
0.259877
0.266894
0.273852
0.280532
0.271927
0.263748
0.255584
0.248391
0.242352
0.236902
0.235418
0.242481
0.249710
0.256937
0.255083
0.252247
[truncated: 157,318 more rows]
