# Supplementary material for: Visual pursuit behavior in mice maintains the pursued prey on the retinal region with least optic flow
Source: eLife. 2021 Oct 26;10:e70838. doi: 10.7554/eLife.70838 (PMC8547958; doi:10.7554/eLife.70838)
Supplement: Figure 4—source data 4. [file elife-70838-fig4-data4.zip › 4/H/idealized-nocr-left-fixed_eyes_tracked-left.csv]

0.204655
0.216890
0.229589
0.240230
0.240505
0.240919
0.241468
0.236648
0.233680
0.230773
0.227998
0.226044
0.224833
0.223940
0.223343
0.223131
0.223551
0.224565
0.226748
0.230376
0.235230
0.236775
0.234242
0.231952
0.231348
0.241641
0.252408
0.264150
0.266133
0.264816
0.263456
0.261813
0.259807
0.257815
0.255893
0.251400
0.247530
0.244444
0.242325
0.240983
0.240402
0.238923
0.232064
0.225724
0.220067
0.208565
0.197651
0.189104
0.182701
0.177282
0.172624
0.168756
0.167532
0.166555
0.165787
0.165408
0.165790
0.166905
0.168168
0.168395
0.168621
0.168856
0.169528
0.170355
0.171354
0.176106
0.183529
0.191292
0.364478
0.364852
0.365235
0.365617
0.357463
0.344195
0.331076
0.323987
0.334302
0.345382
0.356871
0.365313
0.373240
0.381040
0.386283
0.388602
0.390892
0.393077
0.402319
0.426106
0.463958
0.485876
0.499029
0.512677
0.516201
0.501669
0.486896
0.472248
0.450822
0.434275
0.424264
0.423119
0.426312
0.431507
0.320519
0.316134
0.313376
0.313644
0.317760
0.321789
0.325923
0.327799
0.329484
0.331221
0.334113
0.337808
0.341594
0.344135
0.341237
0.338562
0.336202
0.329323
0.321071
0.312890
0.306189
0.301383
0.296932
0.292959
0.290236
0.287908
0.286029
0.284128
0.282110
0.280130
0.278889
0.279613
0.280373
0.281142
0.279521
0.277624
0.275793
0.276784
0.280500
0.284117
0.287913
0.292224
0.296436
0.300749
0.306211
0.311902
0.317738
0.319602
0.315296
0.311248
0.307590
0.309913
0.312283
0.314656
0.315773
0.316148
0.316521
0.317633
0.321336
0.325039
0.328647
0.326638
0.323627
0.320736
0.318456
0.316924
0.315431
0.313967
0.313133
0.312322
0.311494
0.308643
0.304981
0.301403
0.299019
0.299279
0.299717
0.300344
0.311993
0.323858
0.335972
0.337404
0.331258
0.324978
0.321615
0.329579
0.337798
0.346091
0.348517
0.349756
0.350991
0.348904
0.342387
0.335874
0.329961
0.332825
0.335686
0.338479
0.324296
0.301687
0.279643
0.262848
0.260151
0.257666
0.255278
0.272474
0.291252
0.310586
0.324692
0.334012
0.343399
0.352717
0.362804
0.374293
0.386772
0.388684
0.387552
0.386391
0.386568
0.388953
0.391846
0.395033
0.393112
0.391135
0.389151
0.235461
0.235930
0.236543
0.237291
0.232185
0.227045
0.222125
0.216133
0.209177
0.202379
0.195211
0.185928
0.177931
0.171405
0.175042
0.180573
0.186227
0.186236
0.179551
0.172917
0.166973
0.167673
0.168862
0.170477
0.231648
0.252113
0.273378
0.286887
0.294331
0.302325
0.308200
0.304341
0.301993
0.301291
0.302684
0.305006
0.308002
0.314366
0.325628
0.337612
0.349415
0.344640
0.339865
0.335222
0.339684
0.349087
0.358209
0.365543
0.368606
0.373286
0.379383
0.380026
0.380389
0.381225
0.382703
0.384456
0.386211
0.386990
0.381418
0.376145
0.370919
0.365115
0.359227
0.353205
0.344081
0.330299
0.316262
0.302263
0.285652
0.269028
0.252912
0.267537
0.300956
0.334220
0.365642
0.396739
0.429538
0.462851
0.461346
0.453722
0.446533
0.428400
0.398291
0.369259
0.340599
0.318835
0.299761
0.283029
0.276712
0.275592
0.276670
0.274126
0.261677
0.250304
0.239648
0.245959
0.255184
0.267004
0.277097
0.284773
0.292657
0.300996
0.310811
0.321099
0.331579
0.360870
0.395900
0.431754
0.456900
0.469333
0.481921
0.492745
0.475781
0.459054
0.442947
0.425177
0.406723
0.388759
0.372045
0.359067
0.346512
0.333776
0.306889
0.279557
0.251536
0.223149
0.195847
0.168869
0.146902
0.145891
0.149515
0.157492
0.084939
0.025187
0.118481
0.197308
0.249890
0.308104
0.367954
0.406092
0.445795
0.485983
0.470648
0.424717
0.379256
0.338272
0.307618
0.283586
0.268231
0.269475
0.279497
0.295908
0.310694
0.321508
0.334986
0.350281
0.359506
0.371144
0.385415
0.395107
0.403365
0.412686
0.423222
0.435917
0.451033
0.468085
0.472640
0.477444
0.482546
0.486161
0.490106
0.495674
0.506978
0.534719
0.561985
0.588216
0.156549
0.154456
0.152857
0.149110
0.137012
0.129529
0.127698
0.135593
0.146349
0.158071
0.172810
0.192205
0.212166
0.231367
0.230336
0.229361
0.228468
0.223151
0.216922
0.212682
0.212045
0.216404
0.220779
0.225148
0.240161
0.256529
0.272720
0.282787
0.287638
0.293274
0.297124
0.286497
0.278009
0.271427
0.266339
0.261934
0.258022
0.241622
0.207545
0.175635
0.149224
0.137643
0.126916
0.117682
0.114607
0.114783
0.115519
0.115027
0.111372
0.111595
0.115552
0.109818
0.111374
0.122061
0.127737
0.122234
0.117754
0.113885
0.108196
0.103631
0.100097
0.086595
0.069509
0.051958
0.039838
0.038102
0.036666
0.035492
0.038282
0.041139
0.044091
0.043583
0.040824
0.038083
0.035051
0.030777
0.026502
0.022386
0.010520
0.012576
0.027283
0.040839
0.054830
0.070591
0.086622
0.100369
0.114913
0.129601
0.136026
0.138545
0.141266
0.146007
0.156085
0.167667
0.180977
0.181082
0.180124
0.179150
0.190858
0.212662
0.235171
0.248716
0.219768
0.190323
0.161146
0.118296
0.074880
0.050374
0.062174
0.075162
0.088532
0.102043
0.117486
0.133618
0.149986
0.161069
0.170050
0.179289
0.184125
0.176813
0.169576
0.162590
0.158434
0.154699
0.151080
0.150609
0.153530
0.156698
0.159642
0.159241
0.159940
0.161764
0.173062
0.187057
0.201441
0.211873
0.215560
0.219327
0.223089
0.242293
0.262562
0.283122
0.294034
0.299172
0.304318
0.312092
0.330061
0.348020
0.365531
0.351031
0.330500
0.310192
0.299605
0.299054
0.298501
0.299533
0.317384
0.335224
0.352615
0.354977
0.351219
0.347887
0.351290
0.367720
0.383722
0.399966
0.396088
0.391821
0.387920
0.386651
0.387040
0.387460
0.388277
0.390562
0.392895
0.395221
0.400901
0.407514
0.414125
0.423126
0.410859
0.400056
0.397867
0.415064
0.432200
0.450056
0.446876
0.441743
0.436877
0.430129
0.421853
0.413894
0.406982
0.406500
0.406110
0.405791
0.403445
0.400581
0.397665
0.395918
0.395919
0.395919
0.395696
0.384741
0.373514
0.362274
0.344507
0.322391
0.300216
0.282149
0.275155
0.268685
0.262920
0.251676
0.239725
0.228276
0.220417
0.216637
0.213155
0.208339
0.192386
0.178167
0.165357
0.162570
0.165618
0.171733
0.181108
0.193293
0.207357
0.222770
0.233736
0.245258
0.257882
0.268802
0.278234
0.288100
0.297415
0.309042
0.328494
0.354376
0.327309
0.294312
0.269127
0.258575
0.256047
0.253664
0.250484
0.233459
0.217749
0.203955
0.208017
0.221098
0.235169
0.249966
0.268137
0.291656
0.320357
0.293150
0.262685
0.231938
0.216610
0.192535
0.169826
0.151089
0.140885
0.133106
0.127729
0.207307
0.294308
0.385397
0.431296
0.443702
0.456205
0.466902
0.473147
0.482856
0.495731
0.486341
0.480852
0.485972
0.496453
0.505015
0.514878
0.521474
0.447458
0.374664
0.306361
0.292134
0.305663
0.320538
0.329466
0.320246
0.311956
0.304247
0.292892
0.281260
0.269950
0.264638
0.264638
0.264640
0.266315
0.276868
0.287147
0.297655
0.300576
0.301459
0.302468
0.292853
0.269150
0.246939
0.227998
0.231039
0.234195
0.237399
0.267096
0.313227
0.359563
0.406879
0.464990
0.527320
0.590863
0.607868
0.617387
0.626470
0.638596
0.653737
0.668459
0.682028
0.684493
0.686923
0.689437
0.668630
0.642233
0.617942
0.600985
0.594826
0.591747
0.591933
0.605566
0.620182
0.636239
0.651648
0.665865
0.680557
0.693690
0.701306
0.709142
0.716996
0.697876
0.673530
0.649408
0.622707
0.591771
0.561489
0.534752
0.534739
0.534863
0.535117
0.545226
0.559662
0.573814
0.589159
0.606394
0.623443
0.641021
0.662098
0.683247
0.705390
0.715480
0.716250
0.717295
0.717725
0.714448
0.711096
0.707748
0.699043
0.688766
0.678500
0.671185
0.667561
0.663944
0.660759
0.665415
0.670282
0.675240
0.683649
0.694093
0.704577
0.714582
0.724176
0.733905
0.743583
0.747866
0.751508
0.755060
0.747921
0.730976
0.714710
0.695486
0.659543
0.624829
0.589706
0.537568
0.485815
0.439431
0.401497
0.368132
0.336171
0.307502
0.324825
0.342715
0.360747
0.242282
0.209153
0.183639
0.163224
0.141274
0.119894
0.098919
0.069368
0.041850
0.024392
0.029500
0.037054
0.044706
0.033271
0.022738
0.070325
0.120866
0.080231
0.049166
0.057235
0.070478
0.111149
0.172954
0.229858
0.249352
0.269948
0.291071
0.315858
0.342482
0.369306
0.391040
0.407785
0.425000
0.443271
0.482709
0.522571
0.561803
0.564739
0.550100
0.536196
0.539437
0.583019
0.625400
0.668596
0.402877
0.394122
0.385627
0.376975
0.369732
0.363478
0.357485
0.353062
0.350796
0.348469
0.346148
0.351456
0.356966
0.362500
0.364645
0.364645
0.364644
0.364102
0.361940
0.359889
0.358008
0.360716
0.364280
0.367848
0.371533
0.375507
0.379494
0.381535
0.362648
0.343809
0.325498
0.327279
0.337767
0.348024
0.353456
0.348143
0.342964
0.337634
0.331060
0.324566
0.317913
0.317365
0.321362
0.325480
0.329310
0.331751
0.334258
0.336771
0.327446
0.315151
0.302888
0.289982
0.275632
0.261575
0.248288
0.238113
0.228050
0.218137
0.213278
0.210810
0.208569
0.205242
0.198486
0.191812
0.185431
0.183509
0.182194
0.181025
0.181870
0.184504
0.187102
0.189763
0.192343
0.194902
0.197563
0.193424
0.188388
0.184492
0.180351
0.174778
0.169760
0.165530
0.164213
0.162865
0.161520
0.165323
0.172372
0.179450
0.188044
0.202214
0.216387
0.230223
0.236227
0.241171
0.246273
0.249231
0.250033
0.251515
0.254236
0.262883
0.272576
0.282934
0.283785
0.280758
0.277798
0.276240
0.277451
0.278700
0.280045
0.278538
0.277075
0.275675
0.266553
0.254883
0.246635
0.242609
0.239628
0.236675
0.233829
0.221024
0.206223
0.191908
0.187029
0.193006
0.198987
0.204423
0.203672
0.202971
0.202332
0.198489
0.193170
0.188002
0.184716
0.185884
0.187073
0.188333
0.187648
0.186889
0.186161
0.178704
0.165768
0.153043
0.142540
0.144672
0.147551
0.151285
0.150272
0.148298
0.146656
0.146804
0.149176
0.151899
0.155110
0.163248
0.171621
0.180024
0.183840
0.185692
0.187941
0.188080
0.183322
0.181399
0.182348
0.175405
0.168655
0.163715
0.164738
0.170385
0.175894
0.181312
0.185432
0.190007
0.195219
0.197593
0.199802
0.203098
0.206522
0.208758
0.211051
0.213349
0.204677
0.197641
0.192737
0.195226
0.201564
0.208491
0.214181
0.214777
0.215387
0.215995
0.212784
0.209532
0.207030
0.206702
0.208543
0.210974
0.213610
0.213722
0.214151
0.214880
0.218347
0.222871
0.227287
0.224959
0.208783
0.193197
0.177507
0.172545
0.168218
0.163789
0.158867
0.153943
0.149266
0.146049
0.147299
0.148616
0.149971
0.149413
0.148403
0.147401
0.152264
0.165473
0.179029
0.192303
0.202565
0.212892
0.223276
0.219132
0.207904
0.196614
0.189810
0.193405
0.197021
0.200570
0.195755
0.190123
0.184659
0.180041
0.176290
0.172659
0.171311
0.182627
0.193669
0.204908
0.211560
0.217052
0.223009
0.224188
0.218034
0.211691
0.205391
0.205466
0.211824
0.223919
0.227087
0.223284
0.219500
0.214452
0.206147
0.199782
0.195588
0.214394
0.236621
0.258363
0.272852
0.279381
0.285832
0.291969
0.293970
0.295975
0.297942
0.290470
0.279779
0.269628
0.268717
0.284874
0.301026
0.317954
0.345772
0.375121
0.406776
0.430792
0.448809
0.467460
0.480995
0.476939
0.474038
0.472427
0.472400
0.472761
0.473374
0.475305
0.478689
0.482087
0.485455
0.489526
0.494230
0.499421
0.493641
0.482796
0.472333
0.464641
0.463482
0.462367
0.461237
0.463336
0.465683
0.468161
0.464982
0.457386
0.449622
0.440825
0.428224
0.417244
0.407442
0.409926
0.415622
0.422028
0.428219
0.433650
0.439528
0.445110
0.438561
0.431919
0.425337
0.420213
0.415797
0.411605
0.410669
0.417850
0.425245
0.432619
0.413636
0.391473
0.369947
0.362384
0.368924
0.375783
0.381557
0.376499
0.371568
0.366529
0.360151
0.353690
0.347342
0.341476
0.336192
0.330797
0.325439
0.327681
0.330162
0.332829
0.332022
0.328968
0.325904
0.245645
0.261664
0.277309
0.287633
0.285722
0.283887
0.282041
0.278823
0.275591
0.272268
0.277991
0.290926
0.304679
0.202740
0.206369
0.210618
0.214495
0.215947
0.217747
0.219853
0.220209
0.220302
0.220408
0.222260
0.226036
0.229823
0.233416
0.236289
0.239502
0.242975
0.248429
0.254845
0.261417
0.269438
0.279277
0.288753
0.298368
0.304758
0.310823
0.316973
0.321267
0.324211
0.327213
0.164784
0.157191
0.149468
0.141796
0.133727
0.127238
0.123742
0.124035
0.127668
0.131991
0.136793
0.175807
0.167569
0.159548
0.151409
0.152848
0.163384
0.178506
0.192987
0.202604
0.214118
0.227707
0.222616
0.217521
0.212357
0.210371
0.210390
0.210469
0.204804
0.184579
0.171278
0.167314
0.183297
0.204178
0.226695
0.244087
0.231332
0.218377
0.220995
0.235337
0.250606
0.297924
0.305790
0.314972
0.308887
0.286323
0.264169
0.243522
0.227932
0.215195
0.206114
0.209225
0.217215
0.226113
0.233683
0.237347
0.241658
0.246776
0.332481
0.339656
0.347165
0.354834
0.365232
0.376508
0.387856
0.387924
0.374307
0.360987
0.305310
0.295454
0.286759
0.275212
0.251938
0.228734
0.206161
0.189998
0.174761
0.159870
0.146550
0.135296
0.124724
0.115448
0.113201
0.111723
0.110987
0.109325
0.107253
0.105251
0.101995
0.096954
0.092538
0.088603
0.098621
0.108899
0.119825
0.121708
0.120176
0.121496
0.123731
0.121050
0.118409
0.115886
0.124134
0.137340
0.153027
0.158215
0.152027
0.148212
0.147409
0.152722
0.158528
0.164652
0.168039
0.171015
0.174847
0.175003
0.165903
0.156889
0.147492
0.150136
0.153440
0.156960
0.160505
0.165366
0.172085
0.176783
0.169296
0.164280
0.162165
0.152363
0.140931
0.129472
0.126657
0.135130
0.144833
0.153915
0.142430
0.131841
0.122729
0.116759
0.121061
0.135668
0.150239
0.150474
0.151245
0.152502
0.178450
0.208353
0.238564
0.333409
0.321981
0.310804
0.300242
0.286686
0.271942
0.257536
0.245351
0.238308
0.231536
0.224715
0.210647
0.196872
0.183093
0.175777
0.173791
0.172862
0.173970
0.178976
0.184154
0.189390
0.215825
0.212323
0.208864
0.203835
0.199499
0.197811
0.198157
0.196774
0.195718
0.194928
0.198847
0.203994
0.209389
0.208971
0.201253
0.195061
0.191320
0.206339
0.223399
0.241805
0.243479
0.235570
0.227783
0.224624
0.234843
0.245905
0.257476
0.257931
0.257044
0.256527
0.217166
0.212746
0.208286
0.203884
0.195314
0.184353
0.173397
0.163105
0.153582
0.144232
0.135301
0.128397
0.122230
0.116790
0.117460
0.123812
0.130422
0.136008
0.132625
0.129941
0.127864
0.134304
0.148756
0.168600
0.197763
0.182897
0.167927
0.159291
0.167999
0.176928
0.185866
0.179088
0.169925
0.160820
0.152935
0.146893
0.142368
0.141109
0.155680
0.171246
0.187170
0.197762
0.206092
0.214325
0.223909
0.235581
0.247053
0.258827
0.270016
0.280963
0.292156
0.223144
0.194616
0.167940
0.153997
0.152798
0.151564
0.150050
0.145320
0.140507
0.135727
0.140049
0.148553
0.157077
0.168224
0.187026
0.207096
0.227608
0.222782
0.216713
0.211730
0.209523
0.209460
0.209872
0.209184
0.200936
0.193081
0.185230
0.173616
0.161441
0.149215
0.139696
0.133994
0.128386
0.122992
0.116422
0.109693
0.102969
0.100435
0.100632
0.101500
0.103854
0.110287
0.118557
0.128125
0.127117
0.124834
0.122898
0.116683
0.105888
0.095092
0.086956
0.096000
0.105663
0.115532
0.108848
0.096865
0.085970
0.078805
0.078001
0.078778
0.081130
0.079506
0.078405
0.077849
0.072244
0.063407
0.054375
0.049283
0.056614
0.064095
0.071543
0.075472
0.078930
0.082416
0.077640
0.070811
0.076333
0.091592
0.112085
0.133406
0.154554
0.159907
0.158196
0.156470
0.157071
0.162807
0.168556
0.174582
0.163839
0.152156
0.140761
0.144571
0.160392
0.176116
0.188354
0.184633
0.182824
0.182884
0.207869
0.238485
0.270386
0.295283
0.310509
0.326309
0.341062
0.338341
0.335553
0.332763
0.323016
0.310054
0.297771
0.287537
0.279949
0.272369
0.264982
0.243675
0.220769
0.198308
0.184156
0.178161
0.172455
0.166866
0.161832
0.157121
0.152545
0.151780
0.152171
0.152669
0.153480
0.154622
0.155796
0.156861
0.151687
0.146885
0.142230
0.145115
0.152231
0.159795
0.166817
0.171636
0.176662
0.181769
0.177644
0.172618
0.168147
0.162499
0.155958
0.150907
0.129891
0.135743
0.142759
0.151104
0.155912
0.162665
0.171603
0.183441
0.196644
0.210781
0.209636
0.206264
0.203038
0.200043
0.206113
0.212950
0.219646
0.216646
0.205545
0.194747
0.182640
0.165706
0.149935
0.134860
0.128553
0.124881
0.121728
0.120741
0.122056
0.123451
0.219179
0.215689
0.213770
0.211828
0.208340
0.204864
0.200968
0.190850
0.180856
0.171030
0.170147
0.172821
0.175538
0.178975
0.184623
0.191024
0.197958
0.195417
0.192277
0.189220
0.185812
0.182196
0.178688
0.173722
0.162807
0.152307
0.141699
0.136947
0.133672
0.130330
0.134671
0.152035
0.173293
0.197034
0.222497
0.248742
0.275140
0.279858
0.265728
0.252004
0.238207
0.242250
0.246227
0.250331
0.228965
0.193688
0.157704
0.130428
0.128254
0.126896
0.126436
0.115262
0.102303
0.089518
0.083922
0.085353
0.086788
0.088151
0.089854
0.092621
0.096261
0.191835
0.185935
0.183089
0.183905
0.189808
0.196392
0.203471
0.207597
0.210656
0.213925
0.213424
0.204220
0.195424
0.187302
0.184670
0.182746
0.181129
0.179368
0.177478
0.175793
0.171772
0.155657
0.140201
0.124813
0.112522
0.101942
0.092285
0.085629
0.084324
0.087081
0.093827
0.106683
0.121963
0.138716
0.149504
0.156639
0.164028
0.172050
0.181528
0.191479
0.201633
0.209769
0.218217
0.226973
0.240311
0.258594
0.277036
0.163721
0.159114
0.156180
0.155153
0.153404
0.151571
0.150058
0.147075
0.142088
0.137263
0.133146
0.134155
0.135655
0.137618
0.143687
0.151701
0.159986
0.165137
0.164303
0.163966
0.164124
0.170609
0.178104
0.186005
0.191409
0.194509
0.197583
0.200140
0.200768
0.202534
0.205492
0.208496
0.211337
0.214301
0.219008
0.226627
0.235584
0.244747
0.241434
0.238184
0.235084
0.252448
0.280266
0.308193
0.333822
0.356026
0.378248
0.399951
0.411579
0.422357
0.433092
0.433724
0.424825
0.416137
0.406366
0.391626
0.376900
0.362544
0.348324
0.349590
0.367699
0.393053
0.409652
0.426028
0.442035
0.400557
0.360089
0.318884
0.265642
0.206871
0.147263
0.218684
0.214570
0.210368
0.206177
0.193083
0.203880
0.214517
0.225565
0.236290
0.247550
0.259841
0.272183
0.283996
0.296136
0.306273
0.309495
0.312844
0.316478
0.264974
0.217148
0.192803
0.195777
0.202529
0.213164
0.225145
0.219530
0.213864
0.208255
0.200154
0.191746
0.184649
0.209203
0.234725
0.262953
0.156752
0.148848
0.141480
0.135489
0.134315
0.133181
0.132117
0.294044
0.298983
0.306108
0.315036
0.317716
0.318213
0.318691
0.318107
0.315959
0.313910
0.312045
0.318719
0.325254
0.331927
0.328173
0.318850
0.309275
0.301547
0.298950
0.296302
0.293663
0.148258
0.148073
0.149876
0.155717
0.165003
0.174142
0.158831
0.156306
0.153987
0.151950
0.154806
0.158291
0.161891
0.190368
0.201715
0.213591
0.225599
0.223628
0.221290
0.219244
0.213225
0.204269
0.195512
0.188084
0.186704
0.185357
0.183976
0.183025
0.183427
0.185219
0.187815
0.190041
0.192299
0.194534
0.196783
0.199176
0.201642
0.212327
0.227879
0.244195
0.256040
0.257221
0.258405
0.259568
0.257149
0.254402
0.251654
0.249169
0.246802
0.244456
0.243669
0.250609
0.257599
0.264484
0.269713
0.274581
0.279476
0.285075
0.291450
0.297799
0.303885
0.294561
0.285609
0.276548
0.270502
0.266735
0.263670
0.263740
0.270077
0.276585
0.283105
0.280324
0.276483
[truncated: 157,318 more rows]
