# Supplementary material for: Visual pursuit behavior in mice maintains the pursued prey on the retinal region with least optic flow
Source: eLife. 2021 Oct 26;10:e70838. doi: 10.7554/eLife.70838 (PMC8547958; doi:10.7554/eLife.70838)
Supplement: Figure 4—source data 6. [file elife-70838-fig4-data6.zip]

Archive with 5 entries (4 files):
- 4J/
- 4J/Count_RightEye_LeftFixed.txt
- 4J/readme.txt
- 4J/RightEye_LeftFixed.png
- 4J/RightEye_LeftFixed_Summed.exr
