# Supplementary material for: Visual pursuit behavior in mice maintains the pursued prey on the retinal region with least optic flow
Source: eLife. 2021 Oct 26;10:e70838. doi: 10.7554/eLife.70838 (PMC8547958; doi:10.7554/eLife.70838)
Supplement: Figure 4—source data 6. [file elife-70838-fig4-data6.zip › 4J/readme.txt]

- Right Eye_LeftFixed .png files shown in figure. 
- RightEye_LeftFixed.exr files is the summed files for all frames.
- The number of frames is given in the Count_RightEye_LeftFixed.txt file. 
- In Figure 1J, non-overlapping monocular regions masked. 
