# Supplementary material for: Visual pursuit behavior in mice maintains the pursued prey on the retinal region with least optic flow
Source: eLife. 2021 Oct 26;10:e70838. doi: 10.7554/eLife.70838 (PMC8547958; doi:10.7554/eLife.70838)
Supplement: Figure 6—source data 1. [file elife-70838-fig6-data1.zip › 6C/readme.txt]

Optic-flow images.
The png-files containing the rendered view.
The svg-file the plotted arrows.
The Excel-file contains a table, where to plot the arrows, columns are encoded by <anchorx> <anchory> <offsetx> <offsety>.
Exr contain the original flow-data, first channel (r) is x, second (g) is y and third (b) is distance.
