# Supplementary material for: Visual pursuit behavior in mice maintains the pursued prey on the retinal region with least optic flow
Source: eLife. 2021 Oct 26;10:e70838. doi: 10.7554/eLife.70838 (PMC8547958; doi:10.7554/eLife.70838)
Supplement: Figure 6—source data 2. [file elife-70838-fig6-data2.zip]

Archive with 10 entries (9 files):
- 6D/
- 6D/Arrows_LeftEye.svg
- 6D/Arrows_LeftEye.xlsx
- 6D/Arrows_RightEye.svg
- 6D/Arrows_RightEye.xlsx
- 6D/LeftEye.exr
- 6D/LeftEye.png
- 6D/readme.txt
- 6D/RightEye.exr
- 6D/RightEye.png
