# Supplementary material for: Visual pursuit behavior in mice maintains the pursued prey on the retinal region with least optic flow
Source: eLife. 2021 Oct 26;10:e70838. doi: 10.7554/eLife.70838 (PMC8547958; doi:10.7554/eLife.70838)
Supplement: Figure 6—source data 3. [file elife-70838-fig6-data3.zip]

Archive with 5 entries (4 files):
- 6E/
- 6E/left.png
- 6E/poles.csv
- 6E/readme.txt
- 6E/right.png
