# Supplementary material for: Visual pursuit behavior in mice maintains the pursued prey on the retinal region with least optic flow
Source: eLife. 2021 Oct 26;10:e70838. doi: 10.7554/eLife.70838 (PMC8547958; doi:10.7554/eLife.70838)
Supplement: Figure 6—source data 3. [file elife-70838-fig6-data3.zip › 6E/poles.csv]

1.282311743755566269e+01 -2.057050693535850128e-01 5.971301302903483238e-02 1.701996576680332338e-04 -7.803162644981371443e+01 -3.515016202859975891e+01 8.637188554897738679e-02 1.562323194901401181e-04 -5.280196610736606289e+01 -6.046951205860094092e+01 7.223829910221987727e-02 3.465583477610921921e-05
1.593414047168298175e+01 1.317683636639852374e+01 5.514954764990630948e-02 3.668966666852905970e-04 -8.744306534635499872e+01 -1.527944946016047290e+01 8.257509526829587276e-02 3.180386400958820398e-04 -4.854357695636578995e+01 -4.658228349758880427e+01 5.480382041731051562e-02 4.451389883842664732e-05
-2.055995546164202281e+01 1.099912300581937217e+02 1.800136359505821737e-02 7.457846158603085686e-06 -4.213092998336588835e+01 7.927159806662142216e+01 1.188497726018040990e-02 2.014853672412512297e-05 -3.658448907108330417e+01 1.595141267646420857e+01 1.401546298421173578e-02 6.295941678348397793e-05
5.959555349554587877e+01 2.659884130715683526e+01 2.417963670830183473e-02 6.373929232016441182e-04 -4.898540549638745745e+01 1.574421056815883624e+01 3.463217083839116583e-02 1.050666327922214786e-03 -3.696292952272203536e+01 -4.639991290840660554e+01 2.115890422930582354e-02 7.694005500029939130e-05
2.608282619476528907e+01 2.162127263096057916e+01 7.001356327353451536e-02 5.964261218559337076e-04 -8.192085803432729563e+01 7.860659108433734943e+00 9.999269186433268342e-02 7.562926734676765801e-04 -3.714605626515378844e+01 -4.182907115720932723e+01 5.101609521749762149e-02 8.787635551026395161e-05
4.875817027261549441e+01 4.266823950425215450e+00 3.216973165776335769e-02 3.474823095297240949e-04 -5.258236546541061784e+01 -1.223683728745087684e+01 3.032656986634985757e-02 1.986076033635108238e-04 -2.388502414391532369e+01 -5.969484481428022349e+01 3.208941167177972037e-02 5.293188313923483611e-05
1.000704180199581117e+02 1.719297048720012455e+01 1.069137538549177480e-01 1.033070008209850362e-04 -1.466056512452476390e+01 2.620980346821259488e+01 6.524496864378606653e-02 1.849640640383183490e-04 2.649944606941634362e+01 -3.569437432961216672e+01 4.954745552899308264e-02 1.355276155257575390e-04
3.372665097553115032e+01 2.490461919586944362e+01 7.052976462124400936e-02 7.225656945215724056e-04 -8.097167137780763824e+01 1.426515149351762268e+01 8.956242132071302875e-02 6.386443790575219766e-04 -2.371780639312928685e+01 -3.133903381276199696e+01 5.723740417492050730e-02 2.801408624866133902e-04
-1.956455339354915424e+01 -2.719893059323270634e+00 5.188510096116660114e-02 5.495488666210466845e-05 -9.193532369473076926e+01 -8.297054837108156278e+01 1.276576851537370716e-01 2.150930636252100154e-05 -7.492531809200242776e+01 -3.463184562281686141e+01 5.348015523665428789e-02 2.696792873789851151e-05
3.159615853826198162e+01 2.557467378820943438e+01 8.639642473841442974e-03 7.039212009856171855e-04 -6.743441257279300771e+01 1.876758223183963281e+01 1.873661038117328814e-02 8.610402098256549888e-04 -2.113317876223901237e+01 -2.914343002098059188e+01 1.481507345826512528e-02 4.187423204235978620e-04
-5.891197574352429633e+00 2.977840653032170337e+01 4.869698752022889182e-02 1.258393528990091543e-04 -1.117872545858693769e+02 1.457258388117998038e+01 1.074675475683279646e-01 9.143160640901733325e-05 -3.924785036089505752e+01 -6.587299547822376589e+00 3.902789882156292717e-02 1.886192443288619701e-04
1.436736822719998763e+01 4.479544860451111532e+01 5.392080002928464899e-02 3.358514782764644062e-04 -9.664852648378455058e+01 4.125856749043512650e+01 9.124226415734962292e-02 4.228355661555867264e-05 -1.632450477777424069e+01 -3.357451240405830983e+00 3.660899874059328485e-02 8.064971039778293712e-04
-2.112896501177559117e+00 7.008667779997516334e+00 4.459193790549217246e-02 1.601163535284611948e-04 -1.049637321616034740e+02 -2.327129342020668545e+01 9.074265853232894863e-02 1.237276801570029200e-04 -4.342514067542239786e+01 -3.633183708251847577e+01 3.621220159670041072e-02 8.330342435311857436e-05
-1.905699401868677256e+01 -6.176912918780021577e+00 4.878110234755641400e-02 4.776041944243812881e-05 -1.020488957049989267e+02 -4.808650416396756810e+01 1.037692857868934421e-01 7.065820578768637074e-05 -5.992246183881977117e+01 -4.247807713742444236e+01 4.353405614788744687e-02 3.207074145284575844e-05
7.090428044630205306e+01 5.778819436969325096e+01 4.635732552425027297e-02 1.343969958565946758e-04 -4.255296106136171375e+01 5.154336093476388214e+01 4.429379463623303592e-02 1.575955835628876131e-04 1.188855745232465821e+01 -1.267957178990112865e+01 3.938280328498025562e-02 9.435363564941683058e-04
5.922703972711016718e+01 5.658396806735380125e+01 3.038936452578833505e-02 2.513343498388763224e-04 -5.193275652056918545e+01 5.143365966393994171e+01 3.223576886988872153e-02 1.654551286702366907e-04 6.647167442542618154e+00 -1.529203339876811185e+01 3.795437153266044417e-02 1.013081096817906868e-03
6.188497680932989198e+01 7.243865336109170983e+01 2.851593657775510285e-02 6.483252490717850581e-05 -4.235334499806365471e+01 5.653765811681007136e+01 2.615931394258314349e-02 1.019679141388761084e-04 6.283470106042410741e+00 -1.017607631232181831e+01 2.760870627662437293e-02 1.145783782553917328e-03
-2.589659055849898195e+01 1.954183651288011703e+01 4.383226458597667269e-02 6.728155044078576062e-05 -1.284932323511850427e+02 -5.013958730011225384e+01 1.515233833743886704e-01 2.210522973916493692e-05 -4.838497339696252197e+01 -3.528397971920981036e+00 4.254115038370349933e-02 8.489324793079856043e-05
6.392966210019299922e+01 5.978593022467124030e+01 4.568510964393249912e-02 1.285541296411263823e-04 -3.801502912873161222e+01 4.990533601724552426e+01 3.339428450427343875e-02 1.468965769751884765e-04 8.675853484680095207e+00 -1.715624462092912239e+01 3.852481299610875654e-02 9.036474799376626810e-04
5.776646735282259471e+01 7.798138296460530228e+01 1.409840623465518084e-01 3.192496435824276451e-05 -3.074575990966251382e+01 6.232975064134225107e+01 1.017951696208033580e-01 5.845841234878889806e-05 1.483323099611231477e+01 -3.198422482006117562e+00 7.048895756491760367e-02 6.252321201544918045e-04
5.473035227077870601e+00 5.149503814387583134e+01 4.240687105022259568e-02 1.712557272824733259e-04 -9.706089036715140139e+01 3.259553384322578040e+01 6.235277250226778367e-02 1.032101567777748811e-04 -3.005295681790859774e+01 -8.622494396601467770e+00 4.416152975264780317e-02 4.815051770900415974e-04
-1.367006939686101141e+01 -6.543199979973698532e+01 6.346952612288876694e-02 1.401378972020428271e-05 7.974240708955628865e-01 -8.229814040283730492e+01 7.189254102911810107e-02 9.447207895738812943e-06 -9.317931142144999512e+01 -8.024378285431818369e+01 1.193707443663727386e-01 8.228513638002269833e-06
-1.577440692938222178e+01 -5.389055418000960174e+01 4.340685335384450450e-02 2.203466467376242980e-05 -2.928870074855521821e+01 -8.264916623387708228e+01 5.256253078690301117e-02 2.506012164877015599e-05 -9.531639513980726974e+01 -6.505312215797793840e+01 7.785802829208914033e-02 1.511432890938932431e-05
-2.273679644259194532e+01 5.965030292217684327e+00 1.940392980589692937e-02 8.899660493124387725e-05 -1.130035124307881063e+02 -1.404121412285604542e+01 4.632207502138597360e-02 9.594651053337828776e-05 -6.322236532910065421e+01 -1.340940704201564415e+01 1.754622091363771189e-02 4.682472690491284670e-05
-1.002401968262223519e+01 2.807874326639595353e+01 5.018251703733286884e-02 1.364081415373768699e-04 -1.086757557821781290e+02 1.273519580962636155e+01 1.020040429633521095e-01 1.228698142259884501e-04 -4.961454608078584982e+01 -9.360024141428235467e+00 3.654505370778300677e-02 8.795933833789840422e-05
1.544944439763010990e+01 5.614834814387129569e+01 7.620281721915092565e-02 2.065196045131940657e-04 -7.515723676704715217e+01 4.899633296438395291e+01 1.088739146658219414e-01 1.029311109304459620e-04 -1.123926833058604302e+01 -1.069398235870723113e+01 4.690114448336918374e-02 1.073341705706955989e-03
6.580121880888100350e+01 4.811017183954596987e+01 5.738113301827715146e-02 3.226345230395508265e-04 -3.890598866811627232e+01 3.303181238713903412e+01 5.594595730626369945e-02 4.753945507799209888e-04 6.031209538077673571e+00 -4.378414889157265577e+01 3.240229918923694108e-02 1.249395388909416539e-04
6.027928926507618002e+01 3.503931441660530766e+01 6.223219102950339199e-02 6.054872513883175367e-04 -4.355622747796437011e+01 2.132412699186742699e+01 5.925884670529706078e-02 7.706010434416153123e-04 -4.260496325257333794e+00 -5.510351817631058680e+01 4.271086525695600572e-02 1.133857158418602614e-04
1.687081316065781600e+00 1.646672408470720228e+01 7.231650852362325743e-02 2.145959219586306295e-04 -1.017814901867597825e+02 -1.388046003635387216e+01 1.313775030159134993e-01 2.004354552945801960e-04 -4.753182538101562926e+01 -3.253428080883433893e+01 6.471899814550581553e-02 1.091341345108696895e-04
-1.305704896898425460e+01 3.531841893312184233e+00 4.812148672237048785e-02 8.621081962941075892e-05 -1.053790812269456012e+02 -4.237748644812023002e+01 1.045778573483338858e-01 9.980910586884964952e-05 -6.295414403979563644e+01 -3.015255139561372388e+01 4.540927394799785383e-02 4.160291431365310133e-05
4.236602529910345538e+01 3.066965658983967913e+01 4.889832973800829763e-02 9.496952396165005443e-04 -6.916599383472852480e+01 2.676626441750214269e+01 5.591169274317668580e-02 6.969575813716144801e-04 -5.164184489100722253e+00 -4.114810381724689137e+01 2.738511364099268514e-02 2.447343516440263211e-04
2.501984067925349819e+01 3.312022956753359182e+01 8.826806214435840847e-02 5.784897004663515450e-04 -8.626750005357529005e+01 2.495969658084907294e+01 1.258154355143601688e-01 3.815624298168014033e-04 -1.641283359433127131e+01 -2.849794965215740206e+01 5.647969371908123648e-02 5.052025763887218589e-04
3.011012576316536293e+00 2.364940837271703700e+01 6.630302633040968674e-02 2.719236482595365780e-04 -1.059104415100809717e+02 4.426091832925923342e+00 1.257599414933633919e-01 1.472018486116864712e-04 -2.762044829683058822e+01 -2.398589369467906351e+01 5.416206286075892634e-02 4.033469892731838353e-04
2.065483040012150084e+01 3.117348812499454880e+01 4.060774829237468603e-02 5.519002480230925404e-04 -8.351493409093541231e+01 2.056377352117323554e+01 6.243473889993986226e-02 4.845352361201580075e-04 -1.200139950276964917e+01 -2.981840504347197651e+01 4.075916846458300935e-02 5.785171176925106486e-04
6.914374598836145935e+01 3.890434924558854135e+01 3.953443693169182704e-02 4.645808122673913965e-04 -3.452155998170051276e+01 2.980496703207350961e+01 3.338099300820555199e-02 4.760600753139656682e-04 9.577843919382157623e+00 -3.617080498623668916e+01 3.429874282838739352e-02 2.927702654661385232e-04
6.908245489792329863e+01 3.042074315726100053e+01 8.090939359234509964e-02 5.030214287174055235e-04 -3.580495157182124899e+01 3.250760644810605982e+01 6.199552677978076992e-02 4.097805606092892934e-04 1.204884605558730648e+01 -3.423899793849334827e+01 6.211620100015363688e-02 3.598335488861863891e-04
3.361705916380703485e+01 3.411921713493440933e+01 8.245446473800231713e-02 6.932237087863007833e-04 -8.387314128875149777e+01 3.488191919287939413e+01 1.106691465678503322e-01 2.267187175931873659e-04 -6.915835030027519537e+00 -1.796946893423555380e+01 7.609061826710464271e-02 1.274680656679248779e-03
5.400724227049720128e+01 5.722176952670436378e+01 5.993064099547006085e-02 2.741071438930033576e-04 -6.098984949559358881e+01 7.495251622949756154e+01 7.343655821239344905e-02 2.027694203151553167e-05 2.644843116746964373e+00 -5.122861290459903572e-01 5.706599850537148744e-02 9.424750800317190091e-04
7.024680237774798286e+01 2.956866234160764151e+01 5.714387128034848634e-02 4.454238930730831177e-04 -4.739453754729021284e+01 5.199811235768112283e+01 4.848520649839881819e-02 1.545556643366584521e-04 1.023957017419710702e+01 -1.884786998883000564e+01 6.178531347669125040e-02 7.925377449137187670e-04
1.688306637505068153e+01 1.169242633900757333e+01 4.048855181101226886e-02 3.662626615065327760e-04 -9.338459426293276522e+01 -2.036984939955037532e+01 5.750018677232272835e-02 2.145431150912973685e-04 -1.745144912293799067e+01 -3.404127773679593361e+01 5.354000396862219902e-02 3.362854356950530847e-04
5.069264247715414484e+01 4.949408590846710609e+01 8.245722364049608288e-02 5.073358060618290803e-04 -6.771166169125204704e+01 4.963135121078554590e+01 9.337657907327701068e-02 1.450340191117024491e-04 -6.062331439483991780e+00 -1.007958159807530407e+01 5.553280752946355286e-02 1.395282126088212647e-03
4.767824360711638576e+01 5.622374475778281067e+01 8.683825771542497129e-02 2.995429590960882200e-04 -6.921447161844213269e+01 5.794772417703884315e+01 1.066112709975369360e-01 7.875415844737929322e-05 -1.803112286497385419e+00 -2.707789460799783221e+00 5.397200567487216855e-02 1.176730253617388339e-03
5.370764013971233197e+01 9.312823454636252052e+00 2.047041830943022514e-02 3.834895687809644258e-04 -5.848299226437019627e+01 1.093764609431529777e+01 2.256971518719663380e-02 8.932557655275944657e-04 -1.209721372342282564e+01 -3.913646152130417732e+01 2.714459211158894159e-02 2.567943442189371756e-04
3.352129237716182075e+01 -1.108323525877158922e+01 5.231799739086243767e-02 1.204967972762702785e-04 -6.142763714476971870e+01 -1.719232903993771799e+01 5.942272106677776861e-02 2.067640726514241437e-04 -2.154213638083862747e+01 -6.216400589353751371e+01 6.185306470327468775e-02 3.438088620596377570e-05
-1.045875591683047467e+01 1.452226990043330623e+01 1.408772070137083998e-01 1.109735707349780866e-04 -1.070284108062403448e+02 -5.628534995820209019e+01 3.368240190779424603e-01 5.648861439931949840e-05 -7.011936953077679391e+01 -1.445339950341079138e+01 1.273008045657723075e-01 1.540041341716518481e-05
-6.030777202206278886e-01 3.757307605880571799e+01 1.029844904508077086e-01 2.110729853463825861e-04 -1.229809124879487285e+02 8.640147364727416956e+00 2.595626013059481041e-01 5.386465587828983490e-05 -5.020138405764078726e+01 1.016750302613418633e+01 7.576548694873988521e-02 4.132541244192654018e-05
7.773198188448667167e+01 -2.893460505466048716e+01 6.490517349676656889e-02 3.953801430921084602e-05 -2.814706248065217054e+01 1.369568677570753223e+01 5.611157324049073636e-02 4.022164357894181144e-04 2.090219440140599971e+01 -7.129754111439795849e+01 5.441993325944272791e-02 2.103139667851216011e-05
6.874800232740160766e+01 -4.509533623762941090e+01 6.920860631232193805e-02 3.037194520900487435e-05 -1.527250875511529316e+01 -6.210175606378196989e+00 5.704439871509608267e-02 8.910252789521918453e-05 -3.572415717676088676e+00 -8.617422071594337751e+01 6.887197648804586902e-02 9.432466178741416227e-06
9.319815283733478850e+01 2.619950304517841033e+01 1.443852912106304842e-01 1.558696142415749155e-04 -2.425607157278231441e+01 3.880576350556790999e+01 9.842523701955353810e-02 1.556735737199528102e-04 2.241375459508105550e+01 -3.476522633064057288e+01 5.706731012326671931e-02 1.402087015013424851e-04
7.587479064428204367e+01 1.606732951043336044e+01 9.778533294535315945e-02 3.621784033463648265e-04 -3.820769648903169013e+01 2.651430990364848128e+01 8.026046695690497446e-02 5.900514459218444453e-04 1.109226460726298669e+01 -4.756628226257303993e+01 5.971095695943069021e-02 1.518975555993244003e-04
3.141835916048658817e+01 8.105666425801457464e+00 5.150516306320324783e-02 3.410780426361210635e-04 -7.426334348782005179e+01 -1.316691740599498139e+01 5.804625618999963849e-02 3.366208685492408695e-04 -2.865435274510011965e+01 -5.030456350950318267e+01 4.879190274215942230e-02 9.061828364005845393e-05
-8.647667164840569853e+00 1.527673424756323861e+01 9.649399443711870195e-02 1.241193675432396943e-04 -1.121634693636562758e+02 -3.862951028367856310e+01 2.204181502882704979e-01 6.214146959376582336e-05 -5.724137816943080992e+01 -1.508951359115574675e+01 8.178387825723006099e-02 8.227536157469248987e-05
-7.151847015464762869e+00 -1.881766497702775487e+00 7.698814118859859112e-02 9.280956421953918457e-05 -8.682696002879451669e+01 -6.145825766797518241e+01 1.421120497064101151e-01 3.603874029352254453e-05 -5.283814423032230678e+01 -3.861563286662806860e+01 8.333434750228840837e-02 5.117657036949878904e-05
6.139704740218312651e+01 3.208414760837230517e+01 6.527536527945114464e-02 6.169264642478187446e-04 -5.350210156845319176e+01 3.363588147836713205e+01 5.078942858568977203e-02 4.939256866253999680e-04 -1.010847760561501385e+00 -2.765734794494262516e+01 6.266657150158630452e-02 6.053762304979376030e-04
6.807970438928708745e+01 5.002164543199393165e+01 1.351809465499816398e-01 2.235514014470808472e-04 -4.752325840491170084e+01 5.861175687771665110e+01 1.238731070141999985e-01 8.465228163706288911e-05 1.669109578123177329e+01 -1.079670055658605143e+01 8.841956422457690479e-02 6.675863021545345348e-04
1.043358823626922316e+02 8.940970710241252561e+00 7.691571949599119995e-02 1.087054023342979138e-04 -8.150764538530383518e+00 3.762498618135355599e+01 4.131139538652032345e-02 1.471788446653231244e-04 2.691759240960040955e+01 -2.854512031132754402e+01 6.411801878202461058e-02 2.375824350908798451e-04
1.098020491030081303e+02 6.160063998508034899e+01 1.619477418769297850e-01 3.484084932329016944e-05 8.498815556899435464e+00 5.742394877387803120e+01 6.451952856787233903e-02 1.992156940253798594e-05 2.282182334415638891e+01 -8.101758306057174508e+00 6.095640454482615517e-02 4.255962943723323190e-04
6.307037111538560481e+01 2.965173911355759628e+01 4.111777807348485775e-02 6.065039625289917217e-04 -5.132933992217666486e+01 1.808352085982165747e+01 2.707563413459249460e-02 1.085006388270483811e-03 -5.809038876249719152e+00 -2.762819704947030885e+01 5.922418475284042111e-02 6.807411527930417889e-04
8.909748283516476519e+00 -3.186803039470316534e+01 1.941936632668161272e-02 3.376475886535413180e-05 1.206565385444277716e+00 -7.699748794770212612e+01 2.922523718989170072e-02 1.550778402758804984e-05 -2.659482157718914408e+01 -4.863433968339579394e+01 4.296161526408436709e-02 1.053793171468963863e-04
-4.294838106997220706e+01 -3.043357283966092197e+01 4.166646034645764274e-02 3.665916865453574034e-05 -4.092031357798489211e+01 -1.114358416443980957e+02 7.155832212814484949e-02 2.447332892692805425e-05 -5.999676819595901378e+01 -4.228055420270453624e+01 2.625431537973964280e-02 3.175331359711866996e-05
3.100948156587449489e+01 4.263272849655560748e+01 7.840144621237016276e-02 6.766667981905292182e-04 -8.583000796028066759e+01 3.119079840155346517e+01 1.183288833881517149e-01 2.615395773181469329e-04 -1.136881110940393746e+01 -2.016521125180482343e+01 6.839612561004559943e-02 9.228266092487949317e-04
8.685842726989960738e+00 3.968296132152866562e+01 8.542396342951022459e-02 3.577046672733826828e-04 -1.082584782907191538e+02 1.249930156659827496e+01 1.647020547573925520e-01 1.265465099778063267e-04 -3.721393127497103848e+01 -8.608961256077861890e+00 6.902473531989616884e-02 2.279833812558034465e-04
-9.710404508049302663e+00 1.711068589676023066e+01 1.096587964663057607e-01 1.202175940018877478e-04 -1.127416136619409883e+02 -3.947770787897500355e+01 2.679288055362499810e-01 6.289163294032750092e-05 -6.464833252977591371e+01 -1.161687498058041967e+01 9.027146278691570991e-02 4.173438046720962809e-05
6.581361210416835661e+01 3.372688462801352216e+01 4.015097611884980294e-02 5.733592931821456179e-04 -6.290363205787055279e+01 3.515634079886285690e+01 6.132263839721732723e-02 5.182013325373571689e-04 -4.664288368623945580e+00 -2.795045328454098410e+01 3.420363738163766792e-02 6.663379118275952273e-04
1.984273086042345824e+01 -1.097302162725864250e+01 1.373878989575851722e-02 1.099345685941908768e-04 -6.781622667211543387e+01 -1.362987889218519832e+01 2.878998986209047040e-02 3.591855412828391723e-04 -4.099344552425429811e+01 -4.416113215792765345e+01 3.033051519937850563e-02 7.717679097715586512e-05
1.068697439530187943e+01 3.083997561560501310e+01 8.052727150395849742e-02 3.793299876617199596e-04 -1.137282281170077738e+02 -1.505305407967535647e+00 1.727681194603568893e-01 8.544670819116510221e-05 -3.387282313042079096e+01 -1.298021470571883462e+01 6.537338503600775841e-02 3.022128771574582123e-04
2.882555549653749338e+01 3.980667592293655588e+01 5.057860862913859251e-02 6.824863633815861580e-04 -9.223491478275809641e+01 2.691831436245362141e+01 9.191307707928959847e-02 1.587605004216802271e-04 -1.166627539773894817e+01 -1.916852444196201333e+01 5.466214828480862181e-02 9.938414678816592795e-04
8.711498174887381651e+00 1.442499508506898920e+01 6.365625748551027863e-02 3.491222205781352884e-04 -9.702322053769799481e+01 -2.469200432363590991e+01 1.178586766700104871e-01 1.901528464851124376e-04 -3.591917836616143944e+01 -3.320350435137869738e+01 7.175964287492171689e-02 2.013935246876812296e-04
-9.519126160778464296e+00 1.951930488090556892e+01 6.942711057184033918e-02 1.165866173365214729e-04 -1.137974642963873180e+02 -4.140027626119031368e+01 1.702348498443712332e-01 6.155961947277476453e-05 -4.922131433570753956e+01 -1.505848791807957632e+01 6.223628706233190477e-02 9.257471352395245877e-05
2.870040469733604382e+01 6.574769390540414804e+01 5.920149413155463558e-02 1.077289113654339485e-04 -8.192272301704714721e+01 5.972122638332474054e+01 8.430134419413039260e-02 4.940099061474432195e-05 -4.049715521912717442e+00 4.833906271241759645e-01 3.927689002816762975e-02 9.605053615050919815e-04
3.443027102462617250e+01 3.439325982156602635e+01 8.719896659881888612e-02 7.060532526463283347e-04 -8.643210004722197937e+01 2.154403300784904474e+01 1.238844936214675424e-01 4.475108206246075225e-04 -1.113572877145257678e+01 -2.860580833324245020e+01 7.418409435732882529e-02 6.340374976466894288e-04
1.250858154145986845e+01 1.421575519656576780e+01 6.817908819158970124e-02 3.540368536415195691e-04 -9.728873067943042940e+01 -1.725824457233871101e+01 1.232235437389386096e-01 2.398326521016754366e-04 -3.226948388952445868e+01 -3.564786219636920350e+01 7.131337173038307387e-02 2.152633077477181939e-04
-2.271011500523314908e+01 -5.717164693526346042e+01 2.448116589972249013e-02 1.403336697930474884e-05 -1.833070484933690381e+01 -7.932586042080011168e+01 2.450965231228398322e-02 1.812382643139341448e-05 -5.142515611701778511e+01 -7.398156713085573699e+01 2.565087703751521564e-02 1.582425086884392383e-05
1.180442323044994879e+02 4.316484677808174553e+01 1.518609472931120863e-01 3.984991596802086385e-05 -4.184449058317909476e+00 5.230465241891604933e+01 6.724184850325883034e-02 4.605793442295578994e-05 5.697777843613788917e+01 -1.675170954583782645e+01 5.366768629324058376e-02 3.939005966642735102e-05
5.885481869692333134e+01 6.257258780294938560e+01 1.124004139068902064e-01 1.084814322548371826e-04 -5.583355287038759940e+01 6.048965099931398726e+01 1.161278632589632792e-01 8.326875886555617189e-05 1.908233385488694722e+01 -1.216238437735614042e+01 6.743653209207389754e-02 5.711003746414595149e-04
4.258117791204324476e+01 3.004893997021535768e+01 3.937407768876786951e-02 9.463654196758806460e-04 -6.217296555473535591e+01 1.954582943705078435e+01 5.444385677182301403e-02 8.863233158297167133e-04 -7.597643879107351061e+00 -3.178118245645605811e+01 3.255264666421954500e-02 4.800242895389876313e-04
2.782270107741835830e+01 4.358131977337309060e+00 5.874120555431332907e-02 2.814048543859210254e-04 -6.635111942521014328e+01 -1.040476864366765852e+01 8.011837321624920571e-02 4.562284459075628099e-04 -2.686917621008531398e+01 -4.969439584141536415e+01 5.732246790495786753e-02 9.880245863769479184e-05
7.525741473275482463e+01 8.483884185093970132e+00 5.433896252198881782e-02 2.324647870224814895e-04 -3.070819794110360235e+01 1.324209511032659670e+01 5.030640321216241218e-02 3.963815517160056839e-04 8.794678270920103458e+00 -5.772953871518368629e+01 4.133392299039972267e-02 4.952669757988734778e-05
4.935423900437714906e+01 2.889703840899588627e+01 4.671124054235160916e-02 7.136819273184355538e-04 -5.762395951598944777e+01 2.066486219382289491e+01 6.373216248596723366e-02 9.551450322018998013e-04 -1.814458939638916135e+00 -3.200493809769974973e+01 3.743853212300905092e-02 5.052706130761982529e-04
2.782430344767303332e+00 8.638407727124864266e+00 8.611083125356500112e-02 2.189908142266134487e-04 -9.393108216870753324e+01 -2.397532483276932780e+01 1.507822849783565511e-01 1.971901668551831542e-04 -4.554925321364316915e+01 -2.436845226222850513e+01 6.797876337426191073e-02 1.445055720263675573e-04
9.475870771632338929e+00 1.618675372345544039e+00 7.998400842188231608e-02 1.634320400222543941e-04 -8.283121955996222141e+01 -3.493432676054946029e+01 1.173647612913281818e-01 1.547841536217850933e-04 -4.066236640514984657e+01 -3.717378788895237562e+01 7.304562820252473443e-02 9.423220906045487607e-05
6.154436094936990287e+01 3.051542251114205229e+01 2.728888657967296766e-02 6.217171106654652193e-04 -4.812283595602814046e+01 2.491535376763812693e+01 3.352025784172592976e-02 8.319953697918202988e-04 3.450309892071323326e+00 -2.811650733303820004e+01 3.557317259998072495e-02 5.185745797913640610e-04
3.315223666603637298e+01 6.641564733186230285e+01 9.052413742092080273e-02 1.406780183602092513e-04 -5.778774774301589190e+01 5.747630913757060256e+01 9.792281972026752046e-02 1.111922371883584335e-04 8.619310531564885025e+00 7.658718506568581219e+00 5.704144800433146034e-02 4.920774642905011717e-04
1.056759815575711947e+01 4.552637395090115291e+01 8.828282020884162251e-02 3.272547986744046280e-04 -8.798568099120208785e+01 3.281746115681887233e+01 1.328040204803604962e-01 2.043422450462949039e-04 -1.196217940567305149e+01 2.768496466931529287e-01 6.938110430485680546e-02 8.139784088776706858e-04
8.999937080728134475e+00 2.255074050348396497e+01 7.000582645024039374e-02 3.015838647563931366e-04 -8.736033778293823104e+01 3.546753869987377072e+00 1.163201007391642672e-01 5.790058319437565645e-04 -1.780112464532708216e+01 -1.976109658733280128e+01 7.118553177605478621e-02 7.129258806096732846e-04
1.851014979646539160e+01 4.381290232469321211e+01 8.183048448495662541e-02 3.957135024042755822e-04 -7.597152937099760095e+01 2.896602719116087243e+01 1.035791200908785653e-01 5.009531853751915962e-04 -2.992856606235377637e+00 -1.332947281875937051e+01 7.381578742874674026e-02 1.336006122835654451e-03
3.739779694153477152e+01 9.821623159163463868e+01 1.145350673311801709e-01 1.543329907807218282e-05 -5.866358761946973921e+00 7.875631000482991340e+01 7.419209050610658940e-02 1.855725479081289401e-05 2.752460898377266929e+01 4.818439343444683942e+00 6.864351813270266889e-02 2.129149199375617301e-04
1.622699388095514195e+01 7.781891021016926402e+01 1.073204796375558795e-01 6.857972980328121138e-05 -5.272914584195332566e+01 7.706336791399536423e+01 1.079799089420230285e-01 1.013802562339818389e-05 1.123896106360950320e+01 9.510092468897662243e+00 7.856946699500694242e-02 3.768567254046404475e-04
1.260134319627399080e+01 6.836590741316140907e+01 7.611730944064729054e-02 9.054001541445020381e-05 -7.115429381761984473e+01 6.114343661060607360e+01 9.546737297704231684e-02 6.046690747632641768e-05 2.998551540509684532e+00 3.326428444608806601e+00 6.860791894212327213e-02 7.764139316330106403e-04
1.066978830543461321e+00 3.295606733056241211e+01 3.715694904161024464e-02 2.560942608694940885e-04 -1.031229455153211347e+02 9.858761949708762629e+00 6.481524275492757392e-02 1.682062913669955351e-04 -1.162740380937515461e+01 -1.264458150604729880e+01 5.388554488968497896e-02 1.102424480605061026e-03
3.778100814236874072e+01 3.977422083950596488e+01 5.483895083431408746e-02 7.118824844142788164e-04 -6.280084126909792985e+01 2.393688830211554475e+01 5.365890038509664450e-02 8.236540939858625482e-04 -6.456130988823157502e+00 -2.302270907382129650e+01 6.126544429859509533e-02 8.742804872970170397e-04
1.724972387970315069e+01 4.624108254956686892e+01 1.121020727677012330e-01 3.493179272909457196e-04 -8.729722768772178654e+01 3.230599715712966713e+01 1.562536758755521671e-01 2.268163782713531699e-04 -1.310696788935279855e+01 -1.972543146115210977e+00 8.437707168391712920e-02 8.584331595604540680e-04
2.681800238832481309e+00 3.583486444873774701e+01 8.803830090039169165e-02 2.595672077442663867e-04 -1.067028109581876691e+02 1.393322376944224494e+01 1.648343528889502363e-01 1.300236472999316442e-04 -2.221828754137106543e+01 2.305929909145748802e+00 6.699538069458239875e-02 3.802321647797496200e-04
1.141164043741197842e+00 -5.725690547878884651e+00 3.522356357143768824e-02 8.324352909415602263e-05 -8.133477533679311477e+01 -3.809484370458396540e+01 5.757566123661998769e-02 1.297194734217774572e-04 -2.966940662331661116e+01 -3.519347602492636895e+01 4.450997990840849933e-02 2.571130116406821278e-04
1.295395102410576449e+01 1.754980509474440709e+01 5.628695054941620229e-02 3.894265093418385168e-04 -9.212543835849734819e+01 -5.603896032901669599e+00 9.408974350433330081e-02 3.366431919731192272e-04 -2.725204206437776833e+01 -2.101185760690194115e+01 5.075944277229588186e-02 4.166781897400645591e-04
4.436517562597865805e+01 3.216965074346788356e+01 9.288505208313653505e-02 9.542914090256856240e-04 -6.867816357383253489e+01 2.588840549121255208e+01 1.055231332534340982e-01 7.255226557766011365e-04 -1.821320306277860368e+01 -1.791472494287695127e+01 6.289826593464438453e-02 7.225584821122394428e-04
8.464368163531304390e+00 3.760958086977970538e+01 6.491594023117690238e-02 3.882185681329704805e-04 -9.625338218073348173e+01 1.203164384818544974e+01 1.079060793144969860e-01 2.585821440874418327e-04 -4.025334557918426981e+01 2.815258559196312863e-02 6.023796803944904410e-02 1.504698575637844688e-04
-1.994497711692687858e+01 5.647073450276134388e+00 5.955379072191092915e-02 7.212740917056999386e-05 -1.045244081076765212e+02 -4.212816256928424252e+01 1.330190204737529414e-01 9.542091947943687571e-05 -5.779335587585915590e+01 -4.856610445448959368e+00 5.483748331773062590e-02 4.163241485163647273e-05
4.109186065549143763e+01 3.027477351386363225e+01 5.868230550483656549e-02 8.846982423938847548e-04 -5.466840444398481225e+01 1.046963872103860282e+01 6.806541716906240602e-02 9.447801006340151089e-04 -2.310087204104221570e+01 -3.437017659244653345e+01 5.612644408539631258e-02 2.771345502013225514e-04
5.080048324528258163e+00 1.455988739604208959e+01 4.848831928641604561e-02 2.986946469822279477e-04 -8.286818447156342415e+01 -1.936723943991419361e+01 7.436266738089927775e-02 2.593295848095074981e-04 -4.664134239739467347e+01 -2.314969745621972663e+01 5.930941989498036970e-02 1.494636046970975591e-04
1.822926179464938956e+00 1.693711066924475483e+00 3.220519493330659816e-02 1.427170462835354852e-04 -7.817937427237420422e+01 -3.605558208260246289e+01 5.177493291126795960e-02 1.531175112664175260e-04 -4.647167685402538950e+01 -2.831319219710351476e+01 4.716704154557701395e-02 1.350504140803311702e-04
3.012432487781735801e+01 5.614055646641660502e+01 9.019758073541864207e-02 2.903002816019847410e-04 -5.625567346210377906e+01 3.229810880458159517e+01 9.066757098623220990e-02 5.183251922637345912e-04 -5.697150452593524150e+00 -1.635445563799774149e+01 5.898963498030929120e-02 1.335530486790714212e-03
-5.737643534306025472e+00 2.282042417838061255e+01 7.640222409873566323e-02 1.246208365197648169e-04 -1.049422543550939935e+02 -7.351364178154717877e+00 1.359581705596946688e-01 2.157887576488721766e-04 -3.400550726500885901e+01 -5.762984161739611366e+00 6.116435994405326759e-02 2.866955658528858746e-04
5.366511142797467926e+01 2.595601528950124859e+01 3.174337329263796081e-02 7.536971237967709071e-04 -3.870968610464355919e+01 3.777868508381557078e+00 2.741209382331748559e-02 4.301385469085561427e-04 -2.174055658292901594e+00 -3.852255166467050174e+01 4.410412618720665340e-02 2.471011689638199908e-04
1.338074450713352626e+01 2.777635911270580493e+01 5.392221169618283821e-02 4.818329823174814981e-04 -8.398790905023044218e+01 -2.685680139847995918e+00 6.790824532893759147e-02 5.988211089427429882e-04 -2.347930468900702294e+01 -2.212023285984521337e+01 6.165385303293502428e-02 5.057026105028095651e-04
-5.225898206766443899e+00 1.025887096777309182e+01 8.548672907308266233e-02 1.496590620973928590e-04 -1.016545068410597850e+02 -3.642831509144858870e+01 1.555707106998945044e-01 1.174822866865204139e-04 -4.496445069955149876e+01 -1.576236360499308198e+01 7.492588275270678499e-02 1.452969928674323937e-04
4.543140048324963232e+01 -4.837070171482810821e+01 3.680249333777214221e-02 1.589029668389490139e-05 -8.235419432967027831e+00 -4.131739507461991678e+01 3.145190025820102098e-02 1.445646326398682539e-05 -7.539128721024890289e+00 -6.923888756946075773e+01 4.938455752648842484e-02 2.965203914914233589e-05
3.143722871395221574e+01 8.177384454877882547e+01 2.029826801228503536e-02 4.512888002034321687e-05 -3.364035285967669608e+01 4.374736615657785421e+01 1.368419556081716323e-02 1.959770735909934175e-04 -1.654083857387319867e+01 -1.508690619339824757e+01 2.824474706619791234e-02 8.362737215330360175e-04
3.307582820351800734e+01 8.750215645226361971e+01 7.470277914954680243e-02 3.695925083660062544e-05 -3.315899932632162006e+01 6.584810855318671940e+01 5.872593634747501345e-02 4.578123311305394653e-05 5.188695932384294274e+00 1.179578153612350100e+01 3.417063479222315348e-02 3.626475888558426263e-04
2.656152197954826022e+01 -5.072604946249144930e+00 5.487552139711780047e-02 1.322494200406493985e-04 -5.930160014202003538e+01 -1.954345210620081374e+01 6.675338198173154380e-02 1.550944252703264031e-04 -2.380519434186434324e+01 -5.267909449878562356e+01 6.265542697907372505e-02 6.433698086542480007e-05
9.314547755827049969e+00 1.461390988098085053e+01 8.281497777036042618e-02 3.523768909664169659e-04 -8.921110263233548210e+01 -1.281683927993324801e+01 1.293457658938574339e-01 3.191644371437197506e-04 -3.213846238710696213e+01 -2.465031651031507209e+01 7.216660183075444823e-02 3.107499770416758387e-04
2.502491016262809254e+01 6.511152669937150961e+01 4.957010066120674796e-02 8.909895779994530586e-05 -7.693059445756863113e+01 6.217468669092979638e+01 6.742533525451256671e-02 5.284779999711758662e-05 1.186335168788397398e+00 1.376170966917993965e+01 3.479074059376314337e-02 2.917069454402284137e-04
6.798955366783225429e+01 5.371731300879216064e+01 2.231583368446098808e-02 1.600139583914053816e-04 -3.240046309598624674e+01 6.414120677173696095e+01 1.495299402210310824e-02 5.145119417990179171e-05 1.751768319000776231e+01 -8.459021655100727344e+00 1.512577049364244135e-02 6.094667488285525738e-04
1.038040814471470128e+02 3.909692944233796652e+00 7.755506340436056634e-02 7.254498120766209274e-05 -1.291504745191774051e+00 2.532018360374162569e+01 4.566056226769737991e-02 6.959069135620721703e-05 1.849825993924828182e+01 -5.058278035438087983e+01 3.679618378563818959e-02 7.677171196466376583e-05
4.338020739502805156e+01 2.002918496835955864e+01 8.060884102581067356e-02 6.179449266425374870e-04 -6.370555732936819737e+01 1.285140566033561527e+01 8.930359918199670677e-02 8.414146695027620044e-04 -1.483600191783071054e+01 -3.183695252014090471e+01 6.920300708142956836e-02 4.534375830898120050e-04
-1.786813324038526574e+01 3.063071173716333639e+00 1.054799602111497758e-01 7.316030095098532136e-05 -9.868604583810262909e+01 -5.238270062692414797e+01 2.277639364968568059e-01 5.469186397251308169e-05 -6.061436619050284236e+01 -1.017390982638968033e+01 8.228446518683964206e-02 5.413918523433097090e-05
2.785594035240312039e+01 1.882448368494571511e+01 7.581346790241412503e-02 5.835340754847503138e-04 -7.456520811809896543e+01 6.618885450263556791e+00 1.109932083734691821e-01 7.774528685393358122e-04 -1.975306709422503459e+01 -2.970489862627320576e+01 6.257559279049680623e-02 4.268235399314889529e-04
5.975639789628399967e+01 3.810835346468816454e+01 9.746932509454749038e-02 5.989775365643299626e-04 -4.156257556015360421e+01 2.818560040624238638e+01 8.769412329452662413e-02 5.778888938170557770e-04 4.834341875961470691e+00 -3.381838574688985943e+01 6.342006325826039792e-02 3.448590338566050054e-04
4.333018446894544695e+01 5.634587035870087135e+00 3.046901673596816296e-02 3.565951027391803599e-04 -3.919091828786297782e+01 -1.585091953663889797e+01 3.394520899537149805e-02 1.205574084349131196e-04 -3.715837778923531687e+01 -5.058887053344385976e+01 4.239267504518413887e-02 7.741764080766545624e-05
4.915967375854999943e+01 5.019451933668077714e+01 9.337847206676301581e-02 4.922477972535226586e-04 -4.529950178694535623e+01 2.859538216131310051e+01 9.107755256419504397e-02 6.422945910783080031e-04 -1.630709729459973722e+00 -2.675961864507727483e+01 6.609816418328387511e-02 6.911776282476365984e-04
1.197996817170449901e+01 2.848327239298340174e+01 5.996545450519621262e-02 4.358388109746737780e-04 -9.139515280608560488e+01 4.611221010070060800e+00 9.301773558911036188e-02 4.893846623906334889e-04 -2.180497346718513185e+01 -1.353665016262468335e+01 5.756077710435109768e-02 6.840819350475700915e-04
2.459836198574513588e+01 1.693756006297181926e+01 8.645466473129845286e-02 4.551196405937063668e-04 -8.218802268766144437e+01 7.807923147888400778e-03 1.179011674314250496e-01 6.761335824533756637e-04 -2.076371884703369375e+01 -2.554733901212754432e+01 6.356029041371413779e-02 5.459410559680957006e-04
3.081251396110151930e+01 3.251862387334107751e+01 8.924389617682312870e-02 6.430358287789024116e-04 -8.552479812969164641e+01 2.639043831780279703e+01 1.416138161061435419e-01 3.629411678701063588e-04 -8.686329724882673631e+00 -5.691412858874861591e+00 7.101318672990619696e-02 1.092386898872976580e-03
8.347375187370153071e+01 3.724761021448558296e+01 4.135030598482263009e-02 2.134328828618137924e-04 -3.379930262513151717e+01 3.929240184817030013e+01 3.482678239142887600e-02 3.082681152313812914e-04 5.680178121505801592e+00 -1.853412125053958093e+01 3.446322242088221272e-02 1.005165644772479687e-03
1.015193044810463192e+02 2.307627214548633887e+01 2.667697651730587816e-01 7.894698798762684970e-05 -7.531707365147171096e+00 3.916248688781469411e+01 1.532290820808110687e-01 1.234662150868670995e-04 4.568816802521409670e+01 -2.412196406649010072e+01 1.038279983886955804e-01 6.259450881512713418e-05
6.540280285347891720e+01 4.836675017202698967e+01 1.714567232256312967e-01 3.243055536457877365e-04 -4.386281974237349601e+01 4.995795048274469252e+01 1.442058784447285136e-01 1.727482905191828684e-04 2.083794790552832055e+01 -9.819936248425729930e-02 9.016922349369767276e-02 3.325413172422152989e-04
-5.111236636114303344e+00 2.638182074440444325e+01 8.143382471150642510e-02 1.413722780159476803e-04 -1.147569853383039771e+02 -1.275821150962286588e+01 1.766168453893214030e-01 9.310613866001585519e-05 -3.426569276942174724e+01 5.757514339604685283e+00 6.673078862803225042e-02 1.698604620483224576e-04
3.438094037629397803e+01 5.813716759402143452e+01 1.021153196455926448e-01 2.687321653188333177e-04 -6.882553989324918575e+01 5.356880059875135203e+01 1.023014472127428270e-01 1.100845446603482882e-04 -4.180633473869481143e-01 5.003043064128203099e+00 7.627024046440022964e-02 6.988917838247602930e-04
5.140324246816206255e+01 5.114206518446664518e+01 1.290235437216071257e-01 4.632242478561338192e-04 -4.720475943614002290e+01 4.199203451624713779e+01 1.028995776215479163e-01 2.370410189343693272e-04 8.726780794319079604e+00 -1.060599560024251176e+01 8.903607252210095357e-02 1.072029762149235817e-03
3.943823130305904101e+01 3.451040095403202201e+01 8.199233372019197608e-02 7.738721471057229953e-04 -6.204081035712677306e+01 1.960525521243202007e+01 8.493642253593511326e-02 8.844235405487781143e-04 -1.621559712904343087e+00 -2.162297007182947439e+01 7.594022244601926486e-02 9.763723611562654661e-04
3.370163644091361732e+01 4.578550764601890677e+01 1.028626270091767547e-01 5.121112109085589450e-04 -7.064640575898690145e+01 3.111101643520453308e+01 1.156731942584569434e-01 5.510378761583636237e-04 -8.363132687340570470e+00 -6.562868113554754856e+00 8.406186987732230942e-02 1.168046174485799131e-03
5.564011272161348387e+01 5.058884839865590521e+01 1.163945293566786415e-01 4.593950560888394397e-04 -5.023231865267245411e+01 4.296103108082130717e+01 1.027277957069592795e-01 2.675475259003853921e-04 1.497145560326152980e+00 -5.653240542839577110e+00 8.118133296697145618e-02 1.253311458704640035e-03
7.169661602786322874e+01 3.704562641090168995e+01 1.310207295823127005e-01 4.293475939697776128e-04 -4.006888038103248562e+01 4.020999175059829156e+01 1.092388291947660600e-01 2.929678417950405634e-04 1.290300078318824184e+01 -1.236002529417923412e+01 8.206676757575213921e-02 8.800190338714532819e-04
2.864635151732180063e+01 8.616870866097825044e+00 6.557975440710889226e-02 3.521806055438363257e-04 -6.994753229328679822e+01 -7.819597032682905180e+00 8.241007478942785625e-02 4.723723333091450240e-04 -1.614959392956425077e+01 -3.279078492625750130e+01 7.020703826409288584e-02 4.025009346602851745e-04
-1.893968944803177479e+01 -6.802037117890449736e+00 5.649529817316136654e-02 4.517711349371336053e-05 -8.374074023633444597e+01 -5.735621293044186331e+01 1.040924981001470767e-01 6.163852659224453609e-05 -5.720015227898569776e+01 -2.653898133891457434e+01 6.372178104000797427e-02 5.372319574984635255e-05
1.347457907446006509e+01 2.830346311783627655e+01 8.706843537231841179e-02 4.854604320997562075e-04 -8.046822015663003924e+01 1.535883373865825074e+00 1.235795626652494705e-01 6.996256431943257597e-04 -3.349345544035718092e+01 -1.627893285434780779e+01 8.519192798236505104e-02 3.148778068313653642e-04
3.168572933035455463e+01 3.524818182667289790e+01 6.947259941989082643e-02 6.862929299959241508e-04 -6.200801306494408749e+01 1.346990539992865443e+01 7.984261382640858717e-02 8.947059752007221296e-04 -1.488849098092844159e+01 -2.401596186464944793e+01 6.725975777910320197e-02 7.534300320642657676e-04
5.182721694254337308e+01 4.356697518341347575e+01 8.677162012957607973e-02 6.214669760627411456e-04 -4.552545845068466690e+01 2.661164283687580223e+01 9.335587189144743669e-02 6.910661340278793441e-04 9.727916549347529696e+00 -2.507104143547806885e+01 6.133226945892471249e-02 4.706905516749129541e-04
1.683853709739954851e+01 2.780009451978783730e+01 8.452118916446406394e-02 4.769292554933419375e-04 -7.752555498763153707e+01 6.408445874718466939e+00 1.231801135643042777e-01 7.428576940320259477e-04 -1.865365756603008762e+01 -2.056797052734676612e+01 7.481362706328838208e-02 6.526656617790680412e-04
1.369631896682508287e+00 2.127942250827736004e+01 7.323361780213366590e-02 2.194091176797102413e-04 -8.982467315589153145e+01 -1.171837104038223920e+01 1.161731852770269274e-01 3.146391241847957144e-04 -3.687568935846158524e+01 -1.652160351700358021e+01 7.545326430987803201e-02 2.329340416045677621e-04
5.187172335688931923e+01 4.517104506835194400e+01 8.980808224989780819e-02 5.730240858570992022e-04 -4.030235730126298677e+01 2.093203915747285748e+01 8.023528528420256767e-02 7.423653771445618216e-04 -1.171007384314783462e+00 -2.799815259818739932e+01 6.630073711653908242e-02 5.877537087211697452e-04
4.007852285086275401e+01 4.316162792256991310e+01 7.594197924268027144e-02 7.152459922330006107e-04 -5.054982892491109681e+01 1.644544531740878313e+01 6.827817018165314999e-02 1.091798770476555547e-03 -6.736234380204427552e+00 -2.553275704067507235e+01 6.449675892571354874e-02 7.800177087789359701e-04
1.663446993556868136e+01 4.358738246203918720e+01 7.649165836705294763e-02 3.777939228054489370e-04 -7.546888968400008935e+01 1.735686205751130728e+01 8.558653441888421087e-02 7.112628473502698601e-04 -1.411900677674689852e+01 -1.334702246473058551e+01 7.116817661114618887e-02 9.787584084173690802e-04
2.790704761468693818e+01 4.992670824527227325e+01 1.165139255537579327e-01 4.168673377321496115e-04 -6.331791712729916810e+01 2.753089039660506643e+01 1.261656953962794203e-01 7.108137891484782528e-04 1.342299982662441105e+00 -1.318373703919820095e+01 9.252574167515059678e-02 1.295417329854771198e-03
3.841583754096778591e+01 2.984296888777449652e+01 7.849839276186598713e-02 8.090771589393853675e-04 -5.752039317376534910e+01 7.931793944098414428e+00 7.974017117292138412e-02 8.531780527432349191e-04 3.424755138400224497e-01 -3.122459793481471380e+01 7.790828768949249750e-02 4.738377277183792734e-04
9.419386799207227057e+01 6.512772638039152184e+01 1.200318023049485455e-01 4.410802815104503794e-05 7.135566879397218898e+00 3.880959603744553021e+01 5.750719470476974710e-02 5.770301672418741678e-05 3.289178155547182314e+01 -1.886618201182560028e+01 5.843644940178197716e-02 2.494933670276650874e-04
4.275024619176757312e+01 6.856657469529345406e+01 7.313903071873366357e-02 1.006921045400647059e-04 -4.598184164290325526e+01 5.059445979483398048e+01 6.969630580364702399e-02 1.562044431848764222e-04 1.479437340575930904e+01 -6.398722538474454602e+00 6.780993936180390591e-02 6.971167534447069184e-04
2.269946479702262465e+01 3.488358552341824748e+01 1.158908468906969247e-01 5.315833523338600814e-04 -8.032078673258072854e+01 2.064058474054387560e+01 1.536802247225676210e-01 5.542956799378756473e-04 -1.127875954136994041e+00 -1.416176763017914020e+01 9.799945557187646206e-02 1.317938551990799258e-03
2.795564735957242419e+01 4.659828763511916350e+01 8.343982605119103224e-02 5.469178460596278019e-04 -8.905160224868069463e+01 2.665621396619162198e+01 1.192557801654689359e-01 2.533090244523887461e-04 -2.872234854554435657e+01 5.450051371430510549e+00 8.091149530032153148e-02 2.566897956804280612e-04
2.305185852995877127e+01 2.904597302333410269e+01 5.560639098218785048e-02 6.268805380731194959e-04 -8.481552768592418090e+01 1.026505940714350418e+00 8.602993226813709926e-02 6.090694980139416690e-04 -3.654361900159882737e+01 -1.129239754331443102e+01 7.029921877459813229e-02 2.555572201901154419e-04
3.626703993489435618e+01 3.696346046137374231e+01 8.331327696306095598e-02 6.869802061428810979e-04 -7.772419476484127188e+01 2.030649801055783144e+01 1.183252786263751938e-01 6.399008846162854928e-04 -1.876784973898112341e+01 -8.435803545467662090e+00 8.223146176311615929e-02 7.870416247829392946e-04
2.287865468364630228e+00 2.947858270839989814e+01 1.085033662433449453e-01 2.501301983390431523e-04 -1.089997522020153582e+02 -1.602729560005722931e+01 2.082014481345401402e-01 9.954701367147755222e-05 -4.737430068573911512e+01 2.408572207239104035e+00 1.129786619684822052e-01 8.506619117946510997e-05
-1.355259003331422107e+01 3.789597386501846898e+01 1.049763078826267959e-01 1.015820364110829745e-04 -1.273745768182823639e+02 2.539420715191095246e-01 2.818128539299388224e-01 3.579994419438532977e-05 -4.017092095845038102e+01 1.991856229866288786e+01 9.753469468390102426e-02 4.492836873525048435e-05
2.926939752454105204e+01 4.410325563872243748e+01 8.959255808406552113e-02 6.399011947947325476e-04 -8.207012745831968914e+01 2.349997731365402132e+01 1.218068162317181569e-01 4.311672515715812078e-04 -2.182068065758706865e+01 -4.836936191001777630e+00 8.629625274374577715e-02 6.954763953632650151e-04
2.348131238570863388e+01 3.211483946301341774e+01 1.076543652193680534e-01 5.791225299952352558e-04 -8.549859597050961213e+01 6.866460393660107187e+00 1.609013445620472993e-01 6.025113686542705408e-04 -2.939310379055932998e+01 -1.206379886991181927e+01 1.104260033136646169e-01 4.961956650090222978e-04
-1.889354953292944117e+01 2.617533484743102434e+01 8.463953002861782093e-02 1.024539050237720868e-04 -1.214561719650654652e+02 -1.575372995041031032e+01 2.224107751860203430e-01 5.991735764486205175e-05 -4.187272563830850913e+01 6.555005239489065438e+00 8.868794189821178897e-02 1.275903333901828819e-04
1.689106816657529819e+01 4.875080981480876119e+01 6.621556417353595403e-02 3.299047193828218171e-04 -8.969050934174440215e+01 2.033370399267478135e+01 9.216267275666006897e-02 3.544452400938870990e-04 -2.741795517280549177e+01 -4.533431334635351639e+00 8.142383288783712481e-02 4.170682345959322922e-04
4.011016084562223938e+01 4.038391273031668760e+01 1.695397200876808674e-01 7.838740021599495704e-04 -7.015954675639618188e+01 2.115917034270589525e+01 2.028300551002263363e-01 7.655506493829028524e-04 -1.168123855027645774e+01 -1.724561539747227457e+01 1.382339783483096385e-01 1.099890875707942211e-03
1.217109177298095535e+00 1.233796758428446694e+01 8.200696685027443478e-02 1.613425198360866669e-04 -9.688132319681788829e+01 -2.981423241147980363e+01 1.561557083126291767e-01 1.376368407969226536e-04 -3.893614273221797362e+01 -2.099918391967480957e+01 9.930731427329121674e-02 2.078445664740786612e-04
-2.975284247766176549e+01 2.068727172882132948e+01 4.836972373269664977e-02 3.288090970463485393e-05 -1.202611628787087881e+02 -5.427430103834258546e+01 1.392256479552199111e-01 1.686829994948715200e-05 -4.963241204365362336e+01 -2.121557046024876936e+00 6.780818639231737943e-02 9.841374089221678015e-05
1.183438963748623429e+01 5.011826287714738726e+01 1.558354310018251476e-01 2.168234201734994761e-04 -9.831252740406158352e+01 3.715681883325995472e+01 2.665587739867668060e-01 5.761758122794215323e-05 -1.621898973965804203e+01 8.375867125228744214e+00 1.219812632623211573e-01 3.902355154985101505e-04
2.451455389710452337e+01 3.116838093356442485e+01 1.215228403706985483e-01 6.017598556409864451e-04 -8.867543496943868320e+01 6.600711910704792906e+00 1.740758893047407996e-01 5.450442866674402821e-04 -2.445890573775155730e+01 -1.725699898887805972e+01 1.123303498729155553e-01 5.871991615213876820e-04
8.835272719924830653e+01 1.508293036669439857e+01 8.417517844830572915e-02 1.802678143227764334e-04 -2.594927663648699934e+01 7.699589249933416646e+00 6.628160624426560066e-02 3.976680884609200685e-04 -4.144834666013959890e+00 -4.268137492484470386e+01 6.446390613190855490e-02 2.086494237052313695e-04
2.776824340275955549e+01 4.530996358437545979e+01 1.180968304211053171e-01 5.919004917138660435e-04 -8.111993758466965687e+01 2.778343621113847917e+01 1.569515800017650398e-01 4.088708029276172775e-04 -1.244669426288147918e+01 -7.376642614371736961e+00 9.140136498963186140e-02 9.671658401033191325e-04
1.257109467867254970e+01 3.475204810786473786e+01 1.849817668530460701e-01 3.953172076975046043e-04 -9.732472097078338891e+01 1.384722011752407766e+01 2.956548672854762971e-01 2.299007363234656647e-04 -2.404038820568999668e+01 -7.666735644149073714e+00 1.392999053341479332e-01 6.098426670186524222e-04
1.523557755989965301e+01 7.800491826782929650e+01 1.037820934456774313e-01 6.797171075383358590e-05 -6.150436594023977932e+01 6.689189529387294897e+01 9.269273269441719032e-02 4.929623990408777616e-05 -1.861985748928332995e+01 1.738506874600558305e+01 7.435670933747014211e-02 1.616860255832624474e-04
3.144005163368716538e+01 8.036468830249563666e+01 1.189926441300058757e-01 4.911558784567255026e-05 -5.086567175624877990e+01 6.569833133864462127e+01 1.052914741934074944e-01 4.526260170460540616e-05 -2.866633343436173487e+00 1.573037732052871007e+01 7.547044963807034157e-02 2.583200027380187758e-04
1.834750315190686365e+01 2.892192062727388446e+01 1.155354095862599906e-01 4.862736192719811453e-04 -9.487003489339525686e+01 1.148027167457529707e+01 1.909894416871747436e-01 2.849752828678472840e-04 -1.887209188670030002e+01 -1.329238183696523024e+01 9.967839062323380350e-02 8.443483750185341039e-04
8.833143283776257348e+00 3.658835125407824052e+01 1.235407472203212814e-01 4.049907465942535799e-04 -1.067534256875284058e+02 2.045055932343281668e+01 2.378981931287478535e-01 1.004745121887952019e-04 -2.640681887222291024e+01 -5.565815539736470585e-01 1.112745209398328800e-01 3.854872458276002506e-04
2.154089048075974944e+01 3.869145000514544108e+01 9.758654261363372551e-02 4.897469608885979611e-04 -9.310491727892261338e+01 2.600582016341187241e+01 1.487470300615383045e-01 1.589542700071953636e-04 -1.388671133743748598e+01 -8.015627032023354914e+00 1.019209354296189418e-01 9.226786353253983199e-04
1.674825440349177796e+01 3.774505523091423953e+01 6.802093537620514108e-02 4.632412028621704539e-04 -9.480835438707538287e+01 2.316102337084194573e+01 1.111069879869549526e-01 1.707541892896686955e-04 -1.296662124541428796e+01 -1.154707187046142991e+01 8.574079816614936511e-02 1.000907264656570412e-03
2.087348108889004550e+01 6.628452631790935357e+01 9.964871628720997632e-02 8.246094300252107448e-05 -7.304602300665935388e+01 5.790892216979134588e+01 1.172696737989182975e-01 5.860860803654407281e-05 -8.654743439971422703e+00 4.468680971372333666e+00 9.472858482423016091e-02 7.145775477652415711e-04
1.100256574158575695e+01 4.096572487822361808e+01 1.132484815392367228e-01 3.836112415222480126e-04 -9.815702465051330705e+01 2.657989128315847438e+01 1.797243511665374549e-01 1.223339549580622755e-04 -1.698655097391500135e+01 -6.040041356195589906e+00 1.101351565226770107e-01 8.177893321387645978e-04
-4.209162254367241340e-01 3.590801043428513140e+01 1.257062458694178098e-01 2.393580188403229999e-04 -1.099934600635591551e+02 2.198840241210490376e+01 2.609508896995030858e-01 6.894878546687565506e-05 -1.824867065582975911e+01 -3.271296520114685524e+00 1.137653618345418755e-01 7.460718346228292427e-04
1.693781925360848462e+01 2.235323167781521292e+01 1.378489834803658387e-01 4.520069275653228040e-04 -9.292023830271288887e+01 -2.929557942925024583e-01 2.259741496077826151e-01 4.135186116685716216e-04 -1.453036626700294143e+01 -2.631437479596363715e+01 1.379737411130917690e-01 6.820460398835392424e-04
2.423712276350065586e+00 2.742753761100953014e+01 1.001318630185705494e-01 2.676622087539147618e-04 -1.074571279036931486e+02 5.702230214375329176e+00 2.088771715507291571e-01 1.293750720598081129e-04 -1.717479275899704305e+01 -1.547146623001115806e+01 1.060239708483354526e-01 7.998002379952568906e-04
-6.408108944345282509e+01 2.549956747418064396e+01 9.851468615735753387e-02 1.189325211200777158e-05 -1.705753341242188696e+02 2.645131179675040300e+01 1.934552719014061450e+00 7.314819348009341213e-06 -3.175389682297002736e+01 2.343649612667282156e+01 8.453690859323811924e-02 5.609550985412442548e-05
-2.066326925148563021e+01 2.639325773198641301e+01 9.736128555384017391e-02 1.117763886724010622e-04 -1.327780068035729641e+02 -3.370027972260114080e+00 3.166895220246043752e-01 3.815919945743534160e-05 -2.543019126322824164e+01 -2.890950132302059217e+00 9.742411899493957916e-02 4.641113520152074720e-04
-2.590051824821319570e+01 2.898937404918919825e+01 9.388110340259495090e-02 7.087157850987274371e-05 -1.366320197206373450e+02 -1.007768647869895418e+01 3.216109779880841901e-01 2.250477345762861602e-05 -3.374460039914401932e+01 1.362091566853376179e+00 9.947809470436394519e-02 2.121588766056711599e-04
1.359250892541146349e+01 5.835321623453408790e+01 9.124052329742118883e-02 1.727982481781980661e-04 -9.131251518055272243e+01 4.675601631405113068e+01 1.479841912076568511e-01 6.020089965800550245e-05 -1.082454665767687274e+01 -2.925909181258950387e+00 8.743515939427434769e-02 9.068251615122659018e-04
1.111529447831617468e+01 6.251540618708870767e+01 9.371338057451812642e-02 1.130551555893559413e-04 -8.908955458639064773e+01 5.390469384811719067e+01 1.606972635248816728e-01 3.407705355684926223e-05 -8.665597312767795657e+00 2.553949574407470724e+00 8.036338469166377785e-02 8.424004377993204356e-04
-3.251178098928948401e+01 3.163666501786782348e+01 3.910970370114405514e-02 2.899882580302302551e-05 -1.347499274805415439e+02 -1.504206505042469466e+01 1.240099027170058071e-01 2.579580648304902660e-05 -3.812524219466274644e+01 -2.252195360519668732e+00 5.595300274449337141e-02 2.347510550578905681e-04
3.845733529672799023e+01 5.622369590017858343e+01 1.539210221023875613e-01 3.216937060093010546e-04 -6.896292299507928192e+01 4.367724281977783107e+01 1.783931228411764769e-01 2.652538376406386169e-04 3.906266632779642034e+00 -1.143813637285835583e+01 9.117212943314927098e-02 1.171313493988453440e-03
1.441443193100089282e+01 5.959639998643874748e+01 1.591641075819854867e-01 1.541541734236948806e-04 -8.736721476587096902e+01 5.194470303680173373e+01 2.444303498692764753e-01 5.317295283048187874e-05 -1.183785738233091500e+01 1.947168158670284033e+00 1.046394285684432296e-01 7.692096206765198108e-04
3.498278883946175455e+01 4.154139198724673321e+01 1.271632159934586725e-01 6.379576989331320509e-04 -7.783622937037839051e+01 2.700732690918036027e+01 1.708714591029932561e-01 5.058479146484648470e-04 -5.505592562058613915e+00 -2.641111903009900530e+01 9.083681251257831601e-02 7.471562070498807264e-04
4.193965649929557316e+01 3.943425018116469261e+01 1.456754639715733823e-01 7.904624452666044257e-04 -6.959305216606512090e+01 2.542155609056016630e+01 1.620054646285975231e-01 7.334897153583546216e-04 -4.098525115070469349e-01 -3.505169310513224445e+01 9.309234181759151738e-02 3.798675969336967953e-04
-3.485064166271088393e+00 2.767893714335096078e+01 1.421705148905498262e-01 1.468396132970122773e-04 -1.207890815992321336e+02 -2.976244822943952428e+00 3.124876227921947747e-01 7.258919807703756596e-05 -3.871797466440444424e+01 -9.307719496729315978e+00 1.039929325378362579e-01 2.033856675849514222e-04
-2.213648342774791278e+00 3.374321588806862593e+01 9.308087976807707942e-02 2.208041218422611429e-04 -1.207645846177005780e+02 1.251186001230558098e+01 2.033102635454877571e-01 5.130471418467040968e-05 -3.397546378051458049e+01 -1.516310060816538074e+00 6.452043079486000088e-02 2.453761577357112689e-04
1.419791498558725351e+01 1.033346890315385913e+01 4.925630575593521049e-02 2.888926691670507755e-04 -8.656621915664098310e+01 -3.931492143268032891e+01 6.565547620153634745e-02 9.851670956697870427e-05 -4.100956581268224710e+01 -3.726376465027662732e+01 5.118467716340263651e-02 9.176494004446530863e-05
1.440450123161977558e+01 2.973565266098267212e+00 6.628049909497647774e-02 1.913789680026205481e-04 -8.221983259675988620e+01 -4.190641628001947083e+01 9.254746833492699665e-02 9.316708429004702627e-05 -2.960394242200914050e+01 -4.129550886391270836e+01 7.681159905944415223e-02 1.713951034122172877e-04
1.724425238117522952e+01 2.597647762311048680e+01 7.126871934125877939e-02 4.612128062837299010e-04 -9.337705232067077077e+01 1.113268995125341609e+00 1.088464602755682548e-01 4.213508372711237664e-04 -1.768188292303460329e+01 -2.272689331556106040e+01 7.313426590756909318e-02 6.576285225491079875e-04
6.227064420091445562e+00 4.203590704102895614e+01 1.572821083286908284e-01 2.690658098830554486e-04 -1.001196212601983717e+02 2.742763675786406097e+01 2.578570487071343842e-01 9.275696538794809382e-05 -2.059988648578024240e+01 3.250658253362193051e-02 1.210164463171760352e-01 5.632069603016295715e-04
1.386951760534885025e+01 5.082139614519753223e+01 1.527667979416328370e-01 2.592634513536214440e-04 -8.652150696610684122e+01 3.592209683046275615e+01 1.937883548499682029e-01 1.849600625649055314e-04 -1.474780511968448415e+01 -1.037220101899556796e-01 1.184796844183999137e-01 7.476088578572447421e-04
-5.567217960585613135e-01 6.689335768680631844e+00 9.716364248735867570e-02 1.633142162849116812e-04 -1.023130104183472326e+02 -4.172180408804771190e+01 1.856806548726747386e-01 9.136611634653505959e-05 -3.196867714376926628e+01 -2.807870821321059296e+01 1.100830589875326643e-01 2.804291085076845622e-04
-1.245462720920444966e+01 6.350839810985835499e+00 8.412204453396966708e-02 6.609482914022676739e-05 -1.121143931144638088e+02 -4.610073070591626276e+01 2.029231149374342291e-01 7.375141925382134949e-05 -3.450538480718368106e+01 -2.408121254572471059e+01 9.773923351388057179e-02 2.924939785222231627e-04
4.065363634265933257e+01 5.384476000101828674e+01 1.483419450005696305e-01 4.318258191060122858e-04 -6.839436294285525264e+01 4.259743658699120061e+01 1.594335547077408710e-01 2.873404162320667408e-04 -6.175074257545397849e+00 -7.600382762490258681e-01 1.094497513667466865e-01 9.991967225058925092e-04
3.041958488034315167e+01 1.848723419427535219e+01 9.395756784633362002e-02 5.666820927113480318e-04 -7.951761780662549484e+01 -4.280307005567873802e+00 1.229616827876418017e-01 6.554295457641789828e-04 -1.915184885139856519e+01 -2.966250869751292996e+01 1.065507819459095978e-01 4.388173600053749406e-04
1.783190542215425944e-01 1.216984972253919439e+00 7.233549673844399952e-02 1.208313155594258889e-04 -9.573656818821004322e+01 -3.874920926745428318e+01 1.386625719043460825e-01 1.245464350378284167e-04 -2.913379395414896322e+01 -3.404793479139269152e+01 9.682558785335555751e-02 2.779403894538575218e-04
1.020477914705364419e+01 3.904967181931147024e+01 1.235738249888406193e-01 3.857645856859781520e-04 -1.010959439214934719e+02 2.290191292254772293e+01 2.103726307892165304e-01 9.021558062589702840e-05 -2.389307398015698780e+01 -5.614727760417757452e+00 1.130373768146113178e-01 5.971177908886399341e-04
2.400496905261121938e+01 3.270926489675716198e+01 1.157035737363859701e-01 5.694714790136890621e-04 -8.653648323757717264e+01 1.421804729488412278e+01 1.696366171635689535e-01 4.899108281026907799e-04 -1.872578039402651129e+01 -1.812280023452216682e+01 9.891019203203138543e-02 7.053134280808065351e-04
2.813882901498011435e+01 1.986839875681467138e+00 1.105763460700441014e-01 2.848160720812376446e-04 -7.512165678857404316e+01 -1.723661700394975327e+01 1.610593159278145559e-01 2.647879489981839075e-04 -1.771364318670603311e+01 -4.780955262719281507e+01 1.199552025588235676e-01 9.371758053627910758e-05
1.179929599638321847e+01 1.734050359928740903e+01 1.230561718184353670e-01 3.916001711426315111e-04 -9.754321565340494260e+01 -8.368922755611693631e+00 2.138511166924164930e-01 3.005837079504579596e-04 -2.748959628952490775e+01 -2.664927716159251503e+01 1.177297257744031045e-01 3.673411986514932910e-04
2.200037822420788558e+01 2.461152529822705759e+01 6.434211075137773184e-02 5.863397558269735571e-04 -8.777566625966072422e+01 1.020867789128559744e-01 9.529360347287843536e-02 5.427884259594813318e-04 -2.242093816673215656e+01 -2.495020265882762800e+01 7.192407656559370033e-02 5.660193777644233291e-04
3.149351641142262181e+01 1.051649297854428688e+01 8.144725989070664141e-02 4.224553552756922406e-04 -7.610604959861089469e+01 -1.300823607199522769e+01 1.111833003295067818e-01 3.226807195568582101e-04 -2.034834158237863377e+01 -3.791341975406437825e+01 9.406706307542032908e-02 2.375090644980667239e-04
1.937678380810352508e+01 2.745460667270304000e+01 1.833234957387572805e-01 4.860011669560276816e-04 -9.870606667688836922e+01 9.376799751194313970e+00 3.030787137827365973e-01 2.408218274083412814e-04 -2.191922330686088216e+01 -1.435196149748928285e+01 1.432253975645606248e-01 6.668257592329907262e-04
3.255108646169240671e+01 2.209585497602405368e+01 1.022550335766290175e-01 6.595934697195536024e-04 -8.563781350671679604e+01 1.479995244627388518e+00 1.367759674431422434e-01 5.921819673576555684e-04 -2.019361590729444700e+01 -2.286396672742630898e+01 9.670381428119845246e-02 5.574002322213880570e-04
2.207035041349999105e+01 3.899162863003935797e+01 1.189735550023798411e-01 4.985775106434812151e-04 -9.766436086533011007e+01 2.401244697076814560e+01 1.965102588865310362e-01 1.278574331684447364e-04 -2.379758837383204906e+01 -6.805310160420405818e-01 9.983570720737805493e-02 4.439357746675373769e-04
2.755157282621050641e+01 4.136227001893574595e+01 2.146886438487162763e-01 6.556057059225311187e-04 -9.209926395779372399e+01 3.351889111377600017e+01 3.236170107758497561e-01 1.142013881445700871e-04 -1.522623349132041604e+01 4.591637141837707325e+00 1.489887963472472654e-01 5.183118979007692853e-04
2.757041911803328560e+01 4.267246305713857168e+01 1.516097773843207153e-01 6.562940142089303394e-04 -9.106162100827430095e+01 3.312877577086754854e+01 2.199091275540042412e-01 1.320890313952066946e-04 -1.588669702423764463e+01 1.338570890334073171e+00 1.256140769343643826e-01 6.401690667812581521e-04
3.710170148473574159e+01 4.644046273233541910e+01 8.102018237560762448e-02 5.518410385942951494e-04 -7.831189131652759272e+01 3.261182889162577681e+01 1.117336391608921981e-01 3.541423667347944407e-04 -8.068270080524143850e+00 -3.693418850810622267e+00 8.430196300993916814e-02 1.040077734803981045e-03
2.508241168473933769e+01 5.984860185669982968e+01 1.366767541429517174e-01 1.978282345821785423e-04 -7.878465209110822798e+01 5.115158048983966665e+01 1.864418253708102213e-01 1.116665518942542396e-04 -1.015397134271533908e+01 1.681546025054416305e+01 1.098613334226170024e-01 2.249707577690724888e-04
5.518489537617729646e+00 3.605773503064197882e+01 1.783485565458304278e-01 3.333434021422116713e-04 -1.033235651253068994e+02 1.771064063509009756e+01 3.295651902290577251e-01 8.934085616697402268e-05 -2.710414741570257036e+01 3.725661432492926028e+00 1.607396257728140321e-01 2.599933691016766070e-04
1.874141234749109586e+01 3.453168804579682671e+01 1.560917914681509977e-01 5.030894040126285488e-04 -8.568462106314240145e+01 1.389913482761607710e+01 2.317975569278437897e-01 5.051547057482271745e-04 -1.834213891914308903e+01 -5.452531524137572028e+00 1.569398408293177782e-01 7.768646902703413683e-04
1.456845173403105420e+01 5.846090743714635352e+01 1.293737232725546416e-01 1.724413638021304407e-04 -8.178501520425000137e+01 4.450306265440340781e+01 1.896071225764780765e-01 1.644793794481187407e-04 -1.262146504297235516e+01 1.126284286424232128e+01 1.285340716236261505e-01 3.558011147242794918e-04
-7.876221771617142764e+00 2.314247179125196041e+01 1.434085973295174676e-01 1.194963858417741218e-04 -1.106714002717978360e+02 -5.740319118742521098e+00 3.066027166711176033e-01 1.308677847749922297e-04 -3.215766800746567355e+01 -5.382157027606742083e+00 1.437871106823416789e-01 3.221828379188051007e-04
1.855664586703647245e+01 3.844299454883073253e+01 1.087347063298862437e-01 4.638034422839599894e-04 -8.661195779322095234e+01 2.112102580993351708e+01 1.666814789419720499e-01 4.488085011594322347e-04 -1.471777820584856578e+01 -6.280250632998671811e+00 1.282653835271825582e-01 8.970927722375055457e-04
5.115352946537366563e+01 5.120713369199144438e+01 1.760561485204963916e-01 4.588626851780221606e-04 -5.325368158744209524e+01 3.751481974015761978e+01 1.757223143741837024e-01 3.953518108200132931e-04 4.258292534441664223e+00 -6.075474604184256222e+00 1.507268985759547542e-01 1.167689199206397438e-03
7.076563516661924069e+00 2.568532855611810817e+01 1.577034251660076325e-01 3.824823910151460039e-04 -9.946371508771618153e+01 2.965144617364909863e+00 2.726900962527772920e-01 2.562446985757407467e-04 -2.398378126352485040e+01 -1.171982161420182678e+01 1.629852181506904474e-01 6.237455855472994349e-04
-4.168576145485793916e+00 1.580825156599233949e+01 8.977425585652965001e-02 1.395793369861267471e-04 -1.044716786721414081e+02 -2.181400475972224129e+01 1.723476540271113855e-01 1.203669529317987429e-04 -3.299879070528233171e+01 -1.814247044083506566e+01 1.183900220901541317e-01 3.239817787840366492e-04
3.284779810162135050e+01 3.888403783800612246e+01 1.923176749041750622e-01 6.771640810270393093e-04 -7.201642294265117528e+01 2.484286053246247405e+01 2.318078110162704597e-01 7.099133363545808567e-04 -6.765878022023456673e+00 -1.467785664807405865e+01 1.540753704770795873e-01 1.330028452210701853e-03
2.691642048000182186e+01 3.776635202903047883e+01 1.981356521411165861e-01 7.060814133876578769e-04 -7.823933072088000529e+01 2.191080308387052966e+01 2.546121284441852928e-01 6.031165579803043257e-04 -1.278208467381753266e+01 -1.316074533921373657e+01 1.600807674622295174e-01 1.041332936014933595e-03
1.601554090418054699e+01 3.454847398801844349e+01 6.300427274594087856e-02 4.617031826619329908e-04 -8.668349681354861502e+01 7.402827561213864982e+00 8.786391186243094897e-02 5.656997958429624057e-04 -2.665290978878235961e+01 -1.509258374200171104e+01 8.009571145101884726e-02 5.181783243964351677e-04
2.129984133515294431e+01 2.198916822845847818e+01 1.011125396129323450e-01 5.932380290130707555e-04 -8.362343367589122067e+01 -4.362598222192484165e+00 1.326067121658783543e-01 5.952592125846419479e-04 -2.523618563835294282e+01 -2.500589382367029145e+01 9.651957778300107593e-02 4.821193420006408435e-04
2.189192334172317800e+01 3.266980667009362094e+01 1.584285534036890264e-01 5.473469492209787155e-04 -8.302394135661593566e+01 1.212941029181808084e+01 2.111796036901983364e-01 6.252515690207842208e-04 -1.886848971733734004e+01 -1.375558237472816892e+01 1.237230744668776916e-01 8.237901627011857747e-04
2.048020280624400868e+01 3.951812861079875461e+01 1.895090396794697207e-01 4.550493004151187387e-04 -8.183604624000830086e+01 2.077250612574086475e+01 2.485464937162226717e-01 5.029816730701964752e-04 -1.619523441914840234e+01 -4.103918046877129910e+00 1.359184181892750809e-01 8.271374004053534375e-04
1.742233168855609193e+01 4.809689925392131471e+01 1.541299631944809956e-01 3.389115473702741148e-04 -8.039316310609267191e+01 3.173090790337612432e+01 1.870852501581418970e-01 3.663714859402186666e-04 -1.479717883205009343e+01 6.126964521312952883e+00 1.075838904189472395e-01 4.718344810720090745e-04
2.443079589992985490e+01 4.517693658419397451e+01 8.113104837051544893e-02 5.409572842651999254e-04 -7.565557518194704301e+01 2.458018586407609618e+01 9.106991716653670133e-02 6.337814756328729671e-04 -1.369770844018416689e+01 -4.636344392641920109e+00 7.576572005420786904e-02 9.155156822813643189e-04
2.959481391966437869e+01 3.509035663863537735e+01 1.187327909355508915e-01 7.068645699539656156e-04 -7.790421372400402333e+01 1.830072122289040237e+01 1.465342628185588858e-01 6.475555027268623800e-04 -1.228936591375709675e+01 -7.896898017743924747e+00 1.068180896180692813e-01 9.737229066611256248e-04
5.896196889662922302e+01 4.841902322865298913e+01 1.827831435183736586e-01 4.607929073664237662e-04 -4.926941840247987159e+01 4.134937171254418331e+01 1.544069945401979893e-01 2.945170664654349346e-04 4.761595768914096638e+00 6.550699930469273014e+00 1.199834889857422787e-01 5.620345012366118878e-04
4.177928231611994647e+01 3.194383705476211688e+01 1.561937752440722971e-01 9.195621166580354071e-04 -7.568362815212871908e+01 2.760131078725085274e+01 1.850854601423796431e-01 5.565894209003653626e-04 -9.255909095835988865e+00 -2.086852082132932829e+00 1.344318682203957394e-01 9.344311224736757309e-04
2.206730049519130432e+01 3.015703737017749475e+01 1.829599384870473078e-01 6.024913781638980117e-04 -9.323109231884441783e+01 1.816312630661895255e+01 2.849614313213608141e-01 3.017823119093461211e-04 -1.891408414500966728e+01 -3.514308963086054671e+00 1.601961941767656439e-01 7.384272539118895027e-04
2.786558123555084876e+01 5.580673291261241076e+01 9.921336613178671771e-02 2.837307008525479218e-04 -7.773892461483684713e+01 4.969332424246677249e+01 1.342494839882641677e-01 1.215307394936969871e-04 -7.679560822090683914e+00 5.359731141209866934e+00 1.060956792701037710e-01 6.615934290865685017e-04
5.668491312888080103e+01 7.899611824915062641e+01 6.419950717500082227e-02 2.929445306349955986e-05 -3.439287976788685341e+01 6.055382543200566658e+01 4.808475888792611286e-02 3.910351881243769425e-05 5.294415755929400724e+00 -5.919426782991505043e+00 7.910495650248761113e-02 1.111773244937844674e-03
3.635584028084539909e+01 2.944592386102255688e+01 1.523350710058825885e-01 7.792536948235823926e-04 -7.346798753200562260e+01 1.676911371870194500e+01 1.960655851830971630e-01 7.707783722716272197e-04 -6.029589478803733194e+00 -1.688175460828165697e+01 1.473746254120424370e-01 1.334398349512358386e-03
3.861436850863079684e+01 4.434920059242467261e+01 1.268316676217103312e-01 6.456467453940649848e-04 -6.936624889550610362e+01 3.549946456825048813e+01 1.526239495514065403e-01 4.194521478713286885e-04 8.950031241082767597e-01 -8.995413966354556479e+00 1.285506795391982982e-01 1.285636998888290815e-03
5.976711773044554832e+01 7.458121233621486112e+01 1.431555095386597976e-01 5.159560019038324973e-05 -2.968078413346809086e+01 5.797179668754142057e+01 9.857429081262404635e-02 7.706427923657328263e-05 9.376027090208784998e+00 -1.532109311569777865e-01 9.691338261466767023e-02 7.131091898962014846e-04
2.207031045526661117e+01 3.374177965688321734e+01 1.116751372017256577e-01 5.308661467600885205e-04 -8.721480076812990490e+01 1.849320905925766212e+01 1.615954627641993102e-01 4.554345138789627693e-04 -1.510782547791887254e+01 -1.432830451312322495e+01 1.141623317048864467e-01 9.211738383785380993e-04
4.684043328571560139e+00 1.965174482867631767e+01 1.201589505367785249e-01 2.208121513870247416e-04 -1.059200560921683518e+02 -3.211793511722204286e+00 2.317108465807178608e-01 1.800173821667429752e-04 -2.168843547247367098e+01 -1.706357141373164055e+01 1.140887659889390088e-01 6.615769623980169477e-04
2.126475864932142201e+01 2.961986053858608869e+01 1.252262112787848602e-01 5.778453878286768418e-04 -9.160271391070715197e+01 1.697168740372334739e+01 1.975741460541991235e-01 3.547598475280421687e-04 -1.384597681624657817e+01 -1.417393065078272940e+01 1.171127898102774095e-01 9.869060212524915880e-04
4.670617267482816004e+01 2.904920995467826117e+01 1.279005219983496699e-01 8.521838041795702211e-04 -6.614122550040714543e+01 1.988342767836896030e+01 1.356666397527290235e-01 8.464253469573258673e-04 -9.719304899960693689e+00 -2.135982970802411174e+01 1.130485885158229870e-01 8.271821975651201704e-04
3.241147035767522766e+01 4.095399606015145366e+01 7.675917776930725467e-02 6.869936888693440550e-04 -8.182988545981727668e+01 2.973269293325109075e+01 1.017735932199574506e-01 3.737010800198181833e-04 -1.598021319708457888e+01 -6.285472704363324503e+00 6.743131748214112320e-02 8.518344764319198386e-04
2.173586500306864977e+01 3.858100533402620869e+01 1.040202395589154838e-01 4.961731233389699318e-04 -9.271345753178556492e+01 2.608376191378928510e+01 1.739340200655427326e-01 1.630145134094642290e-04 -1.993571092785708032e+01 4.547733826209521824e-01 8.218954367321693044e-02 5.670567405550867900e-04
6.032769192122331958e+01 5.149616734231052817e+01 2.292714684404284220e-01 3.353601410484015159e-04 -5.308764112084939057e+01 4.640909054537592482e+01 2.060259473048314804e-01 2.057859825225165210e-04 4.121492491649709322e+00 8.077850410140289483e+00 1.205357573562501755e-01 5.110545659727997033e-04
5.827330876591533837e+01 3.939887159984249365e+01 9.753700945786009102e-02 6.110730740686655437e-04 -5.712969436392010181e+01 3.050852191141738956e+01 9.215195991486062332e-02 5.950988923810809905e-04 -7.553225738749834051e+00 -9.158042342756742116e+00 6.625796580502461841e-02 1.356104652719645597e-03
1.314787156431069803e+01 2.962357799493699773e+01 8.695864651184417871e-02 4.666634291158132776e-04 -1.023862307348357064e+02 6.316750219675798306e+00 1.508272004840800762e-01 2.196584508531758276e-04 -3.194436125277182725e+01 -5.743144527980246217e+00 8.039306412784597011e-02 3.375861033544666576e-04
4.176376647475252213e+01 3.835869193986905401e+01 1.947134651001262706e-01 7.888781733462902485e-04 -7.282345793577557913e+01 2.953544967560581469e+01 2.286934842381634359e-01 5.831600782133831377e-04 -9.145638694100517441e+00 -1.625876370996038212e+00 1.302746514811465028e-01 9.335531880343801107e-04
2.869894783202919442e+01 3.372339662446760400e+01 1.197868662967190023e-01 6.566033540947648637e-04 -8.456017614481314126e+01 2.092753175183341341e+01 1.692653213891999464e-01 4.783917491657446253e-04 -1.584574744545129477e+01 -6.489231886899091251e+00 1.026747094579690822e-01 8.562963748653535908e-04
1.121138579060314333e+00 3.038070929537087750e+01 6.129464403330820571e-02 2.324076552925510560e-04 -1.071941271198347039e+02 2.309391590987378784e+00 1.178547846473884525e-01 1.388161695487894712e-04 -3.406756203188177068e+01 -6.435184090753992336e+00 7.116259700745475314e-02 2.945202705433291055e-04
2.634637373322834009e+01 3.393378718101632785e+01 1.165048780944220042e-01 6.233617772456118492e-04 -8.180565655408652503e+01 1.625659224234638955e+01 1.609386970515099269e-01 5.713114961747197112e-04 -1.855642900058706601e+01 -1.090474299370435851e+01 1.041590367859420996e-01 8.745705881372493754e-04
2.339526397934261936e+01 4.885078264694586636e+01 1.260781032417155334e-01 4.161138646403011619e-04 -7.978270199191955214e+01 3.442174389805629886e+01 1.682351273901170896e-01 3.033066778895043359e-04 -1.295551636488865199e+01 -6.389817772057230227e-01 1.133051559835937805e-01 8.165667772700117150e-04
1.592165392733192419e+01 2.389752787604572504e+01 7.898338488827287562e-02 4.451601671868112703e-04 -8.946395478522464373e+01 2.149031405257734395e+00 1.256058703098531515e-01 5.521034581416546820e-04 -1.889825424975251877e+01 -1.940434474048642954e+01 9.207448047180044615e-02 6.731597869205937883e-04
1.199870960258341057e+01 1.186514055597988282e+01 1.004728697404965315e-01 2.911868037437577200e-04 -8.979710532719732896e+01 -1.584206416644425097e+01 1.637177561952310456e-01 3.083576156826890648e-04 -2.606190114406129510e+01 -2.815893967772592532e+01 1.136601859744649362e-01 3.483852876516451715e-04
3.971960504078943188e+01 3.065950689461456591e+01 1.000786857142466069e-01 8.310968864774879051e-04 -6.859803272784495221e+01 1.452611812562129323e+01 1.242070629564032275e-01 9.138964911273656433e-04 -8.302082127231425801e+00 -2.142214548521542739e+01 1.069947480620196817e-01 8.624689439417471647e-04
2.438052878725757822e+01 4.342533503373883974e+01 1.241867079390760048e-01 5.488085368435821967e-04 -8.406915969033678948e+01 3.082325114049081094e+01 1.674489043557537693e-01 2.940787465509524311e-04 -1.322554354371324159e+01 -4.926676140680256388e+00 1.108904095154515518e-01 9.299854702021886346e-04
1.293384017719470869e+00 3.451246673927123965e+01 1.401557946519398079e-01 2.626706303012479936e-04 -1.110681099661699278e+02 1.444438443882408407e+01 2.676046397027880275e-01 9.689160680310036596e-05 -3.238247397656786575e+01 -6.133573886195474723e-01 1.298025114655728396e-01 2.777985669626695199e-04
1.578879395027927579e+01 -6.059128826028102210e+00 7.778316085695166637e-02 1.245368835032831896e-04 -7.348740447431895007e+01 -3.766657995867321773e+01 1.087603153378720461e-01 9.081677393863657260e-05 -2.455814465172560546e+01 -4.137433903852212325e+01 1.112894222204500183e-01 1.474390969272827646e-04
1.940874458228008947e+01 -4.884553961795399246e+00 7.818212103759140941e-02 1.453096183648797959e-04 -7.089550780777850036e+01 -3.568776812693282352e+01 1.029989645572687990e-01 7.596243301443487115e-05 -2.506753759093791700e+01 -4.278506157746885918e+01 1.110047125832378939e-01 1.514907318773100326e-04
-3.744305273374322951e+00 1.737769597792537368e+01 9.492577379908516411e-02 1.489241648322931996e-04 -1.126174217914563940e+02 -2.323725806985334330e+01 1.900802947483778427e-01 6.567031029679036439e-05 -3.772779755189158379e+01 -1.682344061917315159e+01 9.834199528582882044e-02 2.197615104452364928e-04
2.884413580149698220e+01 1.420696201610974185e+01 1.492511028180126820e-01 5.014542074359412812e-04 -7.460932232494795358e+01 -8.048008975011867960e+00 1.808582453369466103e-01 4.287902534848852284e-04 -2.003714117868035416e+01 -3.632381247166167526e+01 1.407495119289485785e-01 2.743088774030723060e-04
3.908146775929230898e+01 3.461285304390747797e+01 1.692068781193407367e-01 7.627551177834677098e-04 -6.461607077756619333e+01 1.624501789513484695e+01 1.848699165524987920e-01 9.119997038515596441e-04 -1.032518598088950590e+01 -2.316819594659017412e+01 1.234590792949849941e-01 7.343744821089984338e-04
2.525833525674122981e+01 5.593592852625115341e+01 9.673330633051488436e-02 2.793941323274164146e-04 -7.293835759597743618e+01 4.162579213694575486e+01 1.050772348647307231e-01 2.648230925386600796e-04 -1.880111666660553027e+01 4.634873640044186338e+00 6.944514866688587806e-02 4.219603317404479158e-04
2.299055790512299779e+01 4.192333527348422706e+01 1.141385007510708066e-01 4.968005657561074765e-04 -8.442506275086259393e+01 2.744956409938249919e+01 1.479590815734173059e-01 3.570188732264618589e-04 -2.131636231599327402e+01 -2.946692653870666145e+00 8.490714505684802960e-02 6.724445146554944514e-04
5.761866393018746635e+01 4.987258078838212327e+01 1.569455228588054752e-01 4.353947407111903806e-04 -4.906524225058399225e+01 3.682146865106872724e+01 1.346757579489263057e-01 4.483837794447283849e-04 8.067189314016854906e-01 -2.419808254847071738e-01 8.917389726010226114e-02 1.004514264936662207e-03
3.268213964502240998e+01 5.845342796246074357e+01 9.819500576675774250e-02 2.536039290807058470e-04 -7.212953246548342179e+01 4.770261319207268258e+01 1.063781590791325615e-01 1.162017618463327722e-04 -2.166871731977464322e+01 1.294702560034647831e+01 7.118268146290507303e-02 1.686788857837833854e-04
9.808788931859519167e+00 3.428403262961278841e+01 1.378396099383553952e-01 3.830890759890685305e-04 -1.027379573409456697e+02 2.004973829425571097e+01 2.506031557372631613e-01 8.489250500065090191e-05 -2.985695577814194479e+01 3.261764042156106047e+00 1.001139860839370122e-01 2.981583331795962448e-04
2.644880848725884448e+01 4.502740331037875876e+01 1.391246369109919723e-01 5.877344364240949092e-04 -8.566854147472903946e+01 3.697040668932059759e+01 1.924387462392330161e-01 1.806757892128456973e-04 -1.545023432595044000e+01 5.089008590068718085e+00 1.070459275062054100e-01 4.912610747614207934e-04
9.389415615861928188e+01 3.323634597989060779e+01 1.377030132197128998e-01 1.198813381497318615e-04 -1.679119510991187880e+01 3.136232968762972817e+01 7.850682431437197573e-02 2.274717751775260960e-04 1.778546853306086106e+01 -1.171018237392703654e+01 8.604907075076384526e-02 6.315893316414313311e-04
3.451987098565019352e+01 3.200672594036901586e+01 1.236776906112522639e-01 7.209046483909600312e-04 -7.662268222016270158e+01 1.694616549714876186e+01 1.531144020520794624e-01 6.836712435749420702e-04 -1.245129527246571222e+01 -1.248437815867550960e+01 1.098301529720753789e-01 1.048533754922471254e-03
1.624072254654811331e+01 4.509533091395491056e+01 1.390326697887107610e-01 3.533272726129852597e-04 -9.027825525584526645e+01 3.214674409676574385e+01 2.067127197717628095e-01 1.541737943039743356e-04 -1.903953145435445293e+01 3.328500634919360213e+00 1.181590824950881080e-01 4.727346631897812938e-04
3.622573492358534253e+01 3.048518781689545420e+01 9.399996259724970049e-02 7.687984245545842043e-04 -7.018146229940023773e+01 1.163339826356737916e+01 1.038690164885376632e-01 9.415734389008950309e-04 -8.060038629626207651e+00 -1.962080762323218153e+01 9.676372831276643105e-02 1.061355736348880679e-03
3.905646323196041436e+01 4.081633646692150563e+01 8.926047619201178673e-02 7.533593401861183106e-04 -6.416164079112128604e+01 1.974747129500988763e+01 8.919523722666942989e-02 8.773179213610427614e-04 -1.060852265835264596e+01 -1.443164918926139428e+01 9.014654605332231285e-02 1.206677929106423708e-03
2.897879651016396352e+01 4.722460316977992534e+01 1.199950418164413973e-01 5.127350839757012328e-04 -7.221529493784218801e+01 2.876546508513403921e+01 1.416836436705710689e-01 6.114850504150801417e-04 -1.431324699063773664e+01 -4.395387829000518387e+00 1.057154192434687084e-01 8.954258507829369797e-04
1.414666794927254223e+01 1.492169512953262966e+01 1.891709319262295241e-01 3.685783922925244677e-04 -8.715531095047739996e+01 -1.168801718426166580e+01 2.816906969935148997e-01 3.358353174989130510e-04 -3.202086539912104257e+01 -2.597240157079593104e+01 1.643160134098818059e-01 2.936180073617069945e-04
4.965966033857388595e+01 3.241716153387696409e+01 1.175441376659490528e-01 8.309625613075870840e-04 -5.432639517706852672e+01 1.582420333971740334e+01 1.226727468869979326e-01 1.037921151514486530e-03 -7.906066632464437305e+00 -2.071043542068160548e+01 1.057972127629685372e-01 9.413093517987253332e-04
9.391401966425865666e+00 5.772273457007248254e+01 8.866093169818285713e-02 1.574968495417163777e-04 -8.635063015573450684e+01 4.845569535663059924e+01 1.354730377788964379e-01 6.065154018099049314e-05 -1.599795329292581592e+01 7.509786803102299402e+00 9.022870094924628770e-02 4.112995416722791406e-04
8.510930745905077588e-01 3.105863267255057281e+01 1.463180496340532044e-01 2.347459288493877478e-04 -1.059626948405636426e+02 1.361030331804155225e+01 2.922751589487409540e-01 1.260188839984797081e-04 -3.045809235067236997e+01 7.235029415073222780e-02 1.234190826138995833e-01 3.476316947994092968e-04
3.090385770709156787e+01 1.574840375096608369e+01 9.132519869875677099e-02 5.653201634652905809e-04 -7.310144761672032132e+01 -4.986479593607745509e-02 1.361785780369508259e-01 6.360048533820152452e-04 -2.148262618088031317e+01 -2.834223719609341074e+01 1.047822569176568991e-01 4.478146705861648226e-04
2.054111743362000553e+01 1.206433087624386147e+01 8.984220723562422184e-02 3.953737145459283102e-04 -8.196861296047364931e+01 -9.592787579489890248e+00 1.476452565555407548e-01 4.710195198664023520e-04 -2.932491084854783736e+01 -2.915526303337678371e+01 1.032701751099922849e-01 3.022973075128797260e-04
8.548815835613275738e+00 4.651338664521349386e+01 1.150627002285465050e-01 2.957848193305734385e-04 -9.909094451497209377e+01 3.420617894731733344e+01 2.209253079344717929e-01 7.554407556758836750e-05 -2.325437583407592967e+01 8.552843829150775790e+00 1.006671304492766095e-01 2.280271853359056163e-04
-1.344251679718486869e+01 3.285782664139044584e+01 1.502100758324608765e-01 9.319401969159376285e-05 -1.252352532962379854e+02 6.687490636739144456e+00 4.132696890639611098e-01 4.220289178444284095e-05 -4.132197675158836603e+01 9.970588647444769137e+00 1.383165058803422776e-01 9.374167498881119177e-05
1.113690456297003450e+01 5.505409985880529433e+01 1.052202238868321510e-01 2.035142250947383842e-04 -9.467481115731919772e+01 4.200912166849381180e+01 1.915851234661701541e-01 5.032294286643407478e-05 -1.892871834791797170e+01 9.177956033308420913e+00 9.635691775324775610e-02 2.731456264617722427e-04
3.394419777729548571e+01 6.531144514135880286e+01 1.418004937550386424e-01 1.569250696571688195e-04 -6.661615009403118393e+01 4.748179392322110459e+01 1.589476525350843605e-01 1.769824409792532564e-04 -3.172225093638695981e+00 4.383397301894128795e+00 1.015894045577907939e-01 7.313582345359118369e-04
1.706865744603039659e+01 7.178558626259381015e+01 1.131718883998194258e-01 6.023954592742368003e-05 -6.975751249769247408e+01 5.741706684787642700e+01 1.349228553869889491e-01 7.976512705783218437e-05 -4.452292919172005980e+00 1.118053158654335100e+01 8.677922236476150186e-02 3.856176986860852156e-04
-1.039309473006945900e-01 7.057473274248005168e+01 7.635961300528296136e-02 5.521308787058115376e-05 -7.682535913838957242e+01 5.791562783398300951e+01 1.016562748802633531e-01 5.654192629637460493e-05 -1.149982784963650495e+01 8.123310796368123476e+00 7.052698669091100880e-02 4.893296141707137881e-04
2.219694858560640860e+00 2.567746824833707464e+01 1.183368595104666576e-01 2.619788587803319538e-04 -1.061480836177725564e+02 -3.974313915522220686e-01 2.225677948034818221e-01 1.591279360317593818e-04 -2.713886366464477362e+01 -1.530002991239726562e+01 1.224953207878947820e-01 4.925141914008263891e-04
1.424874873151416921e+01 4.103645486189645197e+01 1.175072929842325142e-01 3.977686710976449072e-04 -9.005547620862401459e+01 1.978551709500449007e+01 1.660097975106855916e-01 3.539689521317104120e-04 -1.486339311937093655e+01 -1.223360634640196842e+01 1.139487043465841343e-01 9.458995054997705598e-04
6.621348818329004793e+00 -1.593045678414039656e+00 5.007853904030389047e-02 1.431963385723287584e-04 -8.742950091418126135e+01 -5.241471967710106128e+01 8.609819193171465435e-02 9.240715405803230685e-05 -2.594857460518812786e+01 -3.458395502618832040e+01 7.972003833723657895e-02 2.821257518059027292e-04
4.167138621990364555e+00 -2.893436702746738831e+01 3.990299276607293943e-02 2.892854980926301626e-05 -5.005756364247080370e+01 -8.479577763193252338e+01 6.437939776038693884e-02 1.521785327859172509e-05 -2.836546971823046448e+01 -4.708010395258590819e+01 7.024981072823213712e-02 1.157027288002427821e-04
1.484054112472105480e+01 3.909917014346883235e+01 1.584892505252242234e-01 4.255607940534976625e-04 -8.623772731588161378e+01 1.828927871371541158e+01 2.188255876622529628e-01 4.793485067332986516e-04 -1.604565107174937566e+01 -1.193289582011225569e+01 1.252811661257638709e-01 9.162565815103816810e-04
1.256777254708927494e+01 4.233854485371293208e+01 1.567841603285062835e-01 3.773010050370108185e-04 -8.521728911036865384e+01 2.409299629236721429e+01 2.150524583937334644e-01 4.225276358189058957e-04 -1.514546862182704778e+01 -8.091423053332016835e+00 1.165247501188157453e-01 8.777165987098866371e-04
2.760417188100677066e+01 -1.240097931421679966e+01 3.243104257088642861e-02 9.011123424073565929e-05 -4.986638665484142052e+01 -4.124981757550909123e+01 4.395480361726089580e-02 4.020408436286610897e-05 -2.344042537871501963e+01 -4.629649923599743033e+01 6.154827277725092444e-02 9.525521081072795947e-05
1.163276132367773030e+01 2.623761857651454221e+01 8.096593772442692294e-02 4.237105930956534209e-04 -8.508944998378092350e+01 -2.396851869547651059e+00 1.156856142031492951e-01 5.626509570203256597e-04 -2.904273164606001600e+01 -2.285036600466173695e+01 7.714602644913456930e-02 3.777419169349456292e-04
-1.697879843836949476e+01 1.317896703810839298e+01 9.529278487957590360e-02 5.462933258165697238e-05 -1.149408494468273148e+02 -1.957702980540232218e+01 2.140181561623873130e-01 7.237432790733554341e-05 -4.460558377943169717e+01 -1.185510890639723414e+01 8.496536701810586401e-02 1.393733897200554437e-04
5.240621640584485874e+01 1.851683086418261937e+01 6.245397710319306600e-02 6.188919076682859038e-04 -4.390915837246831188e+01 -5.617088094390009445e+00 6.433895232639927353e-02 2.447586069750461017e-04 -3.611799666363196160e+00 -4.483708986703988586e+01 6.064586515552997797e-02 1.579323303927994957e-04
8.319744314556720255e+00 2.466108467810190419e+01 6.433235902692978347e-02 3.665399206080948379e-04 -8.607253831201363425e+01 -4.490279749790001773e+00 9.620420690935363450e-02 5.003696551517046627e-04 -3.560231687880913398e+01 -2.290685039105485998e+01 6.028381215676777843e-02 2.737031590145757361e-04
3.639162627026535368e+00 -8.760746326531103634e+00 6.936718220079289565e-02 6.947432665945821025e-05 -7.939044305177637284e+01 -4.348990266751030020e+01 1.134682649347686229e-01 8.715476771118020344e-05 -3.843814456860668827e+01 -4.827961097123410639e+01 8.009846432017719842e-02 8.281659335057592211e-05
2.500990339103926630e+01 2.796140061099093188e+01 9.328854019113301532e-02 6.005176561244436866e-04 -7.139473900902459036e+01 6.853329973233695860e+00 1.203988584895437780e-01 8.558624606198420590e-04 -8.943562407779957368e+00 -2.830093482099626812e+01 6.979103734933260472e-02 6.438744156546923145e-04
-1.112132943134051999e+01 2.420153314105419451e+00 7.923627378726945392e-02 1.256881732565481261e-04 -9.911497443831081000e+01 -3.332625597529683859e+01 1.515830911331144670e-01 1.519842576697213348e-04 -5.082615538362677654e+01 -2.555551493042504418e+01 8.179203764700584967e-02 9.397777589077065726e-05
2.821610105068934615e+01 1.636013290365564998e+01 6.230159362181586502e-02 5.582937954250168306e-04 -5.695677013641304853e+01 -1.333635971683784582e+01 7.612541660271396338e-02 2.143772986823743766e-04 -2.233537000020073293e+01 -3.939892253359523977e+01 6.642848054593603058e-02 1.691867383912823246e-04
-1.528932208928325309e+01 2.603889609475423228e+01 1.034640996128061291e-01 8.586038653970350576e-05 -9.747076850104184587e+01 1.197725831758641313e+01 1.782708380818548155e-01 2.393986894384237101e-04 -3.764379073104551310e+01 5.434134425354842257e+00 7.977298360731040205e-02 1.130709158447649483e-04
-6.639995269698716562e+00 4.111236284896619253e+01 8.127274770958042849e-02 1.442523155221702813e-04 -7.879818724273415853e+01 2.050208013906598481e+01 1.058303480694862270e-01 6.082141602390941709e-04 -3.221397190916459152e+01 6.381691345435369200e+00 6.975056212289550139e-02 2.266840959365187661e-04
5.077467781914053546e+01 6.007424932853361810e+01 1.110571499747384366e-01 2.041802439873291876e-04 -2.217452391173485182e+01 2.370064422729703679e+01 8.060524059506014860e-02 2.679414438946693417e-04 4.408892813414709844e-01 2.293336199767811223e+00 5.114159016011962655e-02 8.707065313249662914e-04
5.569625613558693900e+00 5.208543797215428839e+01 1.470080915705967162e-01 1.742985947738151910e-04 -7.202439500363536240e+01 3.057104039597365741e+01 1.767830714998676889e-01 5.664034250745343191e-04 -3.604729378034076603e+01 2.864719379205875782e+01 1.107687363087245663e-01 3.189213802482937808e-05
-1.588718222333669772e+01 6.651423879081696100e+01 9.099141494088892890e-02 1.798634274320375610e-05 -8.260506312668037765e+01 5.186559952154738795e+01 1.237286796265450461e-01 6.432539461658691666e-05 -4.108690661443843339e+01 4.245250837530698362e+01 8.533993021204400176e-02 1.375010025035866056e-05
2.026755526614095615e+01 -6.569983754751002047e-01 5.307387729508881991e-02 2.142294188759142856e-04 -4.717457243497410246e+01 -2.619283516638204645e+01 6.974697093953392824e-02 1.087074823922010825e-04 -2.978172821395270020e+01 -3.674576650692860369e+01 7.328555276476308999e-02 2.260263699626590805e-04
2.410946651922830419e+00 1.532491216716166704e+01 5.847282756672207010e-02 2.292051825738596613e-04 -7.145325343818153385e+01 -1.660654557272611598e+01 8.364899565604158593e-02 2.730074617115030929e-04 -4.219790802119710804e+01 -2.215312104976554863e+01 7.292650959882525374e-02 1.664054048028779619e-04
3.183997550897333539e+01 1.133191445022094115e+02 9.035201957704848408e-02 7.611502940688730921e-06 -1.766137500580911990e+01 6.753616393071800417e+01 4.892661291690540010e-02 4.378573209534892418e-05 -8.769506781657890215e+00 2.146444736821556276e+01 5.322955332367949877e-02 1.095218355658531450e-04
6.019571526142267714e+01 1.230711908624286366e+02 8.737018554617533017e-02 1.042711582059027426e-05 2.001260551915442054e+00 5.047662984351178750e+01 3.075800586423892841e-02 4.348285277878336110e-05 -5.795431731078779514e+00 4.614776699810522409e+00 4.579220544861677816e-02 7.033375979444923733e-04
-6.277935624182987340e+01 5.203586999558154247e+01 1.236014045340316364e-01 7.325843745629765600e-06 -1.314985074736200374e+02 4.958038222153179220e+01 3.104314146286150100e-01 7.717406972590851530e-06 -5.088981178478409362e+01 4.193774553964871643e+01 7.144656250035828771e-02 1.914374918230198343e-05
3.356614202034101879e+00 3.568357942516268366e+01 8.791391585552639498e-02 2.779204749603191439e-04 -8.470221111584871210e+01 1.483259191628464002e+01 1.404316629793363747e-01 5.049458402301418899e-04 -3.435537185430351315e+01 -5.429949751125965562e+00 8.987345402383511983e-02 2.770467462459265742e-04
3.197806887356459882e+01 3.871004962367840818e+01 1.345066689707013763e-01 6.736083527865072747e-04 -6.701241609741667560e+01 2.808590686976329209e+01 1.776127217015830428e-01 6.372081943986236110e-04 -2.603007137294006768e+01 -5.462443574235637672e-02 1.160535843974385417e-01 3.691720417763414146e-04
-3.337494205215894283e+01 6.955556913335591673e+01 1.459852810251723310e-01 2.393132762899840933e-05 -1.076817950695529049e+02 7.121703633029646596e+01 3.245328537848106154e-01 1.764403609790884427e-05 -3.566249015406026501e+01 3.958900996698574204e+01 1.213977084394055744e-01 1.465833378201262318e-05
-4.231139812722733495e+01 4.813612475326970497e+01 7.427604169935952960e-02 1.851453164855849961e-05 -1.285081966772518740e+02 2.631605268839348710e+01 1.887787975913985117e-01 3.359437653906771805e-05 -4.111141681531689329e+01 1.484483554286943985e+01 6.471554811345561764e-02 5.954447503394959940e-05
9.986405408299322772e+00 1.248382738508188616e+01 7.444895416421588863e-02 2.961240731004337865e-04 -8.035521868731935058e+01 -1.199704234911351541e+01 1.171047667783452068e-01 3.721707134786334426e-04 -3.874998253921707203e+01 -3.072557960709916713e+01 7.956175528705781985e-02 1.591837062387467343e-04
5.875327393442127288e+00 4.632053846275990594e+01 6.165889905288454015e-02 2.709602393204804194e-04 -8.896999988612731158e+01 2.608759409755156256e+01 1.077412235407806673e-01 2.670389709349989455e-04 -3.229846136198674600e+01 1.532626829367974342e+00 6.240828847388273787e-02 2.639613227792681600e-04
-1.585148173793242465e+00 6.708811461069542759e+01 1.280515305469288323e-01 5.956613988009984515e-05 -8.959714937796239553e+01 6.452439645863843509e+01 2.149186356865324110e-01 3.044834546646283394e-05 -2.534059370443323544e+01 2.692881705717600482e+01 1.050401567550047904e-01 2.813114800537428213e-05
-8.892236565643841573e+01 7.097106844020959038e+00 8.577073298168423621e-02 7.467564929924708012e-06 3.815974279411118175e+01 -1.610587517870870613e+02 6.147539407923754418e-01 8.226599571657419082e-06 -7.832537411423902540e+01 4.247002374635064825e+01 6.766195634787640356e-02 7.313465215164296514e-06
3.943216143844635013e+01 4.724483448091464055e+01 6.421485187305456255e-02 5.766313679625917950e-04 -5.582419507416783944e+01 2.201052268895905328e+01 6.112250543046781476e-02 9.389699053731767131e-04 -3.403300624366881522e+01 -1.042414877450809918e+01 5.600488367696893760e-02 3.202613943458419666e-04
2.781437979890410261e+01 6.919959549504542906e+01 1.595095657693436919e-01 9.812922853248519438e-05 -5.543388155520681693e+01 5.346130817415566128e+01 1.468684973658222481e-01 1.238249230815072536e-04 -2.084378896585018737e+01 1.846801640582318527e+01 9.612325238668045779e-02 1.450331548608270211e-04
-5.622612889680851822e+01 -3.397540948959093754e+01 3.939498397194636514e-02 1.607677732016116651e-05 -4.250738312492352122e+01 -1.128037182283712241e+02 7.337104868719927786e-02 2.103046700830438323e-05 -1.013388891270881089e+02 -2.037338524150190011e+01 7.234107369330412818e-02 8.854121194598612663e-06
-2.161648819361660401e+01 -3.012681118436677963e+00 5.186945254394925015e-02 4.641714491471319741e-05 -9.275650153619646687e+01 -5.590116638015987860e+01 1.042443331579830240e-01 6.526897608182297855e-05 -7.354936457583161769e+01 -2.699550134842289140e+01 8.012423494460105267e-02 3.552709865812357523e-05
3.517484431230151642e+01 6.151838138845121051e+01 1.004954559944282871e-01 2.011652271269798241e-04 -5.000532488502627615e+01 3.089881817890614712e+01 8.531396323695433770e-02 5.818813683735361234e-04 -2.746946531327931496e+01 4.732587259166269433e+00 5.963370463779035791e-02 2.458471119554400284e-04
1.661264007535060117e+01 4.288381764171655419e+01 7.452522633763124238e-02 3.850115663393047618e-04 -7.404542018498861466e+01 1.449362389871983225e+01 9.337291214920616367e-02 8.086185807022168784e-04 -4.858048187267386453e+01 -5.301261974665004928e+00 5.779380581355354762e-02 8.121165941215344013e-05
3.154779293461427869e+01 2.943394491896404119e+01 2.597239335066737001e-02 6.754402471726458738e-04 -5.898802533427367223e+01 -6.178582890595622601e+00 4.353393873135302794e-02 4.120944992597894911e-04 -6.585214916263660712e+01 -2.590198820694978821e+01 3.009555480291946361e-02 4.379416516802447478e-05
5.617241338220540570e+01 2.556186035376632049e+01 6.955408476715295440e-02 7.294902011489672305e-04 -4.372885440494730602e+01 -8.965307646831184307e-01 7.941717210399422411e-02 3.610077895660830281e-04 -1.177403114006409979e+01 -4.262349556259923844e+01 3.899214163902911534e-02 2.267738591927841586e-04
2.617015121030879499e+01 5.147840213276396071e+01 7.187251163307041557e-02 3.702593650084166194e-04 -6.854038393580545119e+01 2.393099729009384902e+01 7.806912579241155614e-02 7.584643434795327200e-04 -4.130889475694171864e+01 6.918148785073645612e+00 4.824321265103343609e-02 1.221208181739982812e-04
6.832034817264973015e+01 3.586011205394268586e+01 8.958545936083224526e-02 5.338176509829844390e-04 -3.447089682406532063e+01 3.611262703458048229e+00 7.008991518885802907e-02 3.758251167319931452e-04 -2.155922586046546030e+01 -2.065231246047390812e+01 4.389359397145998348e-02 5.446620892755937643e-04
1.938531223577188456e+01 2.101899307854139920e+01 6.902421442741175917e-02 5.310232043670916509e-04 -8.168747841483452987e+01 -3.860145694702193708e+00 1.068757453107056499e-01 6.472963455356618278e-04 -3.958460615864876786e+01 -2.650457824801363316e+01 6.590830986819773418e-02 1.631248345410224205e-04
-1.816329513144745889e+01 -7.779560573154618908e+01 4.789535766576544923e-02 1.205018734929070341e-05 -2.068587836720208184e+00 -9.387184488765043966e+01 5.143185294716332706e-02 9.501872374182616471e-06 -3.814782284252551392e+01 -9.542554137202218101e+01 5.693579116420291464e-02 1.527733394170652503e-05
4.820860098196980204e+01 2.947460577911247270e+01 2.796048986340405815e-02 7.678401653160883949e-04 -4.883187259671362312e+01 -1.241866092042247161e+01 3.177894758151851573e-02 1.702907303097223621e-04 -1.853691929163241170e+01 -3.206368303122743413e+01 3.817176354092418483e-02 4.013828516220967766e-04
-2.024000601171739433e+01 2.109191656863830744e+01 7.447739988505200359e-02 7.532730283074873722e-05 -1.120116111422099152e+02 1.647770943481362949e+01 1.596888101153086936e-01 8.533815198515349546e-05 -4.100425892318327215e+01 -1.110845728709163005e+01 7.277417094237156880e-02 1.743122940277623773e-04
-3.774246436947499461e+01 -5.128369249099704774e+01 5.816280983191365883e-02 9.750490095884756654e-06 -7.458610688050195847e+01 -1.159757647295921572e+02 1.476467514483518206e-01 1.480260855640524308e-05 -5.083472599798945879e+01 -5.562478912766188444e+01 5.075752074237179640e-02 2.973042508337223416e-05
2.425578108668861255e+00 -1.144216427210875082e+02 8.509530946838564369e-02 9.115841883616524393e-06 4.091262684682609319e+01 -7.073674236543416782e+01 4.026698983232259582e-02 1.001261338261063210e-05 1.270224398310473468e+01 -8.848595736398478095e+01 3.761671160490469290e-02 8.580358451256541919e-06
-2.743710388658914923e+01 3.906351597580061963e+01 4.201980500146425268e-02 4.484615262925296995e-05 -9.659144735708174778e+01 5.195088079050780294e+01 9.093417493808918228e-02 3.111953969850527184e-05 -2.102709880505929618e+01 -1.134223485020787736e+00 4.596870919237980302e-02 6.003436527527990056e-04
-3.533014022355156669e+01 3.199939496886228696e+01 1.186220444451878131e-01 4.809750488348012019e-05 -1.155151441397882763e+02 5.512481316280175037e+01 3.134950001001861608e-01 1.110325719965717339e-05 -4.285808270908995610e+01 8.252164479040978051e+00 1.017264733182259712e-01 1.193557760774454431e-04
-6.188052590627518157e+01 -1.402127968444758466e+01 2.753273828287661207e-02 1.626313064526398235e-05 -1.256366656964701320e+02 -3.594261613457024396e+01 6.443690423743511642e-02 3.644573197481533531e-05 -3.660603389263510365e+01 -2.683538488085230256e+01 2.999753872810979882e-02 2.195968066889159053e-04
-1.111323819273542597e+02 2.987322145566784659e+00 4.706257372463543143e-02 7.312220348053983705e-06 -7.372810634584077150e+01 1.382393940132166392e+02 8.505373940667391996e-02 1.089662566536857138e-05 -2.233981709487536449e+01 1.238459371194609560e+01 1.271749204180456366e-02 1.758717347819268423e-04
-4.184365721094074075e+01 3.572929314331517503e+01 8.312734676616348461e-02 2.338873298607125687e-05 -1.296242171205908562e+02 1.818679507375779991e+01 2.227685241570318830e-01 3.797969724495951944e-05 -7.119816232231562481e+01 1.718061841409650725e+01 6.528418906453836712e-02 1.362519221256044414e-05
-4.237401689230942736e+01 2.429930620356619286e+01 8.269241398914257968e-02 1.584279765358319745e-05 -1.217758760436030343e+02 -7.460673750723562314e+00 1.853869933020468597e-01 7.563815532471120573e-05 -7.663618303588958725e+01 2.352786603469109172e-01 6.721532554252318548e-02 2.379978114928891667e-05
-8.021903166285844122e+01 -1.117462841629072123e+01 1.178220437175123564e-01 7.813171534762625560e-06 -6.115059041772477855e+01 -1.279625793090975350e+02 2.382063148637073025e-01 1.780138379509387848e-05 -1.284678599349049648e+02 2.025349990851688986e+00 1.134264064114613585e-01 1.132668823382728384e-05
-6.833594522953400485e+01 -5.837425984914704102e+00 1.283977555198605736e-01 1.527852471492785428e-05 -8.636621742177096905e+01 -1.013802902238214472e+02 2.592469717033279442e-01 2.207051717848951825e-05 -1.287024227887418704e+02 8.365496072283193030e+00 1.703801853597402272e-01 1.282645750526653103e-05
-3.131926249217704239e+01 1.421126110975036738e+01 6.548642384682734630e-02 5.542643775153518966e-05 -9.363353495609540289e+01 -1.190556384770753340e+01 1.064760795895246248e-01 3.089716819362249437e-04 -8.808612373021102826e+01 -1.322312143374638715e+01 6.874496731144388861e-02 1.497046872436722914e-05
-2.065266636747818652e+01 1.149422951099473700e+01 1.066045849038316229e-01 5.671510610808754157e-05 -8.845131972699638823e+01 -1.461085142480939858e+01 1.715888252412837989e-01 3.197589024014059434e-04 -7.588012695899983839e+01 -2.349729089776862168e+01 1.067712276000549326e-01 3.172821514444575493e-05
-3.487278853563939407e+01 1.006717780548323837e+01 7.819953205131473239e-02 5.444445403150533397e-05 -9.156905782749346656e+01 -2.169197728953473003e+01 1.222430775831134381e-01 2.019314831939318352e-04 -8.423553218251254293e+01 -1.285257287854409292e+01 9.430223970594664440e-02 2.805156474910638987e-05
-5.990925576498306526e+01 -3.614911540720661520e+01 2.870495836531346615e-02 2.108791759958325094e-05 -4.070692900404615244e+01 -1.377362821166660289e+01 3.139294091364835948e-02 1.428355328047798800e-04 -9.691547170817925405e+01 -3.506746988303743251e+01 5.690097757434819936e-02 1.661098719803019271e-05
-2.839072263834151499e+01 1.268839996080420640e+01 1.429025181375388198e-01 5.827707735220867481e-05 -9.977939146730943776e+01 -2.816841628093363425e+01 2.602676051239862232e-01 1.627394914822662499e-04 -8.230197346448562712e+01 -7.733326819419630738e+00 1.469933280012173105e-01 2.275538219600625286e-05
-1.344093026468119234e+01 3.628884494057955123e+01 1.803840684487554857e-01 8.395624218662567405e-05 -1.094907264261103137e+02 3.644440807800086723e+00 3.626455633275936785e-01 1.084214744574597952e-04 -6.099708610215378712e+01 1.233838917601112506e+01 1.639440661793751808e-01 5.067545816099830144e-05
-1.636725444772909199e+01 4.327405699193475641e+01 6.894243566406772772e-02 8.021953448120847682e-05 -1.058616833338290064e+02 1.048782762750400011e+01 1.414709367557369646e-01 1.328574913224548943e-04 -5.852856800810002369e+01 9.721072015771474284e+00 8.355388544591856037e-02 4.226251769942665872e-05
-2.170306426371280395e+01 1.400292846000802527e+01 6.692204110945254580e-02 5.991449417830918420e-05 -9.388961647022659918e+01 -3.470732215009010702e+01 1.312112794360979773e-01 1.318797764485075692e-04 -6.528137554754866301e+01 -1.919173488864260335e+01 9.579797306848607252e-02 3.220125673894806608e-05
-1.878872617694052138e+01 2.435694341952731889e+01 9.656586027481513235e-02 8.544562084612401516e-05 -1.093003190264084878e+02 -3.458682589814482355e+01 2.156789142510681934e-01 6.106367509050152098e-05 -6.387380647246034471e+01 -7.483695963505168969e+00 1.198061713206103052e-01 2.879569907287466262e-05
-3.403879584757478227e+01 3.879208421398448081e+01 9.711832130148996545e-02 1.320777152865782785e-05 -1.315544885627588485e+02 -4.508588694599837510e+01 3.186582053446180840e-01 2.138625568952001068e-05 -6.234116984028869979e+01 1.184984941558038329e+01 1.110949527480306481e-01 3.714970860967865173e-05
-3.626528320718688292e+01 5.221560928133322932e+01 8.288570590462326915e-02 2.061809388576054300e-05 -1.436736954851894552e+02 4.464451689795318146e+00 2.937545362957987849e-01 1.101515269981527647e-05 -5.103552604959344308e+01 1.867662581647311981e+01 9.155811334541022473e-02 2.573150613533483716e-05
1.289856585363773611e+01 1.324598672784598108e+01 3.354581131104230479e-02 3.369035915464882219e-04 -7.774163372169512343e+01 -2.028772265900198235e+01 5.941299231231320782e-02 2.499714576931667148e-04 -3.741527929717238976e+01 -3.208248135317666794e+01 6.899306369121806226e-02 1.856784547996824725e-04
-8.726372990289850140e-01 5.018860428806044638e+01 9.097944194745613555e-02 1.337122404605051553e-04 -1.100297628999879862e+02 2.171950169742092029e+01 1.510135030616794327e-01 7.036333520832484647e-05 -3.934931867393628124e+01 -2.351985009973822205e+00 1.010297505331450990e-01 1.955388277221104269e-04
4.334974844673457284e+01 3.440006677651467726e+01 4.562198284743881199e-02 8.706539666869602843e-04 -4.931812473101155803e+01 -1.207235852558038047e+01 5.184848547892690479e-02 1.827646301601858875e-04 -7.175733062939507079e+01 -3.113649434563661345e+01 5.641607696918183451e-02 3.695749317770590024e-05
1.680930220254925800e+01 2.935133908598149688e+01 6.924883898326286702e-02 5.032680380528774386e-04 -7.655899695706958141e+01 -6.002586705450140059e+00 9.340066359794081674e-02 5.152802315045192354e-04 -6.544989802734004058e+01 -3.350688650923053302e+01 7.648369039124859603e-02 3.178178885690072697e-05
3.063876596551360265e+01 1.322258578768018999e+01 5.656176687404119996e-02 4.813256161920721429e-04 -6.294171517745154176e+01 -2.286193524175032010e+01 7.706925662058619619e-02 1.306118324504755362e-04 -5.209004769376618071e+01 -5.376442193627548249e+01 6.510900837883866477e-02 2.326773413166212422e-05
4.515025391430632595e+01 6.362026942367617721e+01 1.176410678604119936e-01 2.010744884421667919e-04 -4.265411227613213185e+01 2.535210659135360700e+01 9.377951626410678532e-02 6.440770647319110816e-04 -2.309449485150932802e+01 6.148153216294566903e+00 5.028788407600263966e-02 2.642857073043000985e-04
3.277896232894140383e+01 3.775242363427899051e+01 6.639151792364109128e-02 6.688148913142592670e-04 -6.591697392318785376e+01 -2.597834830163154418e+00 7.272042922750508731e-02 4.453900970021217108e-04 -5.226494192288472362e+01 -2.205807799078062104e+01 6.460030018864272583e-02 1.101330857557688300e-04
5.636414471195082143e+01 1.965558201066593469e+01 7.966824861472196484e-02 5.360662088066633392e-04 -4.776648759482126394e+01 -1.131289769367531939e+01 7.968822783212034522e-02 1.700893013372335987e-04 -2.629775231402431146e+01 -4.273644402975345002e+01 5.194497264994513142e-02 1.630003760191409590e-04
1.976392295272804489e+01 5.355434764456919794e+01 8.150590844254565481e-02 3.270424883469072821e-04 -7.441589478930548296e+01 4.221860560027652554e+01 9.990587368244779887e-02 2.383326376100051937e-04 -3.101442348686982697e+01 1.714467731706818265e-01 7.287087818840083664e-02 3.304887401331845420e-04
4.006113672684929838e+01 6.408580797847267263e+01 1.048843042729860758e-01 1.792216450397163534e-04 -2.584983265969244215e+01 4.301943059679965131e+01 8.422850404401327484e-02 1.437446533329068835e-04 3.430302119402227845e+01 -4.076974877057973679e+00 9.610453583274133904e-02 2.035612313845211604e-04
2.056952353464621552e+01 5.265394746788773972e+01 9.711412284548320839e-02 3.505458698553029257e-04 -5.038905615559396978e+01 4.583142224103553275e+01 9.597109062797719303e-02 1.950568396968863614e-04 1.925872246886546435e+01 -1.012919352752604318e+01 9.154202407580874779e-02 5.539198899089781527e-04
6.257061584803112453e+01 5.331558812115445534e+01 1.036558227219495781e-01 2.623985278555256238e-04 -1.537729438696259621e+01 2.894188448164694805e+01 7.003391709746774330e-02 2.087854509461139877e-04 3.783566072296552107e+01 -1.312267712024703314e+01 9.768034353748984711e-02 1.547920422812535356e-04
1.915584096231503253e+01 6.345938782370490827e+01 8.644675764387443895e-02 1.345732566496373882e-04 -4.400898465289116501e+01 6.048559341652070032e+01 9.013802126798937941e-02 7.934383254849980188e-05 2.058901405246131233e+01 -1.085037464043238531e+00 8.707711658522701570e-02 3.946529403238868455e-04
5.088649885726968591e+01 3.311873054923810855e+01 6.019718038797045034e-02 8.878553935831218257e-04 -3.664787611095137976e+01 3.303893241217149779e+01 4.898790881923421187e-02 4.269749419020541230e-04 2.844316620529049544e+01 -2.029774480175386842e+01 8.333393846725171972e-02 2.324413629390896497e-04
7.983462426934195832e+01 1.037385366594901370e+01 1.149439124980622395e-01 1.975069222098357750e-04 -1.407874556831898971e+01 1.575223992946804508e+01 7.925458132401266842e-02 1.636458205682081316e-04 3.687919174208288808e+01 -2.582778829671700649e+01 1.078482387774495344e-01 1.040530118376306357e-04
7.678643387778777196e+01 1.663852003363836474e+01 1.141990905567961678e-01 3.474094932188596008e-04 -2.287958897738793596e+01 3.213650774044205605e+01 9.412014414622224545e-02 2.715634013955688032e-04 3.211641378950863412e+01 -1.577988185366834450e+01 1.110671344942382593e-01 2.573011049042507408e-04
8.085266086505212968e+01 1.475301691277567961e+01 1.182993223030724683e-01 2.387404705367418209e-04 -1.759051695082112232e+01 3.230711168213813522e+01 9.031704220096144209e-02 2.234499255700566006e-04 3.610099395689185542e+01 -1.533755709784755972e+01 1.068148160535067892e-01 2.101539772805942102e-04
5.970103563266798119e+01 2.716885621001755524e+01 1.529682783126268819e-01 6.421770536973772344e-04 -3.628303692939635994e+01 3.182106819483798787e+01 1.327295410869880343e-01 4.283619595425694113e-04 2.377236352435857469e+01 -1.729008251308225752e+01 1.167351914801952467e-01 3.987754217237933952e-04
4.304512842207897449e+01 2.917843904819825696e+01 1.200795852568100064e-01 9.266681758871047518e-04 -5.144167930713513215e+01 2.800004183404908886e+01 1.203133843650080054e-01 7.288092075114029934e-04 1.165481059195921176e+01 -2.248636237812005589e+01 9.949467450166003812e-02 6.062875400915587742e-04
1.867908697980956845e+01 -1.955029975005062326e+01 3.098578095009865349e-02 4.711769495463836093e-05 -6.757150488496974106e+01 -1.888905558427014242e+01 3.264081664217062528e-02 2.272141152072052091e-04 1.872773253087515855e+01 -4.619390177546898002e+01 5.006165409624344781e-02 7.743435343811870151e-05
4.500977945984432438e+01 -6.922560096583354472e+00 6.224123520670130083e-02 1.326834235729916532e-04 -4.494565873122857624e+01 -2.481391832875272208e+00 6.362046834135269557e-02 3.326246591318773936e-04 2.377600728831444954e+01 -4.856893674173205966e+01 7.699042039922908420e-02 5.623542074205314240e-05
4.360120337694947068e+01 3.228310579327306584e+01 9.639772931081611040e-02 9.580216352011018763e-04 -5.284495616750985647e+01 2.751624574303087556e+01 1.002119610019447521e-01 7.600961021462247823e-04 7.995224626594147566e+00 -1.988782689727755226e+01 7.407717402520135053e-02 8.182478824422708677e-04
6.700591120273656998e+01 2.428434880834123177e+01 1.135593794551330998e-01 5.101691496924804035e-04 -3.277462864412957799e+01 2.046022933730238336e+01 9.820189986795163639e-02 6.018617513764833605e-04 1.966766601120290758e+01 -2.473677097914091050e+01 8.088281014402132207e-02 3.777713470773756818e-04
-9.336818270827002664e+00 1.283796030810579047e+01 6.478545981796474118e-02 1.362498967731616865e-04 -9.837136828766024621e+01 -4.303800502281874429e+01 1.242457707664248456e-01 8.519624576884038045e-05 -5.085858550566353387e+01 4.799543482342564005e+00 5.689958867776166024e-02 7.173213650207063002e-05
-1.998288414693913850e+01 1.811955899922715219e+01 4.696154340772995539e-02 7.064609864489073223e-05 -1.131799395073672088e+02 -5.536354222891570487e+01 1.213661082827291876e-01 3.351948466437847731e-05 -4.232848093944404155e+01 6.562324558022955223e+00 4.829640585082627113e-02 1.284718691706801010e-04
8.601305640662702956e+01 6.650897932063276130e+01 1.274579026891816402e-01 5.919812471525485857e-05 -4.532408556458555893e-02 4.687483671834331034e+01 6.830956158218007279e-02 5.088498049693080815e-05 2.471324031696834567e+01 -6.680754011575232632e+00 4.832303452860926829e-02 3.710511125837903353e-04
5.102520572986024661e+01 6.142421630309602421e+01 4.634146463546064132e-02 1.733661378282610045e-04 -3.468506120207963050e+01 3.670087123852188427e+01 3.578103430600519663e-02 3.606607052267048934e-04 -7.492009130298569630e+00 -5.531092254875055403e+00 3.421053330154313898e-02 1.179725713065843092e-03
4.412105055821907484e+01 4.842236121394845583e+01 1.048674519100563779e-01 5.941888111489971973e-04 -4.822765890901666808e+01 2.928843705527983587e+01 9.221010506918279892e-02 6.450302393759075464e-04 -5.558623976992485005e+00 -1.829129737590942995e+00 6.511801909915647391e-02 1.060345761062055255e-03
5.654879292545415126e+01 5.234495290060301187e+01 1.307862320663236433e-01 3.738179545550377445e-04 -3.637705034580083918e+01 3.579753719351968044e+01 1.081431627024983105e-01 3.868006580671904445e-04 6.930953665298954292e+00 -3.712570915021452755e+00 6.860536837662736809e-02 9.267399134756952508e-04
-7.282548800576716985e+01 1.319386024666916590e+01 1.678783703047261044e-02 8.343762208896311392e-06 -1.207430631311765268e+02 -9.908877306287128306e+01 8.411136093368057343e-02 8.954278131417646057e-06 -2.620007860131578070e+01 8.111265304048242974e-01 1.890491351754978663e-02 3.382376388265326554e-04
-4.205684295512524074e+01 6.201217990909752231e+00 1.922866910284268607e-02 3.401389888202928331e-05 -1.086935928127533231e+02 -6.928290377086192109e+01 5.242816058562148329e-02 4.294136053228192706e-05 -5.125872622027124947e+01 5.064005225048742176e+00 1.858591798448334248e-02 6.553735046495425063e-05
6.425704865596190984e+01 4.785155236274078128e+00 3.646969300494105892e-02 2.512020396708532026e-04 -2.726935312934653055e+01 2.400906262651470779e+00 3.364980001098366591e-02 2.923408848705896530e-04 -7.087845904485324589e+00 -4.997939658475402069e+01 2.448275438632564402e-02 1.386645910612856213e-04
-5.292063322152527860e+01 -1.890159115151838876e+01 2.144934251701670000e-02 1.673739861186488605e-05 -5.164860327545139285e+01 -9.466853611236281552e+01 3.386645967723436040e-02 2.459611734043405746e-05 -9.097613652450573341e+01 -8.264350926610788406e+00 3.517067928438730173e-02 1.144779593016642774e-05
-3.906866187880378760e+01 2.065235180391952596e+01 3.547880715327455386e-02 3.490574521812734519e-05 -1.122089419103337207e+02 -4.169824722984258614e+01 7.965269570085412032e-02 7.076369001845714008e-05 -7.041928213224387889e+01 2.823135941637428914e+01 4.224868929080076441e-02 9.171689762866656713e-06
5.842325858944126793e+01 3.870255044434195213e+01 5.221678847615554564e-02 6.199064927239752651e-04 -4.588180343759206181e+01 2.597250629256102883e+01 5.026224223528223678e-02 7.200796412618235779e-04 3.219123344043200774e+00 -2.743642578814975863e+00 2.472094682296809010e-02 1.031662859802738585e-03
6.024808140091693787e+01 -1.889136659002602414e+01 3.033872574296272301e-02 5.733984074413136535e-05 -2.681322201604651667e+01 -6.037114599755177835e+00 3.312529451769500449e-02 1.476920520640499519e-04 -4.724520630659075238e+00 -5.658385532908337012e+01 2.669332054830217751e-02 9.287917412949816349e-05
2.604576340771534149e+01 -1.044280698675524910e+01 3.370706759148100334e-02 1.022950740659174708e-04 -5.252208018856203608e+01 -2.340421129118249155e+01 4.325933418910597739e-02 8.990682744432548974e-05 -2.999505010097635349e+01 -4.375019271281797018e+01 3.126483633061188927e-02 1.692142861335393846e-04
1.185935793766909896e+01 4.824013210515261996e+00 5.757735508034739907e-02 1.997832751144648005e-04 -7.485028125507636787e+01 -2.823433218324527516e+01 8.287896069312371272e-02 1.420007422409472349e-04 -4.892463151204345451e+01 -1.952875393569044604e+01 4.779617776992338418e-02 1.396720619848325503e-04
5.458942447023734879e+00 2.345217983757299862e+01 6.407630224844174105e-02 3.119151625531358936e-04 -8.961652274505212290e+01 -1.344526618583430277e+01 1.025738443498084435e-01 3.192015820019827627e-04 -4.897754227403094518e+01 8.986964206509066244e+00 5.277401705760171452e-02 5.040073755201362278e-05
2.702587503110702016e+01 2.841012821136405364e+01 9.984947845980732262e-02 5.509160788354060126e-04 -6.773258620704312705e+01 -5.664156292022116679e-01 1.227729971819699617e-01 5.511602406352599567e-04 -2.788970303949033536e+01 -2.446474309617714393e+00 6.320609884874706097e-02 4.107354658623507747e-04
3.078546223766947065e+01 1.506599327596943283e+01 7.149265932844964255e-02 5.466030331087540174e-04 -5.527674832942270911e+01 -1.670615025593862413e+01 8.795100588669772790e-02 1.699607774361682367e-04 -3.117390593822619138e+01 -3.086278609086823366e+01 5.041528015197388468e-02 2.894986029609430142e-04
1.662400186434378213e+01 3.114779542338504825e+01 5.986062904863739820e-02 5.122063095556708863e-04 -7.972969561026705776e+01 3.200248400700331342e+00 8.216639934667882561e-02 7.000573971952426481e-04 -1.514364863233328151e+01 -2.488925362056455981e+00 5.603296701704953836e-02 8.252141577286444939e-04
-9.100488788636042159e+01 -2.234456682711941511e+01 5.631486380621331805e-02 1.403496892622759142e-05 6.648993111142634405e+01 -1.558472513330497407e+02 5.095725937250754622e-01 8.591446621794666881e-06 -6.782516464364869080e+01 5.167355387980934722e+01 1.362808073324461161e-02 7.531028132721395474e-06
-1.021228647024838523e+02 4.124049236328109913e+01 2.773929091465301283e-02 1.081470002009978350e-05 6.570391341787109241e+01 1.459216726004730731e+02 9.566767022509341245e-02 7.311455927840433827e-06 -4.481596959700394223e+01 4.829631034601521833e+01 1.319394453895933808e-02 1.004411461256664912e-05
4.540874682141690499e+01 2.663325860860381411e+01 5.060949740790763457e-02 7.702767795899052947e-04 -4.649505961763014739e+01 1.064294145672239011e+00 4.969857325030213602e-02 5.177749856772974118e-04 -9.924925004281666574e+00 -1.909592699195982490e+01 4.402069512337997148e-02 1.065991486304301589e-03
1.110958681822865834e+01 -5.732456281268890841e+00 9.136055237227240500e-02 1.099282504407231000e-04 -6.608613413243439538e+01 -4.016190205116453882e+01 1.269782972301578827e-01 7.146524682849783410e-05 -3.705903175472537470e+01 -3.640927831634225242e+01 7.671994742494311903e-02 1.454079203529581909e-04
2.373673533224940790e+00 1.252203249058330803e+00 9.095951697675483394e-02 1.348637304233631909e-04 -7.968066923989198358e+01 -4.256068206816321009e+01 1.435650428798514733e-01 9.134229419545655056e-05 -5.120978736862419112e+01 -2.310594681640307257e+01 6.841896023125113024e-02 1.104543684680994530e-04
3.319251185797003956e+01 -1.770656145961554406e-01 3.902401314070928773e-02 1.837836207726894361e-04 -6.413912636229869690e+01 -1.539972389531512675e+01 4.772961007820733514e-02 2.531784496107589502e-04 -2.232625261062095134e+01 -1.924924004481424333e+01 2.913725951889606022e-02 5.841185764684468781e-04
1.004353549325990258e+02 -2.829565918978757644e+00 1.863769621030202661e-01 6.020605744212344473e-05 -2.008107705366257889e+01 3.561958874259521224e+01 1.160255153918255122e-01 1.888672326644968871e-04 4.157427259700870792e+01 9.612558570810639580e+00 8.221503345200233126e-02 6.220012580956206234e-05
1.060511761556043240e+02 6.967359161814592916e+00 2.077573112278801315e-01 8.294960316434943446e-05 -1.597817548194466397e+01 3.934719371929383414e+01 1.207612172287070018e-01 1.903938420537313670e-04 4.510521357351276350e+01 9.607134761972941916e+00 8.741075417959097427e-02 5.743518364135352921e-05
-1.132430227334072441e+02 -1.231019699600427657e+02 2.442562602954840567e-01 7.906945437773588438e-06 8.702057196535632499e+01 5.242646422373343285e+01 3.933397000006162714e-02 7.349588900429502326e-06 6.112815567494509850e+01 -1.064428332801009702e+01 3.010783007648155582e-02 2.494953517084452408e-05
-1.128703891951583493e+01 1.872592963954519263e+01 8.694750288763836155e-02 1.075876004891943239e-04 -1.129445077510154789e+02 -4.490907177077084356e+01 2.168264175229420443e-01 7.003611889995316133e-05 -4.099421588352834789e+01 3.698222809748781703e+00 6.910973871520215139e-02 1.272335259244431892e-04
3.306540185725727099e+01 5.284038304174313794e+01 8.303782951013380376e-02 3.696114689982982551e-04 -8.972955251353926087e+01 3.681514197562122348e+01 1.121617508307168748e-01 1.048713711993758357e-04 -1.490334020704277052e+01 2.712367177786119754e+01 7.010034881548006525e-02 4.472184337306055082e-05
1.117271851813936934e+02 1.073597013628895169e+01 2.139572204578429615e-01 4.712196893195682250e-05 -7.931262484709059812e+00 4.361164106606987900e+01 1.102932819755748084e-01 9.683508549912767896e-05 5.268958352694902203e+01 3.883913837788320222e+00 9.586015487755632225e-02 3.861030398514981454e-05
4.700950777481676823e+01 5.742281097574757354e+00 7.245191286261823405e-02 3.567619762423783134e-04 -6.796553732154681882e+01 4.735372632174952301e+00 8.527025594132985054e-02 8.444318441563198035e-04 1.522504027410613858e+01 -8.343543055861584179e+00 5.333343212657519483e-02 6.840936950118119749e-04
4.835488250582201175e+01 4.264965287490136348e+01 8.663273724767167616e-02 7.561618672332191425e-04 -7.933497246062084685e+01 3.784062133372441394e+01 1.130707167202774366e-01 2.339049025159846374e-04 1.023650879453332330e+01 1.968594812924916226e+01 7.313152219760345185e-02 1.584079329002150620e-04
6.943117456988485969e+01 2.161240945216885834e+01 1.139872121812200573e-01 4.739661630998432914e-04 -5.163226540090830241e+01 2.758305311560163275e+01 1.003448952960784846e-01 7.487739752425405819e-04 1.590368926817696327e+01 1.665347782896190010e+00 7.702632029048855911e-02 4.702707692217763451e-04
2.824177605472983998e+01 8.236363647954694045e+01 6.114566988197694258e-02 4.110080732269362394e-05 -7.188155359807325340e+01 9.473450198738460415e+01 9.952189832077171228e-02 1.600810627094135702e-05 1.251523844322306545e+01 3.552749342681498490e+01 5.167432011729101993e-02 2.614156931519747928e-05
5.790847957715597971e+01 8.481355470612081149e+01 1.157171572884899829e-01 2.614946873032054518e-05 -3.662998188110503861e+01 9.327013101037101706e+01 1.097092339288834456e-01 9.882793726033323929e-06 2.668050733256602314e+01 2.905053280314509223e+01 7.826004778328550515e-02 4.839197333021770503e-05
1.136712707319221209e+02 4.159073443150300875e+01 1.620355605351732342e-01 4.892411181516397446e-05 -9.304636039170287587e-01 5.748617245690891053e+01 7.560561441820465300e-02 2.147194663596976470e-05 4.059524759244941805e+01 5.935259352357722396e-01 7.177835204388607893e-02 7.802858475813880782e-05
9.708254430486117315e+01 5.740454423777017468e+01 1.875958921537800861e-01 6.884852398698466339e-05 -1.288361881132721720e+01 6.481225869520537231e+01 1.032146620850102614e-01 3.110221121706102074e-05 3.514038114816401048e+01 9.361824123905966744e+00 9.155195437132612746e-02 1.136958320829899275e-04
4.902221312068682124e+01 7.260458160168850839e+01 3.521932898678432206e-02 7.962417877795447177e-05 -5.890130739157321926e+01 9.278150964897541542e+01 4.789498007263230661e-02 2.251437098105150007e-05 1.636438283550942430e+01 3.369006089624995592e+00 5.108432182356822948e-02 4.312977195040700127e-04
-3.404372273672755256e+01 2.515301650294848201e+01 5.964823527168120615e-02 2.731506065783767526e-05 -1.241656512485076291e+02 -6.673723916501442943e+01 2.443368882578786927e-01 2.112996333455525753e-05 -2.186931533257478222e+01 1.126885424201497976e+01 4.804224159804557082e-02 1.853594477455530482e-04
5.946874631660781318e+01 5.124300481885636316e+01 1.411692501467034788e-01 3.509438364336467820e-04 -6.029651429007363816e+01 5.465536987120430723e+01 1.377904930958896157e-01 1.097193713143756067e-04 1.175085655154292219e+01 1.271718009076472988e+01 1.011359065695510429e-01 2.410262599230336234e-04
9.569925593237879013e+01 8.142050347810237554e+01 2.279191503001207486e-01 2.990203786196909313e-05 6.109630746457439976e+00 8.389396787737935313e+01 1.170313345463796645e-01 2.356693420532271355e-05 3.941999292265341381e+01 1.546142446599635356e+01 8.983190709075185298e-02 4.819255452498184990e-05
-1.303500470434815739e+01 4.535362495468652355e+01 5.544837970553363055e-02 6.053594743531685499e-05 -1.394477594496705137e+02 -1.597338142743600287e+01 2.233086949031834190e-01 1.281347196684788799e-05 -9.200797575895965252e+00 1.753484312305868542e+01 5.934532312277245036e-02 2.030952852597606433e-04
2.895579170705462246e+01 4.394248556575654874e+01 8.381409499827539855e-02 6.479339596786623350e-04 -1.014963230804942356e+02 3.263254020716463089e+01 1.488721904538624630e-01 6.148980134860615855e-05 -3.205569004707943925e+00 1.566139079063110273e+01 7.781097132555170326e-02 2.648856084980738914e-04
1.068151278788241569e+02 4.802712679252343975e+01 1.307607530117892713e-01 4.652317115411224005e-05 -2.902313505156815854e+00 8.312929722158558832e+01 7.643893641413321283e-02 1.943784386939658533e-05 3.725917360253229305e+01 8.210744318916878726e+00 6.459712801547523586e-02 9.153321945281714411e-05
8.495368914750856959e+01 5.279552250268605462e+01 9.051624552247571065e-02 1.033835177369841400e-04 -3.319349439924106804e+01 8.979023999798100419e+01 7.496294218184317015e-02 1.130906111073634906e-05 2.169786326364366857e+01 1.579571300444116488e+01 5.608312554276218692e-02 1.640135441584314663e-04
3.207553103411732565e+01 5.626763653445878077e+01 7.347239764962694430e-02 3.157205438587695084e-04 -1.040874947173015386e+02 4.782236115272475985e+01 1.425847206651579824e-01 3.462317871923952520e-05 4.354927423378642248e-01 2.397427389364366590e+01 7.056007851284694377e-02 1.130059342226373667e-04
1.515781348289640995e+01 2.868887554772481607e+01 6.979229102179522470e-02 5.125747662317930910e-04 -1.049488107081968451e+02 -4.812873022698042291e+00 1.402351089583815658e-01 2.007687958403622114e-04 -1.537927864760342089e+01 1.017948642661247760e+01 6.127913405627174320e-02 3.615369533089620737e-04
4.347640127448061520e+01 4.891720375762150752e+01 5.842060060032189250e-02 5.841076244513924466e-04 -9.038834518194957468e+01 4.455690832200506435e+01 8.927112453112642787e-02 6.175838308086642687e-05 1.019198370154060562e+00 1.787912823769562110e+01 4.934436590905438846e-02 1.856343625365173590e-04
-5.886122029367462005e+01 1.534879024501147455e+02 4.517953838754312224e-01 1.108495391225225431e-05 7.008912409602868365e+01 7.426830985924692641e+01 6.905377974722837209e-02 1.222152759350152931e-05 5.133226151782997704e+01 1.543497144752610062e+01 3.329403245175497489e-02 1.495899357636094429e-05
4.745093436119238106e+01 6.627144997838608731e+01 9.040238362424032892e-02 1.209834214573924131e-04 -7.996498466608760225e+01 6.954567400376537023e+01 1.141114957908873628e-01 3.883570950206168584e-05 -1.410543350541691332e+00 2.080132449676461803e+01 7.360522041447879749e-02 1.806145073292212788e-04
4.651480049569185127e+01 6.177311551167455406e+01 9.910057082414686080e-02 2.273334984601937752e-04 -8.127263029332867461e+01 6.264594387645963280e+01 1.283203469148593012e-01 5.153428423117986385e-05 -2.362646893020063033e+00 2.466233224980818761e+01 7.946371897169826615e-02 1.147376157191462240e-04
-4.071669022054371112e+01 5.590841022255000325e+01 1.960889110127092202e-02 1.259642810046442486e-05 -1.227615890692273695e+02 -5.991389583692418697e+00 3.508594798781834029e-02 6.665434277549493454e-05 -2.273019192054692184e+01 4.074465977766155156e+00 2.606900418225262250e-02 3.016096644835450564e-04
-2.105984409117481970e+00 1.946925063562216707e+01 2.057947570716047933e-02 1.813304882110956557e-04 -8.990126330043587188e+01 -3.569904391192737592e+01 3.503241241193149474e-02 1.245168449373953035e-04 -3.248623546856855171e+01 -8.580442285805142788e+00 3.227578975775646092e-02 3.825513673228492922e-04
-2.666211724161458463e+01 4.676388567183289524e+01 5.714174849888733337e-02 7.641570986503500506e-05 -1.173027810090660381e+02 -1.316909606681956824e+01 1.165716786790213372e-01 6.556492631735884823e-05 -4.988677073402438822e+01 3.689487999552019915e+01 6.270773278873012502e-02 1.452381105205686602e-05
1.892184130261036756e+01 3.305575272607843118e+01 8.386580256160743041e-02 5.092692199700313586e-04 -8.267976869160001741e+01 4.625252687816666430e+00 1.145626258667500619e-01 7.150776898188126920e-04 -4.200584408579459250e+01 1.015866568719712681e+01 8.095240481043196323e-02 9.373307808878582272e-05
5.807564687901818701e+01 4.238343095150111850e+01 6.559669965171181782e-02 5.863148462903570177e-04 -4.851600744676711230e+01 3.881505134362610221e+01 5.691080794755436906e-02 3.791578070790231083e-04 -1.185922252287687684e+01 -1.803406498426201043e+00 4.886162637465162745e-02 8.649728009863527503e-04
-2.446555622430289567e+00 7.339518652709932667e+01 5.247223458753368097e-02 3.708290563686473086e-05 -9.636757216803562187e+01 5.019880748578570007e+01 7.227501472266568971e-02 3.366138058318970033e-05 -3.202237458872323117e+01 3.486750461948848567e+01 5.020947011508166552e-02 1.815035739870552397e-05
3.710654610903029837e+00 1.845508827555457998e+01 8.010665845787198758e-02 2.199986581935950620e-04 -8.611158187974943701e+01 -2.306810402196875387e+01 1.260533782093051502e-01 1.820325839338856689e-04 -5.363327308844079511e+01 3.323797494898707683e+00 8.437031725026403195e-02 3.620104688107461221e-05
1.764430289539885877e+01 4.146776749965145115e+01 3.351509295242368486e-02 4.062696727831873519e-04 -8.023088204955398339e+01 1.473007968195255835e+01 5.091539175932061762e-02 6.437890826501255388e-04 -2.765960096113893840e+01 3.405937811481567490e+00 4.215181957870210022e-02 2.753115039322488289e-04
2.203732831743674936e+01 1.115512379679653066e+02 8.953293338080918484e-02 1.155560687807263024e-05 -2.783436503209373925e+01 9.888415436588435625e+01 6.688438539398572358e-02 1.350174985152647792e-05 3.077661927270846753e+00 4.776582826921860203e+01 4.010110585945395045e-02 3.272448023399842867e-05
-8.161364371843051302e+00 3.066915840067521160e+01 7.000736693225299845e-02 1.481400417419703687e-04 -1.033225532991763203e+02 -3.222934175035089766e+01 1.323804517044005202e-01 1.394557121664966720e-04 -5.743535119492423036e+01 1.842331264131970414e+01 8.238371284330707478e-02 1.754088512836474202e-05
5.533269968455186927e+00 3.953785371828767836e+01 7.633512140146472835e-02 2.450888596711872322e-04 -1.042030867949296038e+02 -5.283849730484116769e+00 1.328151535893659918e-01 2.097981070013127305e-04 -4.378402621667649441e+01 1.969948191460598252e+01 8.042016733665345585e-02 4.335003118210907649e-05
5.846505604047609239e+01 5.554794947605532229e+01 8.038730288544286562e-02 2.834461871489599811e-04 -5.630450057745663628e+01 4.990496558350677248e+01 8.677911139804837803e-02 1.403771411221779231e-04 -2.107612323843607527e+00 1.467492619406660559e+01 5.346223432242663831e-02 2.795032075749151663e-04
5.262578592635172470e+01 5.285804535376684044e+01 7.726822589217503812e-02 4.066867610397722327e-04 -6.198026439980390734e+01 4.838463027927829785e+01 8.460467519079108156e-02 1.829028346620279475e-04 -9.308536419974576148e+00 1.585287919142638025e+01 5.338389268828197531e-02 2.391092200299069638e-04
-9.474552278263582705e-01 3.822825955217579263e+01 5.458741696789827513e-02 2.046645882858652435e-04 -1.064287093557235693e+02 -7.586271022546989151e+00 1.013283471786282502e-01 1.949792753993260565e-04 -4.614533309844541265e+01 1.504487356099236095e+01 6.253459883596003410e-02 5.167981310877892723e-05
-3.922716900932303474e+01 5.288393397180268352e+01 3.664778287868956930e-02 2.368495976160335794e-05 -1.231064740968040070e+02 -1.173060378042993079e+01 6.718426961429303790e-02 5.890250700654906196e-05 -4.891706094347080125e+01 1.645204755694419063e+01 4.889861170262189277e-02 4.464597807453710935e-05
5.690444537801045755e+01 7.914392779024217361e+01 1.505476349162465088e-01 2.872613829043988952e-05 -3.207458270528609745e+01 6.468768364999718301e+01 1.108756066432693699e-01 5.141067647488022622e-05 6.965408856964652173e+00 2.017745151565862471e+01 6.910088952613799296e-02 1.706659562526398907e-04
-6.547639747254819120e+00 4.114324455837837746e+01 6.400324666943534024e-02 1.445463206655089113e-04 -9.954776466916929678e+01 9.229472072561401674e+00 1.097656539620047861e-01 2.356847793030374138e-04 -3.273619850638566930e+01 1.020050143109694929e+01 6.682461850331779252e-02 1.593522999477790727e-04
-3.801798528734072846e+01 -2.300297850164482227e+01 3.848837589984870772e-02 1.078988046531172887e-05 -5.132825057243451994e+01 -9.579909027599781268e+01 6.891721783502638421e-02 2.385327262909587702e-05 -5.891967563511376227e+01 -2.171104708341568568e+01 5.275899604654546438e-02 7.647508005537917094e-05
2.199435605680677952e+01 3.180560517164875023e+01 5.698637414278191066e-02 5.693179877409367418e-04 -7.135188554473771205e+01 4.696774358433470020e+00 7.305447358427544224e-02 7.981015479766440492e-04 -2.425683353633112560e+01 -1.549875414375532223e+01 6.387160122914040117e-02 6.018002574165493305e-04
-3.383064870893683906e+00 5.288189256115659731e+01 7.300360091456939426e-02 9.435758689591730000e-05 -9.748468285802985633e+01 2.825085805912709702e+01 1.216274562846265117e-01 1.262283194457583231e-04 -2.293159612180137330e+01 1.608921472866173019e+01 6.925549739472762478e-02 1.432019654879688163e-04
-8.633384075210292607e+00 1.902384902347899853e+01 8.933929415988936529e-02 1.290868795676957943e-04 -9.887329968935245006e+01 -3.327366354107133617e+01 1.626808256530614671e-01 1.518597592767569299e-04 -5.060237409947908560e+01 -9.618679722862814030e-01 9.153916840929594845e-02 9.753078690952812204e-05
1.982449038168076783e+01 3.287282460219407199e+01 5.905925372009921542e-02 5.199844219584614721e-04 -8.112583255547667704e+01 5.654574333131526132e+00 7.961499035787412970e-02 7.449664799051089340e-04 -2.453633362817954122e+01 -8.214983607433296697e+00 5.669689844932124245e-02 5.951646056080793327e-04
1.214333125934958417e+02 5.066231638631555967e+01 2.627017086787443167e-01 5.395684421141132449e-05 1.783464726518861099e+01 4.975315951708091688e+01 9.968405457277801363e-02 3.266183704413402233e-05 6.062937668158068050e+01 -4.399362734017683962e+00 6.881477534148722208e-02 3.434277922014827616e-05
3.894286930392974710e+01 1.900758086413320447e+00 4.668578778090363979e-02 2.785251342856723245e-04 -5.171043273213632574e+01 -1.147303621327939460e+01 4.824347282928336672e-02 2.111738331263644114e-04 -1.442726221704606893e+01 -4.035114232596656336e+01 4.825904471435966958e-02 2.401127089755322882e-04
7.210043827086020940e+01 3.579746157913260873e+01 1.072059576544038689e-01 4.394936705406848822e-04 -3.386850481478655439e+01 3.775916134358811149e+01 7.534533531005935258e-02 3.331112852197685688e-04 1.251460474564969161e+01 -1.195758374345858677e+01 5.844677165867541435e-02 8.826412922502350610e-04
7.483364252335265121e+01 4.757905852164086014e+01 8.407004495730976967e-02 1.840713019017074705e-04 -2.504816070356633162e+01 5.450869967955849660e+01 4.930627072162302449e-02 7.368458785421328654e-05 1.095137351798840797e+01 8.616254786817504341e-01 3.926555794486833589e-02 6.371053931143985704e-04
6.253526258343650390e+00 3.190065587783034573e+01 3.196025380858733000e-02 2.941924800619575577e-04 -1.101838743945639578e+02 -8.293088749996259779e+00 5.939483213476894757e-02 1.338430251759305668e-04 -3.395737615122667563e+01 8.017359481706328950e+00 2.676713720553098100e-02 1.903425415075371899e-04
6.759924469883301867e+01 4.853709148482261782e+01 8.958094954554905731e-02 2.699748419513782732e-04 -4.780811798496811349e+01 5.511803779700976236e+01 7.789565933630064609e-02 1.482352565873492473e-04 1.555836332419570844e+01 1.119661724939975400e+01 5.098158922577502444e-02 2.951089681086431450e-04
5.441972427754835451e+01 2.427503190764640806e+01 6.980290967714644634e-02 6.888617759881309876e-04 -6.060401183099593680e+01 2.485812469542018022e+01 7.060657210098209013e-02 8.319506085540755418e-04 1.354344831777105851e+00 -1.453696873606782702e+01 5.966966323242808151e-02 1.254389447157462385e-03
3.672190313876811985e+01 3.826190106104158417e+01 7.946286009739225720e-02 6.890822159139984183e-04 -7.940755748290710869e+01 2.714439173424891649e+01 1.074918363720522435e-01 4.569477459453810675e-04 -6.747516074491963778e+00 -7.656152267689896318e-01 6.957368143006219252e-02 9.934449729207606768e-04
3.970660060699403715e+01 5.719945227075651673e+01 7.885553745702357509e-02 2.828374642956352257e-04 -7.548336695703895316e+01 5.248982150016234982e+01 1.012131802638499278e-01 8.552959732628352902e-05 5.907002774291701286e+00 1.823488756547626721e+01 5.640787433532951783e-02 2.028566152238943821e-04
7.332832750739638072e+01 3.708375154085656789e+01 3.078460216187492091e-02 3.943627557467555846e-04 -4.356008643978913142e+01 4.801943884760589043e+01 2.576088092261514736e-02 1.773665359814749509e-04 2.594927501113076573e+01 -6.495875895389334076e+00 2.207964981822220160e-02 3.329739206040375804e-04
5.905356678040629248e+01 1.863426317764005091e+01 6.533025451434185116e-02 5.089757971557047796e-04 -5.186771149735673703e+01 2.020392054079907851e+01 6.892948690613526219e-02 9.983180688761283169e-04 1.404597656743198364e+00 -2.221995087790397250e+01 4.286216625496688803e-02 9.282609171254173645e-04
4.298710787892309071e+01 1.920471022420956331e+01 5.999299851813789941e-02 6.180727216183739972e-04 -6.478369797749161307e+01 1.098653969974096256e+01 7.154550050253646876e-02 8.015466022746365075e-04 -1.315653707703948427e+01 -2.016908775366004392e+01 4.489608875870974153e-02 8.905084115807855452e-04
5.913444440979778172e+00 -1.376833066989550858e+01 1.834999895735219683e-02 3.956597303206100321e-05 -5.630312275119444365e+01 -4.972307193836078199e+01 2.377369545201746953e-02 5.310081524905414704e-05 -3.331740560578554522e+01 -4.358672146816136461e+01 2.387795591592831168e-02 1.337620121333528596e-04
3.133341770601565557e+01 -9.570114882554910940e-01 4.056969726400455611e-02 1.639718142721907504e-04 -6.099953230880421273e+01 -1.369490241763883986e+01 4.949113613360952429e-02 2.700785423465709581e-04 -2.153952509174270347e+01 -3.775790789386903867e+01 3.879471024648129679e-02 2.191740521519272393e-04
5.015665784697072382e+01 3.937036050457741077e+00 5.033645949361988114e-02 3.379940276757721998e-04 -5.269938955632246547e+01 4.174946700664359689e+00 5.610823172254145869e-02 6.377414041241297139e-04 -7.124637514348910905e+00 -3.320396581768928002e+01 4.341416795534154549e-02 3.956470654963459245e-04
5.212799600691673874e+01 -7.270039581606074108e+00 2.928033913874595467e-02 1.738692728744885470e-04 -4.384643190551168601e+01 -2.387274030811662229e+00 3.018149386907297352e-02 3.053478207605643058e-04 -6.180526334617352902e+00 -4.082136002270355846e+01 2.955741536687479104e-02 2.401326434742956004e-04
5.851613039270591798e+01 2.606186150893174513e+01 7.963758144280162765e-02 6.717486259765844845e-04 -5.454923381401445681e+01 2.380025194344843698e+01 8.124923107179859993e-02 8.718182553834572272e-04 3.123812569495904690e+00 -1.379381916473140279e+01 5.645812120405936663e-02 1.155897211318804383e-03
2.104982819056362331e+01 1.974004891625725477e+01 1.083647821563952368e-01 5.261937051922852037e-04 -8.222115049560916589e+01 -6.321311140218651481e+00 1.596428198498768825e-01 5.835840295894375099e-04 -2.722474447578593981e+01 -1.215902767471865964e+01 9.113916283820046316e-02 5.624746860422297342e-04
9.676237368477959677e+00 1.664105592822302171e+01 8.881291580139104302e-02 3.713790263967607229e-04 -8.840199781642617438e+01 -1.834686222597646577e+01 1.429962036420363569e-01 2.654362763017728815e-04 -3.690656702851227777e+01 -1.137769559254606122e+01 7.501620653341194156e-02 2.485841200160565992e-04
3.649946759536593532e+01 2.679557617923205015e+01 5.079141821825487735e-02 7.874892791896745750e-04 -7.180503394461324262e+01 1.098609818837588570e+01 6.154749523912556031e-02 9.053832720355353214e-04 -7.382241947192942355e+00 -1.275475901840417947e+01 4.270598775518038431e-02 1.327588991643832792e-03
3.528687213227073016e+01 -8.963280309743263397e-01 6.140960211075748715e-02 2.091656143454267514e-04 -5.551420442641447295e+01 -1.613310853830985536e+01 7.065596881228597415e-02 1.775624255424149503e-04 -1.462092309643922405e+01 -3.925829841944928944e+01 6.421000891123450349e-02 2.520528186661882310e-04
1.070288963523159680e+02 3.028465939934836015e+01 2.191129386790670042e-01 8.103982387837865419e-05 -1.431999848956142074e+00 3.553641651982268002e+01 1.156495689401470517e-01 6.814434367554910951e-05 4.072115481022650130e+01 -2.138840287053116995e+01 8.579448732725357407e-02 1.245784335539695798e-04
6.818894377762846659e+01 6.039479867385881562e+01 1.201367252624109400e-01 1.219997392084241764e-04 -3.470480506180613389e+01 5.015266021593761536e+01 8.951774404208315272e-02 1.271270240755342275e-04 1.944090960572815874e+01 1.458721344061102654e+00 6.875496698933825090e-02 3.145875268505552227e-04
3.769216332282820048e+01 2.151149665929345289e+01 1.026413481336940076e-01 6.128519048525690434e-04 -6.947884089248189809e+01 7.162070146126584547e+00 1.255288824060090125e-01 9.248103553058635920e-04 -3.655742205424608038e+00 -1.826187034546182630e+01 8.263982815687694050e-02 1.181132866444124883e-03
8.598723599073919388e+01 2.362247909230551457e+01 1.442898193028512022e-01 2.110997104283545648e-04 -2.460530840120399532e+01 3.414618835445376277e+01 1.000482234325750924e-01 2.487093363533732205e-04 2.697298580744802265e+01 -2.159588691979822528e+01 9.272114346310593447e-02 2.219263203615762182e-04
2.377237091918037493e+01 2.337304738246283264e+01 1.016318030559460323e-01 5.954493760438753572e-04 -8.979444173261755680e+01 9.757290253072125052e-01 1.482673887894356279e-01 5.336151931538330763e-04 -9.366732252417319771e+00 -7.279489898982868468e+00 8.260500875504760143e-02 1.118155230728284152e-03
2.363411379969019066e+01 2.900389855888416690e+01 7.328184320636273175e-02 6.301522375224210366e-04 -8.939600506861434326e+01 1.246332148731734968e+01 1.138455877027450547e-01 4.641796109513291889e-04 6.272400951750900511e-01 -7.092618498688574746e+00 7.069493791633346680e-02 1.289651698286582151e-03
8.581950793423108337e+01 7.386686773930034633e+01 1.239712279405400935e-01 4.354110486035031759e-05 -1.042538468882780123e+01 6.969443900040994322e+01 7.375420678968647170e-02 2.907945767176389781e-05 3.466711526039675562e+01 -8.676999338610646983e-01 7.371109238158539412e-02 1.670575608134273506e-04
4.048639925744177503e+01 5.551722532791131215e+01 1.303422631421068401e-01 3.484046717489124837e-04 -6.719817293891161114e+01 4.917635355144118137e+01 1.508972502866785248e-01 1.523081164227251178e-04 1.756504989404979611e+01 7.271690144086557339e+00 1.004181407908922435e-01 2.894673075821179364e-04
3.905051884989850919e+01 3.402316281658966091e+01 1.157718010833194006e-01 7.751839187701178554e-04 -6.993049083772648089e+01 2.466474810664547590e+01 1.243772781077552292e-01 7.426904825099112095e-04 8.484330768208137030e+00 -7.390240634188590896e+00 8.009408454588487491e-02 1.028507567935263824e-03
7.371573799217809153e+01 1.164398660935869323e+01 6.559908221178564758e-02 2.805156518831475668e-04 -2.068420764052226701e+01 2.796407056720207507e+01 3.855932960791861458e-02 2.569369275432104591e-04 3.082957331590101546e+01 -3.156215521263976598e+01 5.814673632677992005e-02 1.077161952687881962e-04
7.827134971424570153e+01 5.882248009572936809e+01 1.010351941978988310e-01 8.250995706676652859e-05 -2.015834348189303427e+01 6.296497000326465354e+01 7.035544526047690650e-02 5.847838007297999043e-05 3.508523337491671867e+01 -2.326369152732658652e+00 6.971611380367939703e-02 1.746730452347532798e-04
6.712817961040042292e+01 2.973604510809014201e+01 1.042601561729255694e-01 5.376825925866964484e-04 -3.143882137667035082e+01 3.080816139186609703e+01 7.715923631879782751e-02 4.173152813853301551e-04 1.284961505881389598e+01 -1.983682606592674347e+01 7.235317024663805163e-02 6.954382640317001950e-04
6.741166017411087807e+01 3.676609216347880249e+01 9.375502697274049058e-02 5.375364911220091883e-04 -3.365566410316762358e+01 3.426994285731297651e+01 7.032489139385730836e-02 3.534414810472097900e-04 1.401478134571677359e+01 -1.682222308507573416e+01 7.052668391285196736e-02 7.670515884449359383e-04
3.230770322982914422e+01 3.346308960165170987e+01 1.075031644964043326e-01 6.715221390724104063e-04 -7.163485628242685266e+01 1.203260051259170460e+01 1.270946682174259323e-01 9.135971819030204661e-04 -5.767079212635055185e+00 -7.117602296048808341e+00 9.096171284888011910e-02 1.366069754029637694e-03
3.285375737168305932e+01 2.865494453599258762e+01 9.288914675666810894e-02 7.158142080483591947e-04 -7.184921124406335480e+01 4.708427087526377619e+00 1.072373269307292792e-01 7.811328550541196594e-04 -4.975055359906119357e+00 -1.349750128239596947e+01 8.669779474753262771e-02 1.296647753973864193e-03
6.060194893700059282e+01 4.735389424422479010e+01 1.200908908143619724e-01 4.569412005551156341e-04 -4.910673487237477275e+01 3.981932323879047431e+01 1.014080490286944219e-01 3.491979306759359866e-04 1.145736225757948290e+01 -7.815271849384179959e+00 8.874936927388211994e-02 8.778918472335502446e-04
4.748317359958289785e+01 2.734358891131088853e+01 9.115581637444825081e-02 7.535939563782923086e-04 -6.672481158449565442e+01 1.898822294274143729e+01 1.005053829024394052e-01 8.617491187399055818e-04 2.696471916262016322e+00 -1.445692124446179605e+01 8.749894919663168957e-02 1.171352298571809057e-03
-1.694704961129226106e+01 1.625499354973401012e+01 6.174324678070948480e-02 1.115304406358791952e-04 -9.964523119242653593e+01 -6.187904778418532459e+01 1.493708172082111318e-01 3.756861496847898935e-05 -2.165260705923853379e+01 -2.727959828456671509e+00 6.205597786656018300e-02 6.528129003005704329e-04
2.455811111766936250e+01 2.888248275959644573e+01 2.913971106723325585e-02 6.189858923869521589e-04 -9.253110145711382017e+01 4.847348702281834010e-01 4.187560870283491693e-02 4.359211238233532933e-04 -7.981625050832333201e+00 -1.278182721477396733e+01 4.915275736692306663e-02 1.324958724884852659e-03
6.928268458127229223e+01 3.646061339692595737e+01 1.067762221138707918e-01 5.077793614265914326e-04 -4.421859677188309234e+01 4.707152619790820580e+01 9.646174652832330276e-02 1.779959391203960785e-04 9.605638030338532474e+00 -1.283129196135929639e+01 7.675728230398326524e-02 1.063284332551397938e-03
1.222119646786137181e+01 3.128757718773196217e+01 7.906836881274353912e-02 4.096349263187998519e-04 -9.156232491653321404e+01 -1.242530932368837382e+00 1.229209301218247424e-01 4.389906061058840119e-04 -1.864050211459243300e+01 3.631183617813312559e+00 7.440035803315715734e-02 4.728200374249092439e-04
6.251012887228832682e+01 4.946393232869506562e+01 3.311875349032359500e-02 3.466829004602504298e-04 -5.215318839666624484e+01 5.707696135876440735e+01 4.427140390177355250e-02 1.031840894246035119e-04 2.255954741248796580e+01 -1.103859986774078372e+01 4.430332073034333462e-02 4.552031883882054247e-04
6.795929085857439134e+01 3.394950543023987422e+01 6.862053656408310942e-02 5.490296359320462035e-04 -3.642520239915909741e+01 4.677736194607036424e+01 6.986071423536661940e-02 1.558500524174273529e-04 1.233483755595262998e+01 -2.082344899092111490e+01 5.765805534932705312e-02 6.821189496518456630e-04
9.615365223776100478e+00 1.647128724969119062e+01 3.742088425012546349e-02 3.705425773616097653e-04 -7.557820190490727441e+01 -1.407275450936804795e+01 5.005933158007597195e-02 3.082204283891186122e-04 -2.846249568336003577e+01 -1.171541623696264800e+01 3.981915811401688654e-02 5.379313051608156267e-04
5.635747295691316339e+01 -1.132705698475122489e+02 8.577575502468444413e-02 7.400484586612500017e-06 5.277640009344150940e+01 1.067844511533868612e+01 3.711445399970900172e-02 1.166743374446528356e-05 3.924731573153798081e+01 -9.033066962360109642e+01 4.809594735960091155e-02 1.046938284690056703e-05
1.116187249057981212e+01 1.694668546472329851e+01 4.528161223106640793e-02 3.882371896291616467e-04 -7.205719876735497564e+01 1.993520918038521328e-01 6.981233103523916406e-02 6.416469310988553000e-04 -2.986480621083941855e+01 -8.595111039391092334e+00 3.895046238474812739e-02 4.861709519783386228e-04
1.063224611996433566e+01 4.020845539535601887e+01 7.421966213315951688e-02 3.822407164125108032e-04 -8.942674499502022911e+01 1.657822680651791813e+01 1.166889119805157304e-01 4.077492963489969392e-04 -1.733153956931598572e+01 1.535502373667121212e+01 5.817689066758485045e-02 1.926678329839304931e-04
2.315390638192226191e+01 1.678344028013704303e+01 3.255551229692447285e-02 4.151997865625549366e-04 -6.868243496004386373e+01 4.475377349931990878e+00 3.885644961751250070e-02 8.474431089285995632e-04 -2.377490596811511736e+01 -1.531845762468421768e+01 2.901262374528668780e-02 6.149637117929645765e-04
2.003166830292143175e+01 2.343043941243076844e+01 3.751169685853405350e-02 5.677136957707572696e-04 -7.686888861602557199e+01 8.008508439475463092e+00 5.018366530615373661e-02 7.936848605733642101e-04 -2.650896284477799014e+01 -1.863005775513310924e+00 2.636814478092126129e-02 4.197368207309752413e-04
4.764038572654479253e+01 6.480253981814873043e+01 1.531379101758795769e-01 1.488153980238869384e-04 -5.480582155534514754e+01 6.423522501183444433e+01 1.706751211644424449e-01 6.144858552435497904e-05 2.194507098221518149e+01 2.096714209314421140e+01 8.718452396118143988e-02 8.047639957357892926e-05
2.928353373688889150e+01 2.303558635449360281e+01 6.636757044397635641e-02 5.726059313917737214e-04 -7.368769196150094558e+01 8.134065172663952126e+00 8.337889185433490502e-02 8.158429143388953950e-04 -1.758023853012190685e+01 -1.171943673737948899e+01 5.243822163963368643e-02 9.008456804044387900e-04
-1.947021639592646025e+01 -5.694168053105874350e+01 6.309147371809986637e-02 1.470689272663944448e-05 1.217552009062281293e+01 -9.086623740979594288e+01 8.294647099168774018e-02 1.391665691584114668e-05 -5.761462159562824326e+01 -7.182871507770903463e+01 7.530697548234221994e-02 2.004117299004877568e-05
4.387973765668401427e+01 9.512995837303887470e+01 7.251396562106308952e-02 2.374147978236514168e-05 -2.358711710165255226e+01 8.497914091486981647e+01 5.498674543664827663e-02 1.775494526519358284e-05 2.486643301280590990e+01 1.922002920958652439e+01 4.085581059317047042e-02 8.418915617764957855e-05
2.228801172606690884e+01 1.316950381852158500e+02 1.382878768827972837e-01 1.344456520929310759e-05 1.688183362171845303e+01 8.708733169326083612e+01 5.929712491422636095e-02 8.800525944259520673e-06 2.915096977990231863e+01 3.632290112888436795e+01 3.492597440432344824e-02 3.996499986411968718e-05
-2.888687010552883194e+01 5.311439143466409263e+01 1.063611235059035848e-02 3.064703170662712398e-05 -7.965050582306173510e+01 1.617284939933702859e+01 1.843362757785173972e-02 6.302764673243769307e-04 -3.314527416636300927e+01 -1.147624122092089971e+00 2.069860536774282070e-02 2.551426910211805751e-04
5.322408406648452228e+01 4.874798349845541168e+01 3.801970477826190076e-02 5.476752451951291375e-04 -6.887599258762809029e+01 5.465656556696576018e+01 4.227188278656086179e-02 1.055888591381888201e-04 1.997841924013135184e+01 4.117406188408775591e+01 2.439855918629637785e-02 2.169319042974640459e-05
2.369198033093682199e+01 2.927637349807281453e+01 3.124941245895851427e-02 6.309497676420207021e-04 -8.780513891256347847e+01 -3.677026111005382569e-01 4.841449563415619467e-02 5.344119447812889457e-04 -3.162647222874114306e+01 5.450216173131120279e+00 3.119146340187954961e-02 2.410755375319162950e-04
5.053851714912489257e+01 -1.609516476129854823e+02 2.832396691316340087e-01 7.665973129157347589e-06 6.947406260891087015e+01 2.157587493262782541e+00 3.075903513816522980e-02 1.011487985786101621e-05 -4.470272842443386452e+01 -4.431963209267568260e+01 1.396255291683835484e-02 7.851300491858947365e-05
4.080572590954955103e+01 7.077833169544017267e+01 3.810023776476903490e-02 6.601951912010045500e-05 -6.176209731706800454e+01 6.955439923091287824e+01 3.619913811286780414e-02 6.045734713239634192e-05 -7.562193283233906271e+00 3.160156042548837263e+01 2.634536184314019425e-02 4.074580358135259332e-05
-3.525782789977090381e+00 2.521125776167482968e+01 9.482609982810215332e-02 1.593859808309021266e-04 -1.060354150671780076e+02 -1.178068303156398855e+01 2.005513048620285732e-01 1.764562876719416530e-04 -3.977968450014587631e+01 1.649832193108733236e+01 7.304791190661612255e-02 5.565329442664010228e-05
1.334889047517033944e+01 5.308583022267008289e+00 3.513698598108057347e-02 2.208921387687938856e-04 -7.537309713057571514e+01 -2.594357923180967163e+01 5.833510877095417213e-02 1.562014944103616001e-04 -3.479098612162766813e+01 -2.153132780143027603e+01 3.835009833866753065e-02 2.865606413040134681e-04
7.743114534763547496e+00 1.367833836897357358e+01 4.048825178648873119e-02 3.331752746558204470e-04 -9.393326178276610960e+01 -4.202147481304034216e+01 6.536212584720521579e-02 8.969638487216146055e-05 -4.445913884598862609e+01 -1.099112503056802304e+01 4.512825930549199671e-02 1.421310657848833578e-04
1.082606500655654571e+02 1.751284126773160210e+01 9.904885120495231232e-02 6.040141929566525218e-05 -7.477936763614483340e+00 3.271512163019099972e+01 5.177743063521058481e-02 1.471445936019704064e-04 3.917332256863726769e+01 -9.807118729759421782e+00 4.344214963164760857e-02 1.174571735393624021e-04
1.038601795246788697e+02 8.409542181710742526e+00 1.575188225068626380e-01 1.075513782465522172e-04 -1.179156047901609128e+01 2.529114666847067738e+01 9.232522257798982113e-02 1.261768084363758193e-04 4.297398121513626990e+01 -1.716714495154765885e+01 7.085427929313026230e-02 1.489789139179841198e-04
7.544460331115045904e+01 4.425965848652946732e+01 9.152245797692865059e-02 2.083335312773224816e-04 -3.427342053421207879e+01 3.688404737129193478e+01 6.112336389310633888e-02 3.517695869581510142e-04 1.050026140228634652e+01 4.091894158426653050e+00 4.994015637720981143e-02 6.242500973858548276e-04
1.257413862872779617e+02 -2.294526934106801141e-01 2.813667392674601975e-01 1.254880098972054056e-05 2.143752851079337418e+01 2.499703720439788768e+01 1.093354800390823472e-01 3.736291307128807829e-05 7.184985092944262419e+01 -1.980274622592571632e+01 9.106161736657610029e-02 2.504568090488009513e-05
9.872212299393041235e+01 -5.265670910587396492e+01 1.853809412790446420e-01 1.488040003974253249e-05 2.301551934579344305e+01 -3.028317431827306727e+00 9.521154969942358104e-02 3.006635055392932254e-05 5.028147147542203044e+01 -6.450832385400791225e+01 1.057477135869644841e-01 1.588648180811774217e-05
5.169149842553849794e+01 2.585237476957534497e+01 7.374545836318814607e-02 7.070597100391185462e-04 -6.037474002010748819e+01 1.437286342192194155e+01 7.525705738242867426e-02 9.414383728666190446e-04 -4.533451239998972926e-01 -1.095289827872155186e+01 6.328757565807215102e-02 1.354943433558015390e-03
2.727722731033323100e+01 4.898082214207681062e+01 5.816211952686951847e-02 4.636422213556451346e-04 -8.522703266155973267e+01 3.748043477792550249e+01 8.860733794881341108e-02 1.791043693026918055e-04 -4.914788271496729699e+00 1.640368579600798071e+01 5.045289648594942361e-02 2.537671844478020956e-04
7.870456546533462472e+01 4.125256551211349176e+01 8.474939172602029280e-02 2.605506315370282027e-04 -3.523167036703762278e+01 4.136786936024467565e+01 5.841127851561113415e-02 2.705888611760708215e-04 9.363724209867735127e+00 6.074440685494502112e+00 4.857884834656582551e-02 5.637337390933256764e-04
4.957103804376658474e+01 4.338438496324716454e+01 5.821106995269542672e-02 7.038129272195506542e-04 -6.964968766310457227e+01 4.018094013147547372e+01 6.123158030259960583e-02 3.211832906287321308e-04 -3.576037214687421972e+00 6.958890004348205593e+00 5.010998491816350681e-02 5.956746730427346388e-04
9.271044717848155869e+01 -4.738386549258575542e+01 1.015841492584772521e-01 1.172160166029687766e-05 1.080133154801137074e+01 8.220270861390289951e+00 5.171334151848335642e-02 3.920150618965534276e-05 3.797950743361509751e+01 -4.074420093303459112e+01 7.001676464136459554e-02 6.371602929252452628e-05
8.526978315982920265e+01 -7.281241324678989102e+00 1.421722643808448483e-01 9.633427690342811415e-05 -2.426693931281437955e+01 1.836289468251579393e+01 9.803003955942664327e-02 3.315270134268495563e-04 2.879704207641225366e+01 -2.477227523845544255e+01 9.168856867557272083e-02 2.119010058598604107e-04
9.657740980537198539e+01 2.028255641256974329e+01 1.378832302286386313e-01 1.003266274097562165e-04 -1.979951324171759452e+01 4.152157780581460145e+01 8.073463151390285197e-02 1.729341969102262647e-04 2.786252466834307384e+01 -2.201572281643158213e+00 7.594361518026514213e-02 2.693757377076001140e-04
1.054411720891088748e+02 3.726416861668084390e+00 1.721359868023814021e-01 7.170206807054807139e-05 -6.692051305336482514e+00 3.563889560326209960e+01 8.959187081471507719e-02 1.300754596505940665e-04 3.300472254178799147e+01 -8.602594183046328169e+00 7.628874627460599522e-02 2.347891332690725671e-04
5.948799221026914807e+01 1.783288824033325071e+01 6.738650392005617051e-02 4.964699461186471109e-04 -6.370916031791301748e+01 2.954129041297717961e+01 6.584277110170831671e-02 6.596809771464557087e-04 6.266347563062363513e+00 -2.978198514413025411e+00 5.174504975761959336e-02 8.941476722441772922e-04
8.566255981885106507e+01 1.169807024707252552e+01 8.150858775992579630e-02 2.068168478259640498e-04 -2.995703096982760272e+01 4.210150209950757016e+01 4.838595753503070751e-02 2.015520105638556145e-04 1.215045880976510340e+01 -5.604176758136216741e+00 5.618905482275903668e-02 8.355222995549850930e-04
7.970622827546957012e+01 1.627034869455471267e+01 7.352724136647663389e-02 2.754257563979412298e-04 -4.082563463179651819e+01 3.597196807997855217e+01 5.702494844299692278e-02 3.672119631277219356e-04 7.457496000114354651e+00 -6.661618384134387227e+00 6.316052356124743361e-02 1.048420347218083923e-03
6.899531969736682413e+01 4.040398871260538982e+01 7.700707326675257369e-02 4.294380971103793393e-04 -5.433871465182283345e+01 4.696364160891246087e+01 7.721753528594346716e-02 2.031714965819968871e-04 4.809335914341342111e+00 6.737226090219037289e+00 6.602536581690642004e-02 5.515014155759184354e-04
5.563979207190281073e+01 8.942094025044635686e+00 1.222088748446108486e-01 3.368991961839358376e-04 -6.148810335233982727e+01 1.618154861416052626e+01 1.297565528903492360e-01 9.434128293865232454e-04 -2.069068443839443106e+00 -8.174425308656696032e+00 7.800173880775995716e-02 1.321635667910812202e-03
4.568116588707442105e+01 9.676243160722782122e+00 6.097853922157676215e-02 3.804214820199535016e-04 -7.344048195007322022e+01 1.493056513387742434e+01 7.181861671473446784e-02 8.139178951759456788e-04 4.149871670314961847e+00 -1.234861210803085818e+01 5.459006568760662453e-02 1.143857771248886447e-03
3.137954558212517853e+01 3.109411996590241145e+01 5.891627701713746112e-02 6.523010995642207878e-04 -8.994804503138759344e+01 2.046100521223857527e+01 9.105114746233979039e-02 3.453898031132307945e-04 -1.311697022617956421e+01 1.743076492106657271e+00 5.879016252436883305e-02 7.258184338372228013e-04
4.311258342558434720e+01 1.409853195267314163e+01 1.170262266215396640e-01 5.646748893009476957e-04 -7.032557542129725903e+01 9.074381473755579464e+00 1.410848073090892052e-01 9.309215049519531078e-04 -1.703101072922660109e+01 -1.074322527472670075e+01 8.955687152500595161e-02 8.838213847703990482e-04
4.065723040523998577e+01 -7.552713740232163353e+00 3.974603555604832444e-02 1.495399135671203559e-04 -5.508101309436793258e+01 -1.780015829890150414e+01 3.761289144206591412e-02 1.535264762078034355e-04 -1.512102035735726169e+01 -3.164226423725382631e+01 5.139576314273344715e-02 4.603041709167730606e-04
1.238906032030882898e+02 -6.928114940336753591e+01 5.193118682714352730e-01 1.051415167047607940e-05 3.757542103066406725e+01 2.662691395772251113e+01 1.482089018804065017e-01 1.416483597142474428e-05 7.088108590443853529e+01 -3.060017898964350280e+01 1.380276551790818595e-01 1.902976754964309984e-05
1.098748700303130903e+02 3.193837487279129306e+01 2.782570357551953921e-01 7.031511490927836144e-05 -1.003262676772359541e+01 4.479814529455072147e+01 1.510952180130482603e-01 1.015312256803304220e-04 4.108031749484739947e+01 -2.778122007188913667e+00 1.143549635630600747e-01 8.452152092072091915e-05
3.730770147087724098e+01 4.102257541530529039e+01 1.224741955216292061e-01 6.880555875531473280e-04 -7.816393750465003620e+01 2.034415165915195800e+01 1.479036547578469474e-01 6.281267475877656825e-04 -2.234938874931043884e+01 7.647850637183225331e+00 9.156187950656791141e-02 2.589939656580850756e-04
2.663167718018093666e+01 -8.133456544355761153e+00 7.291018246236756484e-02 9.969981975318495176e-05 -5.912605762923194419e+01 -4.335132789416199728e+01 7.827237083868651690e-02 6.292077339074856549e-05 -3.381376512478502150e+01 -4.219044470075201048e+01 6.794160248652529599e-02 1.371756250588846023e-04
5.029141136080097496e+00 -7.834935706547535572e-02 7.765323020780125207e-02 1.358714900079487954e-04 -7.983680889786047885e+01 -5.163228214420364282e+01 1.217441663748515396e-01 6.951703028574444455e-05 -5.093064517581499473e+01 -2.800307745218569622e+01 6.919302624186984829e-02 7.876713156221056141e-05
5.548001446963489514e+01 3.300500870602389281e+00 5.114781172457975172e-02 2.962456063822493111e-04 -5.117919500084176576e+01 3.115629997712417776e+00 5.033774828325380396e-02 6.215443334638452114e-04 -1.009942225070124522e+01 -2.351685053692542127e+01 4.967164166472018416e-02 7.303358696687633610e-04
4.798460021622956617e+01 -2.154248486817353125e+01 5.564732499907128899e-02 4.264903625514123445e-05 -3.966951480698539001e+01 -1.314470460946886377e+01 4.855317247553594256e-02 1.549859070849093088e-04 -5.641501411247298314e+00 -3.935973246763619215e+01 6.004552636866650195e-02 2.571733081861096878e-04
4.092974437046648717e+01 9.091355159306997891e+00 8.952457357991924769e-02 3.224478959074779361e-04 -7.278898388952886478e+01 2.361541729619941687e+00 1.042410151902111864e-01 6.990865387286736721e-04 -2.138409505552714762e+01 -8.603789871485020058e+00 6.357017295423707248e-02 7.060664941494457399e-04
6.868256392750340922e+01 -3.211189231863385007e-01 1.151267727824996923e-01 1.942966966966015307e-04 -4.442254168129976932e+01 2.109215257028673918e+01 9.419772742174882529e-02 7.723508299947338474e-04 -1.695396546096984647e+00 -1.351803490172946631e+01 7.541693489918763205e-02 1.347615297000592880e-03
5.854905897465143738e+01 -7.935912116585105025e+01 8.462087119109121258e-02 8.268936109790457235e-06 7.040171069662697789e+00 -1.150900463218543335e+00 5.774203086058365270e-02 5.901374194708513556e-05 1.318951973617632767e+01 -5.728137293519550610e+01 6.681380712456827520e-02 5.559574430622458307e-05
5.686010779844547613e+01 3.358631512568504451e+00 1.167195275470647720e-01 2.829782246868152960e-04 -5.076985658940856894e+01 1.062072095542540495e+01 1.195381877681209321e-01 8.981208549563663096e-04 -1.386748166164135476e+01 -1.602355862442771439e+01 8.627875565332264463e-02 9.560403459223127277e-04
2.827027079354904160e+01 1.754014828013519178e+01 1.608646624574155137e-01 5.767810553101811915e-04 -8.081150862831209736e+01 -2.810205439390797810e+00 2.165823309775863070e-01 6.803270597016938858e-04 -3.022179261096147229e+01 -1.989014086235989076e+00 1.243701144150914512e-01 3.505340956476564636e-04
4.255904344425725405e+00 1.544748782961572608e+01 6.373667294528199967e-02 2.732660425680497615e-04 -8.980372368450534282e+01 -2.187216689402894332e+01 1.117146630987508743e-01 1.990389467817267632e-04 -3.780350593254272695e+01 -5.471567364247135856e+00 6.332356625357896118e-02 2.315927896669534101e-04
4.347905818612292705e+01 3.019967470879432270e+01 1.213030776374739717e-01 9.766915039932442914e-04 -6.389934386724988258e+01 1.536139964157893090e+01 1.444202708397130386e-01 9.133068653926306162e-04 -9.958101514706823920e+00 -5.687692775221655950e+00 1.054169097759489609e-01 1.013821622466570295e-03
5.278041256510014989e+01 6.167163904961454080e+01 1.279091578485797576e-01 1.536529458650248931e-04 -5.167163961497941926e+01 5.312341452936392017e+01 1.192699716500990464e-01 1.621191857238949872e-04 1.383698891392912067e+01 1.427706906622636396e+01 8.944338904313622884e-02 2.285378739389837190e-04
3.317297603788801297e+01 1.034254257396577259e+02 8.551517552077463058e-02 2.218950978637052740e-05 -2.300028865859441396e+01 9.543899987022962250e+01 7.402952102154847225e-02 9.395958428156579002e-06 3.293927907673448630e+01 3.719767886647429833e+01 5.157130687247209189e-02 3.138768154323989736e-05
2.560659216523406201e+01 3.918871462977899967e+01 7.929434653094440122e-02 6.209199269563799766e-04 -8.185393445351947150e+01 2.005369909907431136e+01 1.031584087705969405e-01 5.195428891153446157e-04 -9.600648878839971090e+00 2.607066380309950304e+00 7.247395698698494426e-02 8.242288247374484570e-04
4.633028691700366863e+01 4.243049609858307036e+01 1.253622932852677674e-01 7.515268708301328041e-04 -6.140306610349000493e+01 2.956382412422859929e+01 1.245939028343455990e-01 6.822225468275207793e-04 -5.850006199019693875e-01 -1.107106172003187616e+00 1.003961108509063838e-01 1.071244586148606707e-03
4.583256397589411790e+01 4.157035455516330558e+01 1.214077623534986772e-01 7.612032657641223075e-04 -6.427313492096125458e+01 2.930352299138010608e+01 1.296114102744412022e-01 6.471437476243836057e-04 1.524709914442798464e+00 2.523369246046459846e+00 8.988563659525562743e-02 8.480064251686807511e-04
1.556170375153185015e+00 4.864272072744066833e+01 2.997289912147268337e-02 1.810464636286113335e-04 -1.144108839326972031e+02 3.012806697621874363e+01 5.835426913981413971e-02 6.117310035175467563e-05 -1.827851023303919220e+01 8.955672943556637122e+00 3.744333125959203867e-02 3.028774064358279801e-04
6.676473090192334325e+01 3.806756984836084001e+01 1.170668874861629655e-01 5.338680131973707731e-04 -4.312460213281926968e+01 3.164232929234983516e+01 9.374676553324838568e-02 5.583278445937205460e-04 7.185754380132737928e+00 -4.834233565106420549e+00 7.730427649329721373e-02 9.932400113227726323e-04
5.880622887427757917e+01 4.200314972052964180e+01 1.619803089201731217e-01 5.859323976676206755e-04 -5.120445796040848307e+01 3.390422599380951141e+01 1.405820764092857722e-01 5.229893165524826483e-04 1.118186538309922318e+00 9.329651648463912483e-01 1.088338976903783922e-01 9.327820355834315477e-04
3.255024437468001253e+01 3.367730058310470298e+01 6.971464372600366666e-02 6.761950326705042005e-04 -8.095351266034856508e+01 1.073503059553561556e+01 7.150857505777012679e-02 7.453009796276179131e-04 -2.638974627010347618e+01 -3.678301658419894871e+00 7.422782390538625041e-02 4.404784582186723764e-04
6.412233471167634491e+01 3.153267050170269314e+01 1.510689839705912918e-01 6.207196242043394119e-04 -4.751735472349911760e+01 2.859600296855949253e+01 1.288487881492283715e-01 6.799260765656449596e-04 4.556915977782226568e-01 -4.130187065365308996e+00 1.016252610866385242e-01 1.230005601412732493e-03
7.396099015235381557e+01 2.529609966559233669e+01 1.729262820600932782e-01 3.074882334757716149e-04 -4.021115517906286385e+01 3.288958673036396618e+01 1.378992133778182971e-01 5.022229884578652314e-04 1.122289600235558105e+01 -5.697050279631411307e+00 1.200835468577854670e-01 8.900294591211170732e-04
8.474555222337508553e+01 9.025082943216062858e+00 1.798285031739307871e-01 2.108972231483399046e-04 -2.441912395203942765e+01 2.946771858677955436e+01 1.138821087075414240e-01 2.722271301513571337e-04 1.477881637024905004e+01 -1.158981584329668024e+01 1.002195998234773899e-01 7.639149558252603892e-04
2.476199741391208065e+01 2.147840814424330347e+01 9.292592659456466730e-02 5.961873303794289767e-04 -8.591521179511615003e+01 -6.591813187810111607e+00 1.259816117521015688e-01 4.603379965747543675e-04 -3.668406119390384390e+01 -6.231594056540365578e+00 9.851362358070629710e-02 2.461701318726847382e-04
2.842445888842297208e+01 1.741518157596897254e+01 1.089613649651212934e-01 5.761067645979300574e-04 -8.109133416153511575e+01 -2.696505827519789733e+00 1.422765969186417512e-01 6.779100249107196385e-04 -2.887085774474736510e+01 -1.067401200700520292e+01 1.033062247852528093e-01 5.354126985868754973e-04
7.207726173950597115e+01 7.822650479788409328e+00 1.495891925021446411e-01 2.554475626995614344e-04 -3.508902989298450592e+01 1.968434221591770239e+01 1.132267513812171417e-01 7.084720348923587803e-04 6.004854811931930492e+00 -1.908914574063251735e+01 1.032936817883450403e-01 9.761422925049420812e-04
3.269223211186080391e+01 2.481057698971672210e+01 2.510763401702753583e-02 7.225207247581195546e-04 -6.197152842295120223e+01 1.311319944082702527e-01 4.249114139083284836e-02 6.312377624550221744e-04 -2.242797471940381016e+01 -1.851423651151912964e+01 6.528214184734977554e-02 6.123382032298792460e-04
5.732219823746022769e+01 2.242274968302618987e+01 9.207883056369450814e-02 5.685440889416381628e-04 -5.041468142773322825e+01 1.477307033734259889e+01 9.318202827000811317e-02 1.038678048202068983e-03 -1.424321973398221353e+01 -1.561223456328776038e+01 9.009844864900794226e-02 9.382968218396320770e-04
9.289192762894427347e+01 5.773694387935955241e+00 1.962015693945285688e-01 9.164001735854156215e-05 -1.412565822072446053e+01 2.543257813991425564e+01 1.229812144235006982e-01 1.696839196692414046e-04 2.462435498271438306e+01 -2.116934283833873920e+01 1.238040186226939954e-01 2.745891447606604863e-04
3.671444520216606833e+01 2.317498684330471903e+01 9.076197487771107963e-02 6.755584524448617805e-04 -7.150233225512413071e+01 9.221091232498270784e+00 1.151378352393811755e-01 8.974487779100608206e-04 -1.554069069551966109e+01 -1.503835883970367249e+01 9.136505005946850277e-02 8.792906843967843817e-04
1.410024342769202477e+01 2.945632200352594410e+01 8.103329429341463164e-02 4.999957907120133752e-04 -9.282755257214508049e+01 -3.490604942425406865e+00 1.237312259720175084e-01 3.584769328348340507e-04 -3.638284296728402012e+01 -7.743836736060701220e+00 9.387882020304140485e-02 2.461919584499404953e-04
6.826582554947833614e+01 6.668267051378072097e+01 1.017755839158250852e-01 8.224616937772478889e-05 -3.516018947294283947e+01 5.577270336494721192e+01 7.302446159311935803e-02 6.142335077506094602e-05 1.848144311401611173e+00 8.971102844486468220e-01 8.431594603793741982e-02 9.112319655705024366e-04
3.400700819314182155e+01 4.932835176955309464e+01 8.469273665546099561e-02 4.297234437510492173e-04 -7.478822392221007931e+01 3.895549308371834485e+01 1.223305683732123922e-01 3.097350715358119437e-04 -9.046273490420063679e-01 -3.542105975615375546e-01 9.552585054601440973e-02 1.028884721959487727e-03
5.306185701076798011e+01 3.212448715436849511e+01 1.690481171806031413e-01 8.701470541968416104e-04 -5.996877472051666302e+01 3.007679883264195198e+01 1.741938696199595571e-01 6.447987742871033210e-04 7.991431722062591447e+00 -8.405246106692278119e+00 1.273932093886886996e-01 1.053352395057185554e-03
5.499242616308777087e+01 3.330869469096919033e+01 1.728428752221750353e-01 7.909189215196791873e-04 -6.094158801114133439e+01 3.007267107066562772e+01 1.613176798015349689e-01 6.657829118111043389e-04 -3.211818557509531491e+00 -5.369754989998247297e+00 1.192300025995500362e-01 1.339357141486160249e-03
6.813507436436309206e+01 3.170776709704701446e+01 1.338524519886195030e-01 5.442952231782402983e-04 -5.068627690764540006e+01 4.003850897173637691e+01 1.096228598928769143e-01 3.589218001522443769e-04 7.627811772757888242e+00 -1.495722749553254571e+00 8.686506378010261376e-02 7.931177652635186537e-04
8.026499573277183686e+01 4.057444438185005708e+01 2.142638672435287495e-01 2.524937198045887191e-04 -4.086196900364839735e+01 5.637996120285205137e+01 1.691004272540224396e-01 9.462333537886041715e-05 2.251090706243656214e+01 1.390736653576586157e+01 1.222659441935192715e-01 1.657210478588755484e-04
5.580956795649784397e+01 2.430935139895831654e+01 1.444737106419872741e-01 6.752133716166656367e-04 -6.675286459277711515e+01 2.802510687989592952e+01 1.405750505289953267e-01 6.392990082239752856e-04 -2.514284206121446541e+00 -5.551282221023057240e+00 1.006232456933514319e-01 1.338058411474752317e-03
4.424071989907635327e+01 3.145005887877045936e+01 1.947072218851096381e-01 9.766215973062248798e-04 -7.612463490577630409e+01 2.579037513001259896e+01 2.291422305948821181e-01 5.920457324954497402e-04 -1.167149501413896218e+01 1.465149654685273140e+00 1.315323987754907220e-01 7.936263283239344130e-04
7.019059463873381333e+01 6.123244013776461969e+01 1.402310088823064127e-01 1.216390427710545801e-04 -4.299975126996203301e+01 6.189808493183529237e+01 1.289979479764049308e-01 7.487169825191439981e-05 2.151796185074288204e+01 1.630195945528519985e+01 9.387047659211991690e-02 1.573665114735268186e-04
9.350479717600356366e+01 8.338846264592902457e+00 9.001384982164153947e-02 8.744772947265359246e-05 -1.897630240902068621e+01 2.896442142273261666e+01 6.123277831250566183e-02 2.391411628859545137e-04 2.025013805711318682e+01 -2.233639627194215294e+01 6.639416733203780396e-02 4.042735307064777568e-04
-2.578152911555480742e+01 1.865835319636398282e+01 4.532855007845424528e-02 6.699547785629013266e-05 -1.109104176038842411e+02 -4.836114574211804040e+01 1.105501542172668827e-01 7.425427048086352081e-05 -4.233560824002043432e+01 -5.739528994442578025e+00 5.422441189618903978e-02 1.409572641387267186e-04
-2.289282648509153617e+01 2.261524169148738750e+01 1.186713194843950769e-01 8.343803677230641471e-05 -1.195905970100124449e+02 -3.454757610482285202e+01 3.170429869484848728e-01 3.263683696717889650e-05 -5.110926593209825342e+01 1.196574736389675131e+01 9.326045643515762373e-02 3.686853573243552561e-05
6.068584771699854485e+01 1.297744993491828147e+01 1.568238558229997637e-01 4.415106151908873198e-04 -4.976794446626701784e+01 1.728758972974783248e+01 1.381761335539379854e-01 1.087660452023590492e-03 6.110361104164965695e+00 -2.506969987843265812e+01 1.104787143883346340e-01 6.033819221426510318e-04
1.202801075079980961e+02 1.520856488741693369e+01 2.760476241792063634e-01 4.905991229395860389e-05 5.984166517376672267e+00 4.467080721422812672e+01 1.239261422363019532e-01 5.723449751769467967e-05 4.472167322363216613e+01 -1.257207528652296169e+01 1.116455743117071020e-01 1.009120445589863416e-04
6.745211022616779850e+00 4.235601639999491397e+01 8.373708584837147306e-02 2.902045252300449645e-04 -1.065385899715923159e+02 1.414295621932229530e+01 1.692320538690379739e-01 1.289424375166516783e-04 -2.708213022736136466e+01 1.364682041620305775e+01 8.134668127469185661e-02 1.258032514713043799e-04
2.903894923712547538e+01 2.521816319797965278e+00 8.277215395281095622e-02 2.832379906531924392e-04 -7.672268458572951033e+01 -1.402519190976690489e+01 1.060568054457661502e-01 2.987443434422200144e-04 -1.774808699628600905e+01 -2.798323900195559943e+01 7.525842975180092875e-02 4.684814826525933776e-04
5.890303992038882086e+01 -3.460887724207662774e+00 8.538305700646438290e-02 1.458362228190625623e-04 -4.990242232100106179e+01 9.027782647869630139e+00 7.384795321800027845e-02 8.166787179920719821e-04 2.811892507401656971e+00 -3.106698725157982111e+01 8.487901320477488076e-02 4.240696049696451885e-04
1.892691998392239672e+00 1.907848843937670935e+01 9.162076748067818355e-02 2.097852780009587179e-04 -1.033348892150344511e+02 -2.801972566277809307e+01 1.803357603885016314e-01 1.576969139192482795e-04 -3.665891313051015032e+01 -3.700463081496571327e+00 8.455174583582948655e-02 2.648306120619640155e-04
3.280647078574819631e+01 3.589300881850161318e+01 1.193291368391679458e-01 6.778938140607111435e-04 -8.602827877899531472e+01 2.227262427510133236e+01 1.634409951831019003e-01 4.452173761827367383e-04 -1.638365523835810222e+01 3.527404834183200388e-01 1.061470152228441016e-01 6.648549644191671269e-04
2.404204276556048114e+01 5.253020401521122551e+01 1.423445506337663036e-01 3.622521067026988960e-04 -8.960669910479859368e+01 3.741423079178095179e+01 2.234452632057009891e-01 9.808531637417564368e-05 -1.510245880429860854e+01 1.381767811721435102e+01 1.291403091616503962e-01 2.356946800984774501e-04
6.034970410051081896e-02 -4.789608386735331180e+00 7.448891448330464959e-02 7.877945741222922688e-05 -7.454971386911122977e+01 -4.632951486113729089e+01 1.132868371123582213e-01 7.225546920445609605e-05 -4.780739857862364772e+01 -3.228459028003350539e+01 7.449491173835039171e-02 1.075669177316955082e-04
2.457504969373393067e+01 -1.258361810622731447e+01 1.018571099801388324e-01 8.341407972942515409e-05 -5.509616140113442384e+01 -2.416796535779721466e+01 1.227151027190513388e-01 9.791823977209019659e-05 -3.473976923615489198e+01 -4.758294255680811347e+01 1.089727188741521219e-01 7.870462912196610834e-05
3.403974132358879245e+01 4.042300317038939994e+01 1.391829814126875897e-01 6.724044730605300202e-04 -7.922108602335978844e+01 3.158611501198284444e+01 2.042558646816162171e-01 3.777996402954223202e-04 -8.184369308344743743e+00 5.057936922534171487e+00 1.088336073324541325e-01 6.788900989266865313e-04
-2.341280738431372654e+01 -6.315984512648162408e+00 3.822868085053326981e-02 4.721390957142440804e-05 -6.397403380717120314e+01 -8.109852046189479324e+01 6.827020829614775799e-02 4.397652894242645315e-05 -5.659314434515223269e+01 -2.188069500226021091e+01 4.717050277766384608e-02 8.922841703365060734e-05
9.523542929382976752e+01 -2.942229293948575375e+01 6.385095762628519023e-02 2.875825050500845840e-05 -1.128534350195446301e+01 1.820148049849809979e+01 4.719534792107644289e-02 1.776602749542856069e-04 6.212243086351521448e+00 -4.821527051524844865e+01 4.391493949181603934e-02 1.212469294984535993e-04
5.365193783620337342e+01 3.136753830172629165e+01 2.601019874678580646e-01 8.373598962505386049e-04 -7.422506562450244871e+01 3.533977824086000652e+01 3.277173413481513364e-01 3.969640929653160308e-04 2.995032879784358393e+00 8.980129174624284616e+00 1.623088316942333242e-01 4.915563166422111298e-04
1.368429529553985802e+01 2.622084435867466823e+01 1.422677003390957484e-01 4.700806286591063246e-04 -1.047887298931284334e+02 -8.359233889463734357e+00 2.752937576944315956e-01 2.186166738848823940e-04 -3.430296377734507729e+01 1.331339420849596245e+01 1.080258019046464735e-01 7.685870040366887541e-05
-5.795658434387128466e+01 -1.506694399057786526e+01 6.764527004913070685e-02 1.543993747610974431e-05 -2.686731130740709794e+00 -1.251388244367946072e+02 1.444211447151151906e-01 1.324364564472125672e-05 -7.832529771719771361e+01 -1.933989879249081412e+01 5.566894220080949307e-02 2.565143084911530844e-05
4.881018387580213158e+01 3.420533355094979555e+01 8.176113385616479157e-02 8.594358808675465209e-04 -7.036304335246798303e+01 2.341264029772933597e+01 9.220770262638341985e-02 7.476808128703722744e-04 -1.952819214756042199e-01 -4.487380770049024470e+00 6.605923484763533138e-02 1.262072508967191026e-03
4.601015615598986130e+01 3.801236833694314754e+01 1.762630994235902526e-01 7.935618045802993311e-04 -6.867358841260153213e+01 2.040317259849805609e+01 1.733025958312698900e-01 8.044679283822468458e-04 -8.235087015651689768e+00 3.932441962977863970e-01 1.042712560147775885e-01 9.439679991903796160e-04
4.049127331104315886e+01 2.850666631491361258e+01 1.111877139026611477e-01 8.295430471696252708e-04 -6.694155360282938716e+01 7.416104247453826348e-01 1.249062562976100965e-01 6.128298782302633169e-04 -2.233953237710259998e+01 -1.292965363195196460e+01 1.002076836999070270e-01 6.698714558845742829e-04
8.995527022597759981e+01 3.057424657467457152e+01 1.703213122561573478e-01 1.628483411478899633e-04 -2.083442955278146869e+01 2.653927884969551698e+01 1.062223848115107228e-01 2.658263046067530552e-04 1.553900840125346683e+01 -2.277468747217768552e+01 9.636178425014836624e-02 6.038420715247547026e-04
4.304167288907021316e+01 5.156664739104190431e+01 2.244382241538382117e-01 5.385242759948133439e-04 -6.989909217660391505e+01 2.905843641272105415e+01 2.206516892039151467e-01 6.076990892892297205e-04 -5.411417736676518153e+00 5.951270719789124364e+00 1.592962096587175191e-01 6.349952315044541306e-04
3.493486308507247884e+01 4.704783063955511579e+01 1.262459035043770883e-01 4.970284201711362183e-04 -7.473709654748613218e+01 1.498299741865018930e+01 1.351526704231311160e-01 7.775509612734982003e-04 -2.139319892639391441e+01 5.009095194780001092e-01 1.133643625390986370e-01 5.068721091685548467e-04
3.087644293681907470e+01 2.507010656564020223e+01 2.857941540431144234e-02 6.735169486274452397e-04 -3.925169685515358253e+01 -4.189166987334801462e+01 2.448207384118705060e-02 4.490536759869823038e-05 -4.240360435716105059e+01 -2.249704636776767330e+01 6.997704175961512452e-02 1.595637611861302845e-04
-1.832841590238353646e+01 3.510917225230197403e+01 7.840813775483015946e-02 9.105698559804758336e-05 -1.091634707415973224e+02 -2.402809159011888340e+01 1.588393925194339640e-01 9.588473614301813058e-05 -4.215231443056426031e+01 1.918246043776492549e+00 1.137235544615081556e-01 1.197246331287942861e-04
-9.745167264210339297e+00 3.130373624298661639e+01 5.562309664177768342e-02 1.467490553359812675e-04 -9.449758848014376156e+01 -1.618940993640582349e+01 1.049590564353543032e-01 2.659203080607428242e-04 -3.159898783301073522e+01 -1.043715180543749810e+01 9.904474968721158068e-02 4.223603028788806553e-04
1.657702023721066453e+01 3.215327159963906922e+01 7.677517320446780591e-02 4.985160594322613674e-04 -8.943577475281351497e+01 -1.087405531186784913e+01 1.039764206784400402e-01 3.126100175209394014e-04 -3.405910356774072056e+01 -1.064524998812883538e+01 1.015258256330561770e-01 3.179107461507049400e-04
8.143876098527418605e+01 3.376228450944401516e+01 1.275518954149714723e-01 2.675821002883697723e-04 -2.975395982410435991e+01 3.297046186902585418e+01 8.577331884117624095e-02 3.450917170391226913e-04 -2.035261713044250520e+00 -1.324165066256676937e+01 7.387880169266439201e-02 1.354246970130734131e-03
6.089615576969562483e+01 3.387865576063055784e+01 9.269680692852673431e-02 6.033714829973012327e-04 -5.685179853247568360e+01 2.820969810265056665e+01 1.107137832710226866e-01 6.874939916000931189e-04 -6.529827221138310378e+00 -1.238131094398875831e+01 8.612682865922338671e-02 1.329027360384715329e-03
2.261067715435951087e+01 2.686501052068091866e+01 6.305350175611086627e-02 5.913840540126682815e-04 -8.350221646217126192e+01 3.464115826162678324e+00 1.059044207462568887e-01 6.812665544447427547e-04 -2.399911112347276543e+01 -1.567680049863035663e+01 8.117177766668451366e-02 6.108314101156655422e-04
1.832319423750237775e+01 6.696827977728013748e-01 6.786997506013552062e-02 2.010138955102902384e-04 -6.946322571064614237e+01 -3.151805745304190509e+01 9.218513658020903445e-02 8.479129081176905655e-05 -3.588346575985281817e+01 -3.750794701634016093e+01 8.766795287788915758e-02 1.441820139263965989e-04
4.399160539034949124e+01 5.923007515716317783e+00 1.004284798689434044e-01 3.580340159409556083e-04 -6.377934638873512796e+01 1.412516555932613382e+00 1.162762529937058364e-01 6.506663249830729441e-04 -8.926466364586097768e+00 -3.507711883429445265e+01 8.187646141312501791e-02 3.275879433918359564e-04
5.516536216685182126e+01 3.390823781776679624e+01 1.354587528419568809e-01 7.663700252952309125e-04 -6.347449417923319004e+01 3.099537003459548856e+01 1.432735734333975275e-01 6.378244340589457389e-04 -2.722249737214253784e+00 -6.933580619507590193e+00 8.678215060086495736e-02 1.345965526567340044e-03
4.950947478361715781e+01 3.196544523223651169e+01 9.946379379744738070e-02 8.108013132169203819e-04 -6.459995194580110933e+01 1.870146184814789692e+01 1.001248336975017056e-01 8.970880288617543363e-04 -1.788297150564942584e+01 -1.368490291553226967e+01 7.652682300363110313e-02 8.593376711080344356e-04
7.066236001289574631e+01 1.896014377766943682e+01 1.195156878502647152e-01 3.959459430594364010e-04 -4.377761166422635597e+01 2.372388366543011884e+01 1.065025171627803913e-01 7.152842000941567972e-04 2.489453075742352084e+01 -2.363421794562169609e+01 8.231686421479873783e-02 2.625666766701919316e-04
9.450798603934387643e+00 2.397862112957905723e+01 8.421657760006319438e-02 3.452985430879028416e-04 -9.942517843027131619e+01 -7.396649844212784153e+00 1.456871323344975100e-01 2.790335459195052224e-04 -3.151450409025631316e+01 -1.424996387887938276e+01 7.609751473466312699e-02 3.572247073305463011e-04
9.540648236475433919e+01 1.775903829020766622e+01 1.620691422137621740e-01 1.027238237974550282e-04 -1.948847105300907856e+01 2.782970507430525942e+01 9.613712083980605061e-02 2.576021265332484561e-04 1.610757755295750115e+01 -1.625544078406120718e+01 7.232779181045724537e-02 6.642328250176480087e-04
7.310448943293320667e+01 2.864623064810846742e+01 1.341963271201813135e-01 3.370997340838615070e-04 -5.069510560929263931e+01 3.962675255734440327e+01 1.099987824951099424e-01 3.713731255467258847e-04 8.667546360158304708e+00 -4.779067352245957245e+00 9.254363135446590227e-02 9.596554545108170169e-04
9.331753151504971200e-01 2.869730888550273207e+01 9.441019346278303748e-02 2.219412396100811473e-04 -1.205553414588641914e+02 -1.645006335988919588e+01 2.365411495668258424e-01 5.721811885705957050e-05 -3.468705342229505817e+01 -3.481175207038633701e+00 8.266478900284948694e-02 2.604481738530377982e-04
6.689782771023601526e+01 2.186394276101468392e+01 1.113331519468653136e-01 5.292302588506860028e-04 -5.697315576771003975e+01 3.432531448568645516e+01 1.012311342396325642e-01 4.415650973589494528e-04 1.129164831149111592e+01 -8.470255823609047496e+00 8.597699638260307420e-02 8.889221680336300852e-04
5.439941405165485833e+01 4.080113740995133043e+01 1.508168423908430311e-01 6.459949136768692928e-04 -6.111513290264554854e+01 3.629837283218736133e+01 1.485046639053495821e-01 4.406625369215123270e-04 4.312102052100924565e-01 -1.642596756654509216e+00 1.101197514419193363e-01 1.092215356173529585e-03
8.637562367061788393e+01 4.637480706857380852e+01 2.183744137546993203e-01 1.393547619157797432e-04 -1.613506383413306722e+01 4.135858828389017106e+01 1.310358154762338856e-01 1.891433660990532418e-04 3.220692566779138133e+01 -4.061436708377677007e+00 1.077161804828400404e-01 2.453861524725393125e-04
5.647654983288015984e+01 5.878556602349796378e+01 1.733579326501340778e-01 2.063530554559384197e-04 -3.718907107321343375e+01 4.866184129337999309e+01 1.298127330439079741e-01 1.551091126818279341e-04 1.390528566676007927e+01 1.911806253078605633e-01 1.140260085983379190e-01 5.364381363791359330e-04
-1.540273191834310040e+01 3.289355191987942817e+01 9.264948300366483702e-02 9.139626751962669411e-05 -1.195628602520233983e+02 5.201945187969732487e+00 2.147073265358354910e-01 6.184986386817616793e-05 -3.249471354348123953e+01 4.240478443135758724e+00 9.641876384939368494e-02 2.143114652197254969e-04
-3.039080122060410361e+01 2.790997912357540756e+01 9.011283606822231840e-02 4.442612119782831466e-05 -1.322245002404213494e+02 -4.139541744319628513e+00 2.804225979000129487e-01 3.958003228230043972e-05 -4.074557974659704485e+01 1.652040902643765463e+01 7.566750140906536304e-02 5.757779785355685058e-05
3.599010523628059843e+01 5.059001191855563206e+01 1.153799368380116347e-01 4.618322360708708245e-04 -6.933211609444349222e+01 4.766793091420062467e+01 1.488342164262642375e-01 1.579855316312718278e-04 2.552007002108250155e+00 5.171438184940688743e+00 9.310008704147376690e-02 6.932957361542993252e-04
2.568620548397147729e+01 2.806687941337418835e+01 9.109370181805358235e-02 5.830659205486834118e-04 -8.230187817392790350e+01 1.883343973326240928e+01 1.360688446634681081e-01 5.287417332876389415e-04 -9.450563257245097049e+00 -1.209177798317979047e+01 8.737301230480552794e-02 1.255310403407814681e-03
3.485558167622802017e+01 2.086113045432709967e+01 9.192405272046408338e-02 6.284605834027336309e-04 -7.399573149166064923e+01 1.791883849848065324e+01 1.221197478076050669e-01 7.420082445085468201e-04 2.486699603744454201e+00 -2.031642363398505680e+01 7.430333069579195260e-02 9.900341351163019239e-04
5.799442204338720330e+01 5.810212864533554722e+01 1.733896147469354276e-01 2.177516324521412184e-04 -4.186633281514261995e+01 5.661051976365370564e+01 1.487880643817920678e-01 9.870332552740205168e-05 1.822223723704867027e+01 6.366232611022151211e+00 1.026060430931642620e-01 2.828940277857408363e-04
-3.753322195534200034e+01 -5.489097079183347994e+00 4.053666850913769520e-02 2.954013334692505985e-05 -9.380246763352243988e+01 -7.149873585318420055e+01 9.029904106198292923e-02 6.049095288090247045e-05 -4.746277753193525939e+01 -1.555545102635497123e+01 5.760034389282232825e-02 1.002876795335264239e-04
2.524013142974498791e+01 -1.390328019679565763e+01 5.385385261316402716e-02 7.657660388486345413e-05 -6.096286382151853189e+01 -2.476009906385990789e+01 6.813948173036506184e-02 1.207091177046433267e-04 -1.424168415665483955e+01 -4.966945081844028209e+01 6.695002653508319579e-02 1.108147828567606589e-04
2.870997239328537631e+01 3.494739251097764310e+01 1.664876097931249632e-01 7.053796403199628614e-04 -7.358976094349637265e+01 2.409427836321176031e+01 2.146985178949277484e-01 6.960108512357212869e-04 -4.414900838241974768e+00 -1.189703546401962519e+01 1.268274461232232198e-01 1.339723303446303804e-03
3.606759699190045865e+01 1.169310754363382010e+01 5.027638452802742075e-02 4.464704619122783643e-04 -6.560397828985607305e+01 4.246498615161762302e+00 6.472433339794031459e-02 7.462942702547199639e-04 2.238466409686123426e-01 -3.207080455014143183e+01 6.216535413549529460e-02 4.813926908676252896e-04
7.764915861321081536e+01 6.062567232426471264e+01 1.274471449061466977e-01 7.857733311300319498e-05 -1.978110273969645760e+01 5.599796581164005715e+01 8.695502208723593363e-02 5.225136323953469481e-05 4.119964773276460335e+01 -5.291864199586372663e+00 7.820812877050387080e-02 9.846751841718449710e-05
4.244226295037577756e+00 2.286303145941206694e+01 1.990639057332711237e-01 2.791572552765619712e-04 -1.072949513108812170e+02 -8.095867448520102982e+00 3.854176970310699279e-01 1.782868930234526785e-04 -3.007929977515036413e+01 1.556396056188351640e+00 1.535345399180595705e-01 3.327063871691923725e-04
-1.625116238062458152e+01 -1.517491940490406810e+00 1.170555211642230059e-01 7.540080473464921460e-05 -8.425058538685300391e+01 -8.025059062472040239e+01 2.519198058398291473e-01 2.966821526446199492e-05 -5.688420347994347281e+01 -1.907226683202808104e+01 1.108359036580154333e-01 8.187903161472585855e-05
8.692352113455234530e+01 6.400806912049493747e+01 1.128891873862268580e-01 6.122225460018368632e-05 -6.854422274212221389e+00 5.982041141150723718e+01 6.091722616484872982e-02 3.287092319072137421e-05 1.904983727691097428e+01 -7.576554725452555594e+00 5.741986041171242422e-02 5.318923352412702459e-04
3.745001155766964729e+01 2.963071556783036797e+01 1.387294274622281887e-01 7.990517340915508429e-04 -7.802014488039057483e+01 2.132655134217806392e+01 1.612258065644086302e-01 6.196473237846040257e-04 -7.043117618497309884e+00 -1.204115884265521430e+01 9.788446304336489989e-02 1.341447506193201022e-03
5.400678613800851480e+01 3.288823827873756045e+01 1.044228418962826199e-01 8.508432252580398671e-04 -5.639788161738120920e+01 3.109281314169260213e+01 1.048031872406766235e-01 5.711207321153265268e-04 4.865874683978780091e+00 -2.029561008655475263e+01 8.053962336798319022e-02 9.834460369175632068e-04
3.723907546331297169e+01 2.908780564626520260e+01 1.447720433844057186e-01 8.024904423039676445e-04 -7.284868772592524522e+01 2.318564627251306121e+01 1.921908593516705732e-01 7.234889615252810494e-04 -2.419811672487074627e+00 -1.453990812954144829e+01 1.061882149286203364e-01 1.297993164407603090e-03
5.742518787220054932e+00 -8.240013951201424547e+00 6.661370494796628461e-02 7.576912441196807216e-05 -7.637820438776378751e+01 -4.011260109989886047e+01 9.936732889757261822e-02 1.070279939307119352e-04 -4.303156861856380289e+01 -3.561914311989241355e+01 7.084704882114871427e-02 8.505447034186562291e-05
-1.838561198534976171e+01 1.305431643531112513e+02 5.290999951226287717e-02 9.653543345526571573e-06 4.396474669340413755e+00 7.598358877775531539e+01 1.763689900742807654e-02 1.085388671167247400e-05 -1.484317105505627232e+01 -5.565299806398589233e+00 2.846598538001541417e-02 8.909774306347788579e-04
5.790347173066489006e+01 5.655134953865741920e+01 1.698046802216887086e-01 2.639592579714359049e-04 -4.369749148754680590e+01 5.467687333613436351e+01 1.572992054977123966e-01 1.271023200406409923e-04 1.824461028087402781e+01 -1.004680990788400674e+00 9.945643031543144330e-02 4.517089213565604285e-04
3.560633483804396349e+01 5.070332535263768392e+01 6.471760197068310294e-02 4.485549964204320469e-04 -7.693537663573914642e+01 5.152742718659083465e+01 9.771388164231932516e-02 1.039992712798761313e-04 1.414076708196402343e+01 6.679833095947032007e+00 5.716741372246793990e-02 4.142660610975309999e-04
1.295923708046708889e+01 1.669817866803340678e+01 1.304146095446173659e-01 3.866211887307744138e-04 -9.670520140015216271e+01 -5.476369438330742412e+00 2.363006424710132891e-01 3.052901758352544507e-04 -2.299425794287224534e+01 -8.102668603773610201e+00 8.559762158040232216e-02 6.531812520470797875e-04
4.720331280465745749e+01 1.524604636964538962e+00 1.003928653285723754e-01 2.622725445348757125e-04 -5.875413280883779521e+01 -3.239947731018055221e-01 1.073678343456025280e-01 5.600475370695955427e-04 -1.535580918635355196e+01 -3.864835352567465776e+01 8.048634977114275946e-02 2.561065765921890646e-04
8.382548153103176958e+01 1.078959317961688491e+01 2.538847817012332420e-01 2.163100669319177388e-04 -3.183800721627185837e+01 2.980201162042178353e+01 1.886745018084398928e-01 4.372396716177364881e-04 2.542414377788812629e+01 -2.881526051334899208e+01 1.264651094441576473e-01 2.471169096299805751e-04
4.578568203163696637e+01 3.180495759032091030e+01 1.951245694600929059e-01 9.129775523176516128e-04 -7.520304757878940904e+01 2.621861781572287242e+01 2.287781421584228481e-01 6.085024875058018092e-04 -1.928333952660521877e+00 -5.388019674065184006e+00 1.211575632664187024e-01 1.326237701129422391e-03
-5.441239429655650639e+01 -1.912271843085709122e+01 1.369613783135923135e-01 1.591686641554343416e-05 -5.075029725358291444e+00 -1.236356849237817528e+02 2.939807656377874112e-01 1.270938269716695024e-05 -9.186708275795173506e+01 -1.396238406875788840e+01 1.454016411807995679e-01 9.818715811069636673e-06
6.917628985636446259e+01 -1.625987234664512471e+01 6.649868940683992258e-02 6.651480009219794612e-05 -2.968742283539435789e+01 2.049412277644307334e+00 5.815362322510778115e-02 3.466304489464219285e-04 3.710816497908709266e+00 -4.734476671362771327e+01 7.326848609002370449e-02 1.415831504982750322e-04
5.124022033884245531e+01 3.045952528827218231e+01 2.094700492768768740e-01 7.773149729984700756e-04 -6.963370791224730283e+01 2.753391423339535038e+01 2.394203678048767159e-01 6.659246099792351208e-04 5.105449305833694496e+00 -9.774724018397014547e+00 1.492894035130827024e-01 1.164122434737758019e-03
4.179174731924706343e+00 2.243676747159486951e+01 1.221726790269255236e-01 2.665930279434712406e-04 -9.991563891695906818e+01 -2.067688575440315901e+01 2.369165390443336849e-01 2.206240476211473621e-04 -3.465252162939020764e+01 -8.391751466418996941e+00 1.369579087614049839e-01 2.971243707293618245e-04
-8.959732669249336823e+01 -1.006009411856838227e+02 1.823584210926356419e-01 1.043839949997555142e-05 7.341777640548696127e+01 -1.616360839630007717e+01 6.678954660213677619e-02 1.336540868499965359e-05 7.542612458663016106e+00 -8.586562744337540209e+01 3.132745800052118279e-02 9.714298263667338771e-06
1.255492072692878054e+02 5.253120672668671887e+01 4.334859868532723315e-01 3.582562137307363767e-05 2.247744254348415538e+01 5.582343962235264456e+01 1.498462677157240686e-01 4.223107356324955658e-05 6.314058930690706717e+01 1.809391417466554852e+00 1.205351087018612516e-01 1.813563126030348169e-05
3.933294327103280352e+01 3.778194361070175233e+01 9.777210184717666230e-02 7.424903352085783980e-04 -6.605303210143206627e+01 2.450901259705785762e+01 9.501950803282017965e-02 7.437619317162903927e-04 -6.349167773602426124e+00 -1.640914416964873723e+01 9.838781951872589693e-02 1.350545540457549895e-03
8.828883169963086175e+01 6.745805401457812422e+01 1.072379343151731029e-01 4.989856507325650625e-05 4.993684237436998075e+00 4.425493448977609745e+01 5.483803365641098937e-02 5.821185873670561421e-05 2.295299063173795773e+01 -1.955879130124266041e+01 6.009818448852177752e-02 3.871753547815858561e-04
6.812231586859992660e+01 8.486522725951276414e+01 2.170713073087366940e-01 3.949361014410918965e-05 -4.956462414207043921e+00 6.047487110872773286e+01 1.282437981375784686e-01 3.243967401437089244e-05 4.046187988830531168e+01 -3.664935408778926540e-01 1.060441928792999894e-01 7.222926030024563466e-05
3.286418807989250723e+01 4.486685354957074168e+01 1.375898084747426975e-01 5.413292152471161451e-04 -6.512718635592391081e+01 3.424238658145932135e+01 1.593777134848997357e-01 5.053448220749541357e-04 1.908476599425676046e+00 -8.013692497431184947e+00 1.060403430965891070e-01 1.266927501618284393e-03
2.896505573840679304e+01 4.020005816223797268e+01 8.847902771701415814e-02 6.858043162039641986e-04 -7.109335508812483795e+01 3.044966914139542880e+01 1.194012688061130145e-01 5.717086386348939732e-04 -1.522518938617791529e+00 -8.945418114056780112e+00 8.506266586141221497e-02 1.316231385825686025e-03
-3.392040988195114437e+01 6.235907698677885413e+00 6.235094745239688763e-02 5.132244406764069231e-05 -1.235230959593141478e+02 -2.404344387578510478e+01 1.842549090086700314e-01 4.037908136100839222e-05 -1.886269567807623915e+01 2.860746513648604328e+00 4.876525267703906569e-02 4.983212586483485359e-04
5.975724602917215300e+00 1.492665523420388674e+01 6.134877688667442902e-02 3.185195124315959802e-04 -9.615548716427913689e+01 -2.254353734380688756e+00 1.079228592601396280e-01 3.211157456283571438e-04 -1.024492865279242437e+01 -1.651470690754466730e+01 6.097148836694159246e-02 1.237542017592403124e-03
5.236453211982943401e+01 4.799749695673606453e+01 1.012920704555447804e-01 5.496551029503203827e-04 -4.751772573082744344e+01 4.558889861016044875e+01 9.336677294338421862e-02 1.816097460842241616e-04 1.575488297905502932e+01 -1.127255906570901622e+01 8.284763138254559733e-02 7.145270087473877541e-04
8.473811045078494431e+01 4.850558434109205308e+01 8.638209403265827147e-02 1.365533248112370214e-04 -1.020021882168708061e+01 5.615936728469559114e+01 5.494736714599083444e-02 5.607532326615688602e-05 3.838421773218745159e+01 -1.589183598628137872e+01 7.431766367201846080e-02 1.773405322352048625e-04
2.241971046771125131e+01 1.606385408412613813e+01 5.235622777859989807e-02 3.963128179910370571e-04 -8.268671202746544679e+01 9.991296548867980576e+00 8.234806614737119612e-02 7.049864544495219616e-04 6.300628330176024861e+00 -2.147308821702187842e+01 6.223739578378734150e-02 8.343006455820221445e-04
-1.768546631483284948e+00 2.638100707521957489e+01 1.094970824257769787e-01 1.700201030045649488e-04 -1.027789407055967104e+02 5.016119909740781146e+00 2.116097927537043955e-01 2.115834406397401873e-04 -2.145075830435651199e+01 2.004960468574067178e+00 9.001111086255413063e-02 4.310062854137007571e-04
4.600157737026567872e+01 3.833729264766963496e+01 1.047410507804227564e-01 7.918891226817105413e-04 -5.443608196004237243e+01 3.241610620673236554e+01 9.930024030033958449e-02 5.268178398079305077e-04 4.236078626879972830e+00 -2.026353705472298827e+01 8.303226886169119692e-02 9.996072493409235721e-04
6.490997686336532979e+01 2.885256457585571255e+01 6.614064593501171874e-02 5.581953353280806693e-04 -3.897999995639175097e+01 3.433870129762937040e+01 5.597804935426831108e-02 4.346589647843175793e-04 2.438370098189219703e+01 -2.879577056942979141e+01 6.659849962724249950e-02 2.503713304667866857e-04
1.445355224622122137e+02 2.090371509047255927e+01 1.452998211829542863e-01 1.169496180851081613e-05 3.446966331500709657e+01 4.739305347883517783e+01 3.822314472036267285e-02 1.550041555674786398e-05 6.017752097739476369e+01 -2.574857020080790448e+01 4.561029468963954253e-02 3.396249044896600355e-05
4.390916201061176594e+01 3.031822813217268475e+01 8.488321728306533198e-02 9.835217917593546983e-04 -6.177761351802802636e+01 2.656686969533760845e+01 9.272688115609602211e-02 7.677509071517945325e-04 1.504364811348495046e+01 -2.215459615570788188e+01 5.459874769782562670e-02 6.245360591991507612e-04
2.885922359563232220e+01 3.010244153311883508e+01 1.123328690504367261e-01 5.732290881155649442e-04 -7.764915760071579598e+01 2.040399230058462265e+01 1.442926198730712650e-01 6.409276091491826043e-04 2.034259571155442092e+00 -1.418449258867907048e+01 6.798905791585921343e-02 1.226750637037515813e-03
2.617114316356514792e+01 -2.498037071575776480e+01 5.829947568779270117e-02 2.248262377933832833e-05 -4.593209407963240665e+01 -3.885081665097261094e+01 5.803086859903643785e-02 3.543703494527659833e-05 -1.194158715853675190e+01 -5.557607100199777506e+01 6.454496127584634368e-02 7.729302962303031329e-05
-3.107859828293017213e+00 -2.997538768578563051e+01 9.357532223204932664e-02 2.230344443402868882e-05 -4.093831800228082329e+01 -7.452893010808436713e+01 1.210101138283909278e-01 1.105406709497543724e-05 -5.261483764100597682e+01 -6.051077126048421917e+01 9.314111790616277919e-02 3.509005833669634510e-05
6.342160531977555138e+01 6.330652227153066747e+01 8.712574853465872293e-02 1.177712514297692381e-04 -2.374572595361342664e+01 4.709113163281139691e+01 5.954437946094406908e-02 1.227144933180879629e-04 -1.484133337840662392e+01 6.395730451657898330e-01 4.405568103355666371e-02 7.107164359716055136e-04
2.286380041347577929e+01 -1.280444938387323930e+02 2.424505436647428347e-01 1.209691465830514424e-05 8.205576814627691817e+01 -4.073417170694591505e+01 1.224257506261987594e-01 1.423736288689326537e-05 1.060684286425409368e+02 -3.457399778812454372e+01 1.202991068886236914e-01 1.448665706393860095e-05
4.619721572349943983e+01 6.449850874356825159e+01 1.423897593279624674e-01 1.722427639570906714e-04 -2.251636404164984029e+01 4.374775791408368519e+01 1.235313571839614516e-01 1.378402119254054962e-04 2.690778904514735004e+01 2.253872206310597370e+00 1.030817504330217016e-01 2.647514450635462657e-04
8.215474007380385046e+01 5.316758068987145691e+01 1.134765236552332940e-01 1.118155487956641581e-04 1.383924198020341167e+00 1.796849880856695592e+01 6.363136100280772367e-02 9.372038109818250212e-05 1.415265115293710352e+01 -1.016160716062607428e+01 6.058406178014615756e-02 7.421038446779656267e-04
7.935548803501440318e+01 5.118705266137681065e+01 2.217888773874822916e-01 1.367088810480122495e-04 1.108810756611359594e+01 1.372930942875980342e+01 1.299115337626807476e-01 4.490905220797600640e-05 4.227745142700941727e+01 -1.612794749564082508e+01 1.199653380779740347e-01 1.430532706786678213e-04
3.034125867253680298e+01 5.106992113176626447e+01 9.814934306770693728e-02 3.623277844524785225e-04 -3.838388193782124347e+01 3.494318030954227083e+01 8.413978120068639488e-02 4.084062470683208729e-04 8.349494591888337425e+00 -1.169332975533242269e+01 8.409465917973407700e-02 1.108693086795388590e-03
3.519494142330392350e+01 6.741857712875986408e+01 4.571895674129933251e-02 1.207061088929742201e-04 -1.540038388214302856e+01 6.954915207400817678e+01 3.189601647026725495e-02 3.415304855189217159e-05 1.258812157186792824e+01 -2.719570448424863507e+00 4.916023204007969466e-02 7.057441645017622665e-04
9.546907149410056093e+01 -4.776227586516016643e+00 1.311165744799843991e-01 6.305340765020267773e-05 2.208751985225303471e+01 1.127517083526237807e+00 7.505348170228400007e-02 2.382184135368215280e-05 5.301769434023276517e+01 -2.976084052966372440e+01 9.588597164141457463e-02 3.424719197708706535e-05
7.500661973369619773e+01 -2.934275130667155551e+01 1.045264794460892821e-01 3.083828383410564493e-05 1.047620467265022981e+01 -1.861561458584858997e+01 7.289492002988043340e-02 2.501380717076695834e-05 4.612656842575179184e+01 -5.348676405970362424e+01 1.000774930280368402e-01 2.536498029626671111e-05
7.531095750351342133e+01 3.179043198996719610e+01 1.172752063076403783e-01 3.590158342285766982e-04 -7.370545005366185620e+00 2.128229416384134254e+01 7.923881159161196008e-02 1.309986458008835356e-04 2.024034754455603746e+01 -1.722939020171243030e+01 7.465474059392659956e-02 4.847354763246653386e-04
4.218857113599858621e+01 3.964719848202315688e+01 1.341123233602295461e-01 7.865081008479602983e-04 -4.181702997987642334e+01 3.324985264447824562e+01 1.168073234273458993e-01 4.989410007923096102e-04 5.035637827798217891e+00 -1.291351990599384436e+01 9.705602721502974706e-02 1.107787166422090786e-03
6.102712486513639334e+01 2.162456519078677175e+01 7.670509319451307428e-02 5.377380280462768425e-04 -2.267924565574709206e+01 9.804851792761283491e+00 5.755182401801561126e-02 3.094976787559207128e-04 7.644457929158361864e+00 -2.922418895855776810e+01 6.556425951042113565e-02 4.772227376399325533e-04
1.545090789800544329e+01 4.054746497422774354e+01 1.016511253317552294e-01 4.076296387643996199e-04 -7.256457133543233340e+01 2.838454098239507317e+01 1.131578464460654826e-01 6.164615628460621893e-04 -2.578816217448550319e+01 -1.193139586275021991e+01 7.964666390927178929e-02 5.864279381057570717e-04
7.948393851674285315e+01 3.287811112378633993e+01 1.077562934623433749e-01 3.008113462462184951e-04 -7.808185012531032143e+00 1.799207606071294308e+01 7.347824605633755668e-02 1.549968087415982856e-04 1.944695545423130412e+01 -1.650545822833954190e+01 6.559270515486488595e-02 5.022280756312816905e-04
1.102190284330314967e+02 2.025953001946581011e+01 2.774226788363021723e-01 6.604618049790415043e-05 1.933160519469432259e+01 1.503296150708273515e+01 1.394655250991615469e-01 2.428504661316071772e-05 4.473916699119912010e+01 -9.569535731879048157e+00 1.045270032035676977e-01 1.140157492963359546e-04
5.018120477417146930e+01 5.694673883109956591e+01 1.468275708600781659e-01 2.808736933131066385e-04 -3.182916991958260411e+01 3.922104257243456971e+01 1.196951071234607505e-01 2.759745324640125626e-04 -5.293915806044053873e-01 3.648992090600164939e+00 8.606873835358919145e-02 7.862766988476260679e-04
5.024190682978318989e+01 4.767066943634317511e+01 9.628950909129559144e-02 5.532516373255721379e-04 -3.717826721352773234e+01 3.152662886827561906e+01 8.430901357700688881e-02 4.517189576763600218e-04 -7.131887906069042771e+00 -3.239250231887493392e+00 5.598805255350006865e-02 1.078167503545328582e-03
-2.475113582648448229e+01 4.922848073771520916e+01 8.082902115717767455e-02 6.244406716465507724e-05 -1.126665982672557220e+02 4.602501345970762969e+01 1.690536123006780578e-01 2.442004148378394064e-05 -6.072819153092910938e+01 1.339191272276053013e+01 7.935013438318054557e-02 4.606073653180578985e-05
2.833907626042997308e+01 8.066614618672676329e+01 1.301327354099296174e-01 4.519240309138030574e-05 -4.216663162966676737e+01 6.364017415114110321e+01 1.159346963578950229e-01 6.574863050249325444e-05 -2.091170465847527282e+01 2.266100834166243772e+01 9.394521629994249945e-02 1.038144975337022992e-04
5.067374994659894583e+01 5.712458144352346068e+01 1.366270489284305001e-01 2.756772270122906897e-04 -3.659260627646897035e+01 3.962136322094973195e+01 1.151019080396497307e-01 2.994604661332187032e-04 -1.081354225790478907e+01 6.148283044117103024e+00 8.858817431875365411e-02 5.839428853372494220e-04
3.681684787461312425e+01 5.308712547135996118e+01 1.277563353716166528e-01 4.434222606427876373e-04 -5.006485255218539265e+01 3.588654093682114876e+01 1.370820775196707197e-01 4.798150487461194723e-04 -1.671017360212471203e+01 -9.151404413887648248e-01 1.065438755224719924e-01 7.087318974926962514e-04
1.515161182209937074e+01 5.198560765401354189e+01 1.291537718893333575e-01 2.832375741780077507e-04 -6.607082621426994251e+01 4.092877171857607976e+01 1.594560576193727597e-01 2.864607571356258338e-04 -2.458755019430025612e+01 1.625578721523250447e+00 1.027613684510781250e-01 3.222269564765993131e-04
6.153805526914214674e+00 5.640529953044063660e+01 9.851852300043770216e-02 1.471704961371017410e-04 -6.661668601529935074e+01 4.385314705064441654e+01 1.227254491184420482e-01 2.546607583799879635e-04 -2.483255358333365237e+01 2.604210524789209114e+00 8.324085601118080824e-02 2.866487431181479330e-04
1.049777845742049465e+02 2.213928429212377225e+01 1.136686395698880275e-01 7.782660820140538654e-05 5.996260314535266644e+00 1.045079834810602293e+01 6.741272715548296546e-02 6.927329618164691555e-05 3.926098954925115692e+01 -1.749587536785015018e+01 7.493658035498762526e-02 1.781330319234775031e-04
8.467038323106400810e+00 4.536190278899059791e+01 3.119386119561323722e-02 3.284061242731364859e-04 -5.698589790443184455e+01 2.752352625933789909e+01 5.283590699379946132e-02 7.127797111991585662e-04 -5.619486781168949285e+00 -1.923369070264017111e+01 5.645449950846039011e-02 1.154744893759453682e-03
3.166126707216236724e+01 8.631844634423752893e+01 1.360524543921872442e-01 3.484423067943916716e-05 -1.984924122808191527e+01 4.467318365915438250e+01 1.039944976459798581e-01 1.324326884751330323e-04 3.767075111453066505e+00 5.928959866112439414e+00 9.520992465661280713e-02 6.241360825126115053e-04
9.154429542416822585e+01 6.381398647913167110e+01 1.379534990991976018e-01 4.908829420171664006e-05 1.401944525658874063e+01 1.467209955850699643e+01 6.820961879130824079e-02 3.511489493153631012e-05 2.635185792212904587e+01 -1.075142464072411030e+01 7.100529083768626626e-02 3.582691884689008944e-04
-1.501014083556765044e+01 2.225669884087280437e+01 7.772190066073556003e-02 8.938648901209262049e-05 -8.578441786858488172e+01 2.489382344934251279e+01 1.246460894217956000e-01 3.953529245407904073e-04 -1.982319335956043105e+01 -2.566156372106540573e+01 7.836594319330125735e-02 5.267535582011032089e-04
5.611497400864476504e+01 4.456558229367529123e+01 9.374218133682905851e-02 5.799396109856226828e-04 -2.395978278536087558e+01 2.547978066233832095e+01 7.728618990348658235e-02 2.802529398460471108e-04 1.582918194727875338e+01 -9.367856138852664216e+00 7.227439458348934587e-02 6.753069586785927572e-04
2.661744266998307751e+01 3.812549282379824689e+01 8.778822018591030119e-02 6.891382676194618027e-04 -5.484789634346165599e+01 2.561672873990757893e+01 9.232770673627586910e-02 8.084459918584030024e-04 -1.016650942624430165e+01 -1.151044989978172062e+01 6.779506480803393353e-02 1.185000285030026997e-03
-2.000278784003516463e+01 2.364673867314759192e+01 1.325691861377734648e-01 8.847472590154898742e-05 -1.051381039340982966e+02 2.136016560218325466e+01 2.478527782607411745e-01 9.296482370460922690e-05 -5.610057335387904232e+01 -7.570907293793290194e+00 1.048079271733031170e-01 5.451481818611307882e-05
5.347649735828181861e+01 4.031337859253454070e+01 1.549683813179348058e-01 6.841096248826936772e-04 -2.986028581796354686e+01 3.185147714341757208e+01 1.291349613811659247e-01 3.727499963329487256e-04 1.617636939824118159e+01 -5.363402567233529261e+00 1.153250032621562088e-01 6.292051225280358715e-04
1.131404660995672629e+02 2.071159939122001958e+01 3.829359797011206434e-01 6.311566120895398463e-05 1.982807120772774212e+01 1.931820810284918721e+01 1.811127722017899788e-01 1.551890601147632524e-05 5.528885866597067178e+01 6.470089864639519739e+00 1.600225050882796152e-01 3.278303579153081195e-05
1.032651326220371431e+02 -4.855647946584881858e+00 1.448162732219752391e-01 6.178311286369710846e-05 1.529322206809983342e+01 1.015802288229727601e+01 8.022847938887814334e-02 3.087216014587588158e-05 5.410498889992319960e+01 -1.356157119609329342e+01 9.010863055903181595e-02 5.859530588772362896e-05
5.914474804694555843e+01 3.587955710986375379e+01 1.190852964012568682e-01 6.242965658158028354e-04 -2.795554772836111823e+01 3.472325970857820465e+01 9.378600923764630892e-02 2.649894947430306486e-04 1.325939297911378212e+01 -4.916026768357391497e+00 9.560961260066082323e-02 7.658929833724080309e-04
-1.228204369893086323e+01 7.866884959748317385e+01 6.935904863594770375e-02 1.406236581851460695e-05 -5.793798485317213220e+01 9.407282497055633996e+01 9.991371938459274460e-02 2.007345225249143006e-05 -2.658953814134996918e+01 2.243567799285376907e+01 6.391379307940446564e-02 4.979382290468900720e-05
4.234680930339258254e+01 1.059857647441391748e+02 8.954262898484308120e-02 1.494418360367308194e-05 8.318323754510341672e+00 7.830985163091897050e+01 5.606497137986619916e-02 1.218219129299219172e-05 9.081423681992436769e+00 2.576498216239105332e+01 5.180096431752633651e-02 9.951201612231850571e-05
5.929504857712714738e+01 7.113789632424440867e+01 1.495634509018295422e-01 8.847122938708352005e-05 -1.113045692224842931e+01 5.347479070323841199e+01 1.092111533974587656e-01 8.044297384519872272e-05 1.761215364347797419e+01 1.878883165464737104e+01 9.539298060429060588e-02 1.272790837531055240e-04
7.072830140758165385e+01 4.532258561780520267e+01 1.173126868569741715e-01 2.626567841897114314e-04 -9.676795399476629811e+00 3.317740780605806350e+01 8.383358629417279884e-02 1.689635162587005315e-04 2.811237404570979947e+01 -2.886720889257966327e+00 8.527268778152811979e-02 2.725569198126309798e-04
6.949693662697524132e+01 3.433829039920139081e+01 1.492200929576225354e-01 5.162408953888927539e-04 -1.401917722976848246e+01 2.224209772304177335e+01 1.146432112112659440e-01 1.820083302143340087e-04 2.461245502993476464e+01 -1.431754174948840408e+01 1.150293657353563120e-01 4.091433395758017184e-04
7.274542352470490414e+01 4.908231142189270457e+01 1.007255284766086778e-01 1.770577063835413367e-04 1.240927558380420681e+00 3.825003946224468621e+01 6.500509524299762087e-02 6.627661256074838224e-05 3.227394025097329688e+01 -4.415605486304360561e+00 8.849127263442878311e-02 2.470632329608421344e-04
8.037692432695062905e+01 4.603292771697319807e+01 1.992470262931815561e-01 1.619236141528044735e-04 4.317854839858811467e+00 3.127622871007692140e+01 1.269988081264301072e-01 5.846751632110524290e-05 4.525136400466248432e+01 -5.642107521651562596e-01 1.351901121643810377e-01 7.496731630474009285e-05
5.937635639203147520e+01 6.344257533459928311e+01 1.765442885541136375e-01 1.003288609529224721e-04 -1.323030734071254244e+01 4.401970643339973321e+01 1.331038992847641822e-01 1.233670565733910047e-04 2.055170024303464515e+01 8.313956136394340390e+00 1.117005353537924434e-01 1.789066914394829783e-04
9.868883638670071434e+01 5.541557209005086548e+01 1.582316053379978493e-01 6.072354031099480597e-05 1.206481725606187183e+01 3.809259402001686112e+01 8.190579668463296437e-02 3.145401116237897136e-05 2.911575757777169571e+01 4.729521851442005875e+00 8.641730817320411595e-02 2.086856483471484687e-04
1.080762327136186229e+02 -1.473907915620894826e+01 1.725975285489040612e-01 2.531722290581788317e-05 2.469037516340088345e+01 1.227535541245597273e+01 9.006817068649751457e-02 2.571564630845628115e-05 5.307264663838454055e+01 -1.522861557775516950e+01 1.123391942008114958e-01 7.444857327745090382e-05
4.220785264661804348e+01 4.467072465854854357e+01 1.124972690067022885e-01 6.601311407599675914e-04 -4.585524976318760082e+01 4.517891272549201176e+01 1.037200998240799948e-01 1.773272966487505315e-04 2.696982805657622606e+00 -5.260967680877818076e+00 8.994147969345568649e-02 1.199021956364188131e-03
7.686403859603754540e+01 3.744820839635384147e+01 1.961962588974213162e-01 3.341030220827361213e-04 -1.794953330862200147e+01 4.145564234334308651e+01 1.492310959918114466e-01 1.869853722838071071e-04 1.801343334578008992e+01 3.213230479892337677e+00 1.204248180450685213e-01 3.448772741279910840e-04
7.070313656247734002e+01 2.293496315771552929e+01 1.395861639416047795e-01 4.089946839646026546e-04 -2.546457385230953108e+01 3.796045114909320262e+01 1.167003955681066296e-01 1.586953022949385498e-04 2.005069680224194784e+01 -6.995907798650486953e+00 1.065327321200127964e-01 4.880128408951448730e-04
3.674105703211291996e+01 5.381070868338864699e+01 6.840402388566863001e-02 4.199133831570433140e-04 -5.592127776689078900e+01 8.104123917957876699e+01 9.286818496029078385e-02 1.429422433109410678e-05 6.740268224904244931e+00 1.013111650937468511e+01 5.531206826798250320e-02 3.980928849767758986e-04
3.506933404412676936e+01 1.250694632211897357e+02 9.234440568217615330e-02 8.794443522049499902e-06 5.836072162326212265e+01 1.044476131546985158e+02 7.939113383287198233e-02 8.124607838760558457e-06 4.714410414370488134e+00 3.898307923374996875e+01 3.819636837694974363e-02 2.419086903202273206e-05
5.613819446389251766e+01 6.601575083804412714e+01 1.491263814875272431e-01 6.903502712238294493e-05 -2.824197105279998965e+01 6.506838132423364129e+01 1.215509935415888948e-01 4.504708468315049726e-05 -5.881349473314043230e+00 1.805502651535105230e+01 9.586282107371749128e-02 2.180040826093160029e-04
5.204145644704815510e+01 6.074596295887151598e+01 1.932867004395510957e-01 1.822382717361437717e-04 -3.374909092237296449e+01 5.191919411083345892e+01 1.728277598609540000e-01 1.079992141041119698e-04 -6.552007279045414023e+00 1.225335128496669412e+01 1.194570709617105431e-01 3.573072700616701427e-04
7.343168801593449757e+01 5.081620473097736124e+01 1.404036796039485890e-01 1.860183788587649507e-04 -1.417513838401167803e+01 4.085311288057583567e+01 1.023423419905341164e-01 1.708955004365467851e-04 1.420289366356693783e+01 1.546258804384009977e+00 8.485496641058096201e-02 5.323322773943485377e-04
6.656161711608521614e+01 6.320013522446214438e+01 7.221813127241726027e-02 1.097407565362679068e-04 -1.165089250214781913e+01 4.971596081237640163e+01 5.351879024473769897e-02 8.198039436529943387e-05 1.550900055578377490e+01 -1.754429610738124312e+00 6.416908598058435054e-02 5.381490051582820322e-04
4.749817431473859841e+01 7.892545087263887638e+01 7.367398554055067106e-02 4.458422930103428139e-05 -2.265600363810938234e+01 5.005527166740152012e+01 5.922170471029978428e-02 1.075234169200336331e-04 6.524845662080374087e-01 -2.909311116016272680e-01 6.767043871516738307e-02 1.010709480238639046e-03
4.968024625164904506e+01 7.289549915727096163e+01 1.458543397833963751e-01 7.815247996492393151e-05 -2.176234726560223010e+01 4.709152653201226713e+01 1.189599942953666473e-01 1.186564759657594105e-04 1.348120381375600552e+01 6.767014543235645441e+00 9.457424362296770748e-02 4.331337758414914086e-04
-5.690756234972623950e+00 5.298552940601629047e+01 1.033771409077585968e-01 8.245353420249062462e-05 -7.673820634962187626e+01 4.477717493814886041e+01 1.533936088810203546e-01 1.679923776963624402e-04 -2.907829023977549809e+01 -1.653620839668070719e+00 9.600435345131115572e-02 3.855182008017368420e-04
2.670783526867980129e+01 5.570345694638930212e+01 9.914115705415116331e-02 2.863497625339711116e-04 -5.459625459204819009e+01 3.791877975959133096e+01 1.302265649949312376e-01 3.884936201714517994e-04 -1.150068473825485604e+01 -5.129747003722306076e+00 8.714359113775077548e-02 9.576876598964795088e-04
1.063356008073959771e+02 2.430892704731462217e+01 2.040160900636995567e-01 8.937681115899168030e-05 5.410682801072882242e+00 2.811721844039994522e+01 1.140747951706698182e-01 5.066177718735984624e-05 4.771571059169301066e+01 1.408186374234539073e+00 1.027107755346128165e-01 6.158575137521181951e-05
9.112921480679555941e+01 3.850857079165951546e+01 1.341512454476355143e-01 1.057022161994414727e-04 -4.032073683540295939e+00 2.832970227414681830e+01 8.138736482737453370e-02 9.045221490428004784e-05 2.704858637870196958e+01 -5.803645930338533709e+00 7.598777408607863826e-02 3.041500544647669454e-04
3.468910348162345514e+01 5.842598286269026886e+01 9.828027583063890515e-02 2.582470826418521519e-04 -4.499365491432754283e+01 4.776366213730192101e+01 1.001311253512337657e-01 1.783880040095612652e-04 3.775223163364570311e+00 -2.292398861872591898e+00 7.956545061349887260e-02 9.681494405355535286e-04
2.715474504033048930e+01 4.129662800783788157e+01 1.521618303637611580e-01 6.402119087366093045e-04 -5.562463544985497776e+01 3.153806239773643938e+01 1.598961910127351116e-01 5.546000241671541001e-04 3.067780473352761383e+00 -1.795412106248054940e+01 1.121225895498596525e-01 1.081424571823885001e-03
4.041378141330351781e+01 6.025834594693112933e+01 1.453827229844857072e-01 2.274716004608212877e-04 -3.341597307061155675e+01 4.253000649265797506e+01 1.297701798952448082e-01 2.309871179895097533e-04 1.326826181808957728e+01 -3.312180019914931162e+00 9.966742754262836179e-02 7.092291555947696216e-04
7.427939565027656954e+01 3.363302145061800275e+01 1.282496613296697230e-01 3.998033890041274743e-04 -9.068108533248889103e+00 1.551481884582320170e+01 8.503956593321722324e-02 1.662198902726361041e-04 2.615962018574616010e+01 -2.365938519350386571e+01 1.034260605961847129e-01 2.412818753506307213e-04
7.671821366333745118e+01 6.805450862374136989e+01 1.821133704157280597e-01 6.230558839988504290e-05 2.155692728767773847e+00 4.248629793444037972e+01 1.072681741089465263e-01 5.843976201681026853e-05 3.348506750436265378e+01 8.112872067402541632e+00 9.907264089578664279e-02 1.413669285592173927e-04
1.493479395253739028e+02 7.720086576258393052e+01 1.412640543370210944e+00 1.595025396798910661e-05 7.173289520179044132e+01 4.103493239552043548e+01 1.378204025630623553e-01 1.498301610299888702e-05 5.789784688064573004e+01 4.743107676335391432e+01 1.215649170840046034e-01 1.446640227030039354e-05
6.250564440888344819e+01 5.355404508264949470e+01 1.328088513029815620e-01 2.582417257544090267e-04 -1.265838006253844661e+01 4.584256242744751830e+01 9.033510032447164551e-02 1.183394251688252156e-04 2.391287158710357375e+01 -6.585340922459597124e+00 1.053943138410124297e-01 3.978284787438543741e-04
5.330187664178591689e+01 5.694555302318356382e+01 2.296266428068290122e-01 2.840561309736037944e-04 -2.587680173386888782e+01 4.960188558517958768e+01 1.749262886333413647e-01 1.028656754549421126e-04 1.247164608986260248e+01 4.596948994849523462e-01 1.401565138202587324e-01 5.791606528394363778e-04
1.287088697836134941e+02 -4.365052866308202795e+01 1.028032453190068918e-01 1.562631355955094957e-05 6.788716799479514918e+01 2.265827368454401736e+01 4.363353271587825516e-02 7.880071819752408038e-06 4.885495547695256846e+01 -4.655953248043323889e+00 6.611771931034346461e-02 9.539428004433997356e-05
9.537596378925570662e+01 1.992870089488509677e+01 6.381512037185779751e-02 1.125880497065296639e-04 5.373273727254826326e+00 4.636191348231724874e+01 4.795498042374060632e-02 5.197009887006293983e-05 4.725193278343677861e+01 -9.877219516124499776e+00 8.061759327580823864e-02 1.054885319209489280e-04
7.704393287711900484e+01 3.419938382682113343e+01 1.621288980919637357e-01 3.668382479788669603e-04 -1.339118186711814218e+01 3.295002345003506150e+01 1.100637850537093121e-01 1.883455473050472571e-04 2.389932446065797933e+01 -1.340018967913404246e+01 1.095401426606382872e-01 4.359817073825195837e-04
7.777909333508672773e+01 3.540165120182640379e+01 1.166849594116074612e-01 3.501874986280207767e-04 -8.892368988827433540e+00 2.953075043066192862e+01 6.609546129636421907e-02 1.055392569217924553e-04 1.391971083560082256e+01 -1.628615403062201139e+01 7.809350521596894468e-02 8.005267837334662266e-04
5.188444719500596136e+01 4.291134329831781002e+01 1.309690898968504102e-01 6.444424398882196616e-04 -3.916026394763757423e+01 3.927790155605703859e+01 1.056940747349289500e-01 2.937933484544230688e-04 8.594797579127153142e+00 -1.547720436646077147e+01 8.845940207438979241e-02 9.979164045817051111e-04
7.073385467522089698e+01 2.350612403054141453e+01 1.298949780799736886e-01 4.020387674197262520e-04 -1.958409814560661744e+01 2.472173592094748429e+01 8.704049540256506012e-02 2.668826939311599541e-04 1.455688900149247189e+01 -2.393931937349524830e+01 9.170956539682233177e-02 5.480054511074283850e-04
8.804544307651826784e+01 2.027271291421353894e+01 1.410189301053799416e-01 2.128464344046265702e-04 -3.942690303789252670e+00 3.065044065552684671e+01 8.662591367554703381e-02 1.024832662650935388e-04 2.505507398060252200e+01 -1.201306257219433604e+01 7.530631867302482740e-02 4.058218887627014580e-04
8.243950250836778082e+01 1.843793943462156193e+01 1.856305141874844411e-01 2.559221184499232710e-04 -1.140611767380891450e+01 3.262669334165188673e+01 1.258566071192579461e-01 1.739141541972927133e-04 2.222774221354935165e+01 -1.215028000215677118e+01 1.074579205646592622e-01 4.717421001865822671e-04
1.040593541429389859e+02 -2.417652476611042900e+01 1.753459910134362587e-01 3.104640490322709744e-05 2.037786289908314430e+01 1.132217387356297778e+01 9.175841099994998251e-02 2.690178057383857301e-05 3.977101535067522065e+01 -2.108894865477916980e+01 8.651789418121956510e-02 1.380073819382796909e-04
5.971970390798572481e+01 -3.649141314624066723e+01 3.793880076123513911e-02 2.365514125064885543e-05 1.449054612811687015e+01 -3.147150210450678998e+01 2.211009392010040639e-02 8.469726558249714182e-06 4.584432609587923224e+01 -5.658628254142152514e+01 3.983372943681755263e-02 3.113013063523555453e-05
3.716477530076674185e+01 2.618862531687806694e+01 1.099259121536459161e-01 7.940100046675407095e-04 -5.601888340010993517e+01 2.305921000181730207e+01 1.067201328240577063e-01 8.942924513598192937e-04 -4.588848592080490896e+00 -2.940701990014159151e+01 7.953134701619284097e-02 5.808956025673434618e-04
5.159515275075520435e+01 1.818500629787027378e+01 1.058069759057683884e-01 6.111851216978977279e-04 -3.750761910235243590e+01 1.626416595951178934e+01 9.529761122829055742e-02 6.836355381387454076e-04 4.465087634490792823e+00 -3.401066567030770926e+01 8.467413244883145729e-02 3.474587575062984979e-04
7.024998048520531313e+01 -1.443353285085703241e+01 1.114692871982384120e-01 8.245663349707731712e-05 -7.570725866489971700e+00 -2.943043952696632992e+00 8.513526088586141627e-02 1.074514061765280653e-04 3.214205883136077091e+01 -5.146037125855284700e+01 9.316111758013695399e-02 3.446525289236154158e-05
3.287307111817275285e+01 3.141527386781607234e+01 9.271377340197088646e-02 6.818469768832689966e-04 -5.395799119282644085e+01 2.384641637025719163e+01 1.039301079074871348e-01 8.705460461867857696e-04 -1.199634507012102169e+01 -2.425251247194285042e+01 6.436678744873068625e-02 7.330647507991155465e-04
2.020879233263640273e+01 5.526348808704423732e+01 1.272711341652563999e-01 2.948316756562337714e-04 -6.018469723147546802e+01 4.682624681995317673e+01 1.491213403250737091e-01 2.106550406404660578e-04 -2.490062016971006642e+01 8.820110176030679483e+00 7.676907396865439992e-02 1.948169727422709282e-04
8.028873127894087247e+01 -2.678552391457049708e+01 9.117738742814349151e-02 4.516045410152146240e-05 1.020422582221036478e+01 -1.141973408034329296e+01 6.427658658805872338e-02 5.346684102682169122e-05 3.371713549162721790e+01 -4.654102362534172954e+01 8.312901160339326856e-02 2.796962708069209688e-05
4.406622715634292575e+01 1.622529671856502276e+01 7.935713439752174747e-02 6.066893158833735946e-04 -3.644837254395233117e+01 -5.157728575848637836e-02 8.134044934807097005e-02 3.014383336783725944e-04 -5.700173430916537498e+00 -4.064369954274964414e+01 8.366430928718163185e-02 2.484992444189865765e-04
1.503018139122325181e+01 4.757347524271066419e+01 1.614339994739092676e-01 3.027123688519783233e-04 -6.207703253365486518e+01 3.040428883647150826e+01 1.914963466534289893e-01 6.717903749200759052e-04 -3.048937543187290089e+01 -6.857315683388637062e+00 1.114120356936738609e-01 4.142520287400708063e-04
1.530946054437372794e+01 4.617620092206435345e+01 8.665254401644947868e-02 3.262551537818694130e-04 -6.189578843783483109e+01 2.539289260097399392e+01 1.030620682645853742e-01 8.078035396837176954e-04 -3.028397765005036035e+01 -1.312751397218861271e+01 7.819670679056045515e-02 4.268251529196422610e-04
5.160956146756910101e+01 3.189797924401426243e+01 7.464958087235486206e-02 8.561679974609367810e-04 -3.181921528715909275e+01 1.073717062368723063e+01 7.165765180198215012e-02 4.171346106538280081e-04 -5.883817046593224021e+00 -2.860398082652912422e+01 7.419908981250510072e-02 6.229731358527149012e-04
2.238801997389083809e+01 9.074902209264342900e+01 8.979945308495727863e-02 1.604870359886533722e-05 -3.445921149506023085e+01 5.810267942000075436e+01 7.587883916018020591e-02 5.117901053439123627e-05 -1.948665975410428786e+01 1.882702508370529770e+01 6.330685188037105116e-02 1.458091899455331243e-04
-3.301374640778895042e+01 6.664554340814795808e+01 9.423772910864497421e-02 1.782006087898870813e-05 -8.610915051037173384e+01 6.703213049291728964e+01 1.405593100632045456e-01 3.458217155190140282e-05 -5.104312444540786231e+01 2.101025154064664946e+01 9.233661102366226558e-02 2.363292331949295530e-05
2.246470804375988450e+01 2.832710056856980074e+01 9.501422720792764010e-02 6.085703660689620450e-04 -6.206911511314623908e+01 7.212337790871962362e+00 1.195744021266005597e-01 8.485921405571114238e-04 -3.001112233198475820e+01 -2.985545107568832890e+01 9.898583525210026546e-02 2.997652257305368699e-04
2.013799300649982627e+01 5.309635701780084105e+01 8.690849732886705981e-02 3.398867600237455086e-04 -6.406465356103889519e+01 3.557267787514751234e+01 1.054323027545370217e-01 5.045862324956208560e-04 -3.171634350337680530e+01 -4.501160438602272329e+00 8.204195543059680795e-02 3.138133155199737808e-04
3.212462465806547129e+01 7.841132949672325481e+01 1.046470379435449072e-01 4.360233985940032721e-05 -4.120918810961114076e+01 6.953773752204656944e+01 1.061229379646255605e-01 4.498612518730603669e-05 -8.979924709073360489e+00 2.259251779369679269e+01 7.227053614635682577e-02 9.910613414179540520e-05
9.551113485913781176e+01 4.069044349014564688e+01 1.159225311020945226e-01 9.058608619445934220e-05 -1.561850323787149719e+01 3.393229189040376781e+01 8.777525382940717935e-02 1.875175316615205004e-04 2.623725013092144565e+01 1.508228598725289471e+00 6.418580431307449596e-02 2.592338959217394012e-04
6.764228132986295350e+01 3.003340194954213871e+01 8.670797804082679139e-02 5.332745303003103140e-04 -3.438083241871353124e+01 1.991859653639289007e+01 9.461644219193336702e-02 6.806617663451764930e-04 5.142356769472523403e+00 -2.000623823693010905e+01 7.103228722476581658e-02 9.877993472226596211e-04
2.133601287855566042e+01 5.741928259745482421e+01 9.549152346777042832e-02 2.319558838828544107e-04 -6.197374749050533183e+01 4.378778719478751924e+01 1.227950707042415462e-01 2.665157879580523138e-04 -2.104106411968969681e+01 1.125087658405294455e+00 7.928532038923266634e-02 4.933520425044814499e-04
5.085339332878647411e+01 3.257835791223694599e+01 1.492423138759604584e-01 8.684002206132466041e-04 -3.137598152034179222e+01 1.789030524508102715e+01 1.280320646061881840e-01 5.391801868363725429e-04 2.103365950877272539e+01 -1.805708868016153801e+01 1.118172153548881165e-01 4.714063742979314681e-04
4.606454825629938910e+01 7.451331887141016352e+01 1.398211399238027119e-01 6.131923089993715069e-05 -2.259754769224334225e+01 4.828221206840930790e+01 1.122016138638399635e-01 1.244995232807788715e-04 1.779131578781703382e+01 2.662937152890606995e+01 7.897801460511641447e-02 6.731580040463703435e-05
4.761706434687465617e+01 9.191416389338147042e+01 7.610536101985362900e-02 1.600135602525961883e-05 -8.968949851195018752e+00 5.370309665267971155e+01 4.490013436269055941e-02 7.254896423024096428e-05 3.204457130373842944e+00 2.014921416863544579e+01 4.306338356900549225e-02 1.549781035483831443e-04
-4.249371823865750741e+00 4.695824639862632210e+01 5.991152255289164397e-02 9.276034551318165008e-05 -8.239116216969040352e+01 3.130973573573334789e+01 8.048321817191286809e-02 3.278027946768365727e-04 -3.912239125942441120e+01 -2.840474364558953635e-01 6.681000351797687642e-02 1.795385904919188447e-04
-1.518944354376595562e+01 4.627461190069523411e+01 1.316050225761681014e-01 4.541319283292849236e-05 -8.230858766968678708e+01 4.016547063406730445e+01 2.038979623726108192e-01 1.814350289984184128e-04 -4.117053257392458221e+01 1.197783481554487572e+01 1.151157739930974283e-01 6.897974518718241884e-05
-1.845576304589907579e+01 3.673285408022337606e+01 7.625474823167133209e-02 8.800245960207414716e-05 -8.305743604781889644e+01 4.216623019666827332e+01 1.339735084625095773e-01 1.686998642025749450e-04 -1.882735471941661487e+01 2.092917836638022777e+00 6.380800039607519014e-02 5.303234744970815708e-04
-1.300065492372408649e+01 6.249629426829139334e+01 7.061076997381711406e-02 3.535161176640236200e-05 -5.937928648201658177e+01 5.610457479384751167e+01 9.199076010843994233e-02 1.116491857209286003e-04 -8.885737393500241055e+00 1.251325829647619514e+01 6.343479536806637120e-02 3.294896165366698916e-04
-4.550612436823534557e-01 5.156764227786453603e+01 1.103760548525193480e-01 1.213130068356427108e-04 -6.201357962006909474e+01 3.584965187282332977e+01 1.419391745835893170e-01 4.820607536666954339e-04 -1.089900635270474538e+01 3.127081434812526428e+00 8.592063920250980757e-02 7.527319766687891106e-04
2.579519842286262943e+01 5.854222846639692079e+01 1.185899446572186433e-01 2.387151109873031905e-04 -4.071810927095955179e+01 2.779235937223567632e+01 1.161908201462705653e-01 5.682377208160523281e-04 1.166777108390003903e+01 -3.492470025494015307e+00 8.383765646278246164e-02 7.912270005567397999e-04
2.689493794711446384e+01 4.537011776531699070e+01 6.701091604403616731e-02 5.839972254564485942e-04 -4.530961343006000419e+01 1.878201951561360161e+01 7.002229604543357133e-02 8.110602369582618808e-04 1.020542778245819093e+01 -1.868285090810955040e+01 7.583718657602779578e-02 8.001267620925753147e-04
4.762741425792888350e+01 6.880162801913972714e+01 1.081920924119789545e-01 8.589259725127906960e-05 -1.367870147063584163e+01 2.743280963407000783e+01 8.162701288666279753e-02 1.605300658003475209e-04 3.898559779152668625e+01 -6.651497831444143749e+00 7.555831302480661704e-02 1.093589680515307471e-04
3.056475642185900909e+01 5.270973986403104306e+01 1.080007468948099986e-01 3.256438681638989239e-04 -3.138201080499088746e+01 1.772040004928621215e+01 8.834465492240366202e-02 5.354691449297641591e-04 2.021728016774058290e+01 -2.330898267589437367e+01 8.256056610838727328e-02 3.833297951290462252e-04
9.856143240386257887e+00 4.049308537046280065e+01 1.110070096277297469e-01 3.717356700348889453e-04 -5.470164233723525626e+01 1.646991386752885234e+01 9.852521890034704466e-02 1.053629816978130483e-03 5.725830048400958106e+00 -2.851986670418898484e+01 8.107878559699961685e-02 5.053381013372674948e-04
7.767383720322111884e+00 7.527212955968576580e+01 9.399711206174199418e-02 3.781446822708813151e-05 -2.751995414854312827e+01 4.735731778835272365e+01 8.165607173581231060e-02 1.275699971350931477e-04 2.893443163451945921e+01 1.137806952561124518e+01 6.059844599066172011e-02 1.171064756610275606e-04
-2.541133767026549606e+01 5.067419822060158197e+01 1.045354533074827202e-01 6.042009236231233861e-05 -6.686937885239774459e+01 5.656928260793629448e+01 1.368854274552978867e-01 9.682912175746720407e-05 -1.345355244914101966e+01 1.156560679885386733e+01 7.114284987337039790e-02 3.320017818923861317e-04
2.003666462682897631e+01 7.146190757935936233e+01 1.132506530190922345e-01 5.070761170636407041e-05 -3.290155483247866641e+01 3.264706315817529259e+01 9.329132812097085115e-02 3.703634030200499139e-04 -6.466183200625831573e-02 7.589596994044073064e+00 6.120950599760965199e-02 5.554149548643679728e-04
1.300200830119572117e+02 6.481525534812205080e+01 4.010459734194958270e-01 1.990052563541217239e-05 4.961020927326418217e+01 1.420377497623081453e+01 9.622253216646756147e-02 9.362212425869688098e-06 7.570117725404452358e+01 6.611003774436393599e+01 8.935616578090664619e-02 7.572741448116446640e-06
4.490935962409100313e+00 3.279599975549191981e+01 1.641289656935824293e-01 2.720651884833286539e-04 -7.043101569052205946e+01 1.588657398803669452e+01 1.986648203904389509e-01 8.851492920789323345e-04 -1.347425730403703348e+01 -2.099074447472978733e+01 1.050551739557606806e-01 8.535089045018588293e-04
1.509787827911421632e+00 4.533386582986814517e+01 1.514335750391780921e-01 1.905893782060973953e-04 -6.573637941622970970e+01 3.144020246429699839e+01 1.784336815268285636e-01 5.531053016792049706e-04 -9.471173757861027553e+00 -7.083266664094084675e+00 1.019468598840950341e-01 1.100705951239644344e-03
1.567193429789413130e+02 5.872883967103519609e+01 7.722868232161000934e-01 1.472047139573436023e-05 5.858466788002393599e+01 3.156840484237686439e+01 5.811939230106465820e-02 7.892995718562462483e-06 5.449256053187665572e+01 4.723647999202829340e+01 4.644251929480053970e-02 1.974279383216260382e-05
-1.492318431461949402e+01 7.115597863630051734e+01 6.604670545206313415e-02 1.710962205361480691e-05 -5.099076629002556871e+01 5.855623928737459494e+01 8.477612508885043474e-02 7.866119546318305837e-05 -2.410174089865147362e+00 2.163936989954073908e+01 5.089700612367542565e-02 1.717106128857680638e-04
-8.754753149153243541e+00 3.775556938933729612e+01 9.534659515678171882e-02 1.182201316270901036e-04 -7.756520277579041078e+01 3.014235471893790574e+01 1.190846049454937772e-01 4.187235111649836817e-04 -1.981034764187372232e+01 -1.154404955285250622e+01 8.335215058091981211e-02 8.387000471310838154e-04
-1.257003631223142293e+00 2.555284124258970024e+01 9.510498456438282178e-02 1.771631760349285615e-04 -7.538690496033029831e+01 5.005065819668814697e+00 1.219335962587092537e-01 7.297743151146441048e-04 -2.019630658736434725e+01 -2.760120480990401148e+01 1.102541483386460380e-01 4.687245669163278539e-04
2.873682032384680696e+01 9.473812212373711361e+01 9.457167560183105115e-02 1.271341694315035794e-05 -1.234444915051635405e+01 3.786245428570527594e+01 6.041197990081995095e-02 1.413699312379975163e-04 1.004309720597500544e+01 9.258381882287944009e+00 5.948269248995973618e-02 4.112568725945219559e-04
8.023897956730822045e+01 9.830195033175046149e+01 2.680944345493121994e-01 1.133749644983928811e-05 2.512967875364364545e+01 4.227985237029793097e+01 1.025390590570563198e-01 2.279424046879492354e-05 3.695973550057042445e+01 3.658667465692815313e+01 9.185954397943896232e-02 2.862465932392642753e-05
5.226924349814678550e+01 4.824379257559285605e+01 1.447620866697172659e-01 5.461307979735402496e-04 -3.145298474463000105e+01 3.798614539416993097e+01 1.260344700661570616e-01 2.852801658756259039e-04 1.855207887544464640e+01 2.533524724634809377e+00 1.040881789410509628e-01 3.287750061317118466e-04
-1.716760304913440507e+02 -2.863844178965349840e+01 1.542846989657456147e+00 8.297686652934908858e-06 1.018345080252389323e+02 2.427183383767878055e+01 1.044358128269582547e-01 2.232719061731117918e-05 3.885516527269745524e+01 6.442111936172275932e+01 4.346738636934548844e-02 1.202213339625851792e-05
1.297349773355293792e+02 6.925695741425394125e+00 1.830337891045521193e-01 2.706658372935052926e-05 3.951059996615584424e+01 3.565544038588373610e+01 7.018705896152584167e-02 1.783527653620414739e-05 5.489390848756435304e+01 2.645068483622577205e+01 7.021283859692729890e-02 1.823454036559321218e-05
4.236608464001366059e+01 2.636709500545605778e+01 2.416126223646707649e-01 7.318625012151647570e-04 -4.819178629882731002e+01 2.657986935271764750e+01 2.342237724349959249e-01 7.854974742506813873e-04 1.383050160607304768e+01 -1.605201846132187171e+01 1.735485577738614116e-01 8.173195886242451023e-04
5.053865609900706346e+01 6.105342922147578122e+01 7.515032454264182482e-02 1.850322744352062357e-04 -2.199035960054183647e+01 5.910484531596003421e+01 6.198988377373721576e-02 4.538347473908240534e-05 1.719771192532445880e+01 5.945316363660825054e+00 6.638797915641203584e-02 3.293701048471713629e-04
1.245001604907368176e+02 2.479924049787622664e+01 1.960176015977178055e-01 3.669236003656944656e-05 3.768019352895885987e+01 2.258643407138215764e+01 7.537863669049356397e-02 2.055569081335552345e-05 5.618547195920507420e+01 1.355215558454414371e+01 7.192469109370416835e-02 2.840961850007504082e-05
3.750328134299675042e+01 4.143895736987848721e+01 1.075439734948408638e-01 6.883422838132182515e-04 -4.186163432357646741e+01 2.809567171982616074e+01 9.301497873193224908e-02 5.840581638133281748e-04 1.407938001090241187e+01 -1.383654717450709448e+01 7.929254013100044129e-02 8.568301274466042080e-04
-3.346115843440130533e+01 7.811869866565463383e+01 4.523030656689811663e-02 1.466476161392042428e-05 -4.334775328577527631e+01 9.548430409854404388e+01 6.891447519670353128e-02 1.368889014181138054e-05 2.247017406740948964e+00 3.708448601201182271e+01 3.306616447190995761e-02 2.925162143019794444e-05
7.889999796899950013e+01 4.934971021572851413e+01 6.170895437667136413e-02 1.618364792495149377e-04 6.592718666142432404e+00 2.504279795645032891e+01 3.680284860461641855e-02 6.549395711853043210e-05 3.748983250681687451e+01 -1.142191022762029107e+01 5.504001886249146325e-02 1.518092394065142083e-04
4.272613447962500999e+01 2.681220633615741633e+01 1.102839279603044648e-01 7.607826471172312146e-04 -3.791707666072710481e+01 8.382957162899810299e+00 9.152467783245750443e-02 5.518601939715891622e-04 1.762786560137362457e+01 -3.037841136101345896e+01 1.027735842581984221e-01 2.283947265900204454e-04
1.571146655901704392e+01 4.176108589356329048e+01 1.230251562941416660e-01 3.895039791707119339e-04 -6.645180005206273677e+01 3.188516835387723702e+01 1.360316800172568508e-01 5.254348826585259922e-04 -7.692598018061094223e+00 -1.103717754212354585e+01 8.762219322828737611e-02 1.350886764020149807e-03
3.573380905283932663e+01 8.250539183937083010e+01 8.480181419359873740e-02 2.575162292187695406e-05 -2.659710555977653712e+01 7.028347030680532725e+01 7.180190400462498068e-02 4.618985870479573391e-05 5.479917411463466337e+00 3.103873728404225218e+01 5.300271451619065904e-02 6.170167257176893281e-05
1.140833634878457161e+02 -1.157024966809981947e+01 1.184329216886980674e-01 2.663427578710942018e-05 1.889055661406824882e+01 1.098694455417135174e+01 5.743609941121922274e-02 3.342872417884460963e-05 4.633350511760111345e+01 -9.308048022605868610e+00 4.772363977291450149e-02 1.142570139137636423e-04
8.857111637133814952e+01 6.167715281038682384e+00 8.416126825953998414e-02 1.339536343871480339e-04 -6.420930467960888954e+00 1.753755441426921280e+01 6.064973824052505291e-02 1.355982879430082889e-04 3.573526359183004075e+01 -1.397587087421957008e+01 5.643671259715403454e-02 1.971621368052506611e-04
3.739674364857062017e+01 2.536069665990125799e+01 7.134123010826268207e-02 7.698303712432277759e-04 -5.641207368520845478e+01 2.209374228786478156e+01 7.661105762632930416e-02 9.321861081682961472e-04 -3.136712800231103992e-01 -1.927565898334273697e+01 6.313341064401327418e-02 1.003877208400186889e-03
5.562717601170778181e+01 4.402589106324395374e+01 8.591445701394737067e-02 5.756256055754868563e-04 -4.106607595203020367e+01 4.463483987447750678e+01 8.070784278449900928e-02 1.951457613574856316e-04 1.726992990590850763e+00 4.212853652238749191e+00 6.331463273315415807e-02 7.602934230267455705e-04
5.185705312415635149e+01 7.336714506066819297e+01 1.206379634905930115e-01 7.324126016359549976e-05 -2.849824026359832629e+01 7.221646945390421024e+01 1.126680046332134838e-01 3.127986738812272915e-05 1.011217180631964929e+01 3.488336745754792645e+01 7.694648423608663190e-02 3.040507379890347890e-05
1.775505941506044039e+01 4.093324110054807363e+01 1.178770324890513477e-01 4.111684473758920330e-04 -7.802179495732001158e+01 3.593331427536216438e+01 1.502259354080861531e-01 2.944249978748857480e-04 -2.440888350227593762e+01 -5.650447203199044921e+00 8.965391481193635270e-02 5.634925748973819426e-04
-5.897669772011479949e+01 7.744114316989370650e+01 9.894233232480738327e-02 7.350468108026780754e-06 -4.045798408157340731e+01 1.466063711227614590e+02 3.270858076325686148e-01 8.112785786053946220e-06 -6.001806595463194327e+01 4.887865023793963815e+01 8.457221035005807463e-02 1.135559590482280159e-05
1.183527603920194196e+02 7.378983905391497444e+01 1.788037338233169904e-01 1.564807079102838045e-05 3.629449968677137406e+01 5.272649632973190137e+01 5.493557934768981965e-02 1.194703712331557844e-05 2.933230223894361544e+01 3.056883095862612976e+01 4.842893738287541022e-02 6.003442079880689982e-05
8.905834730028198010e+01 1.096849743977907643e+01 1.345514663534797817e-01 1.631158575731517593e-04 -1.120125271588648808e+01 2.324009697048509793e+01 1.013434896389346640e-01 1.523356807989089442e-04 3.264210807882624721e+01 -1.069381458771211335e+01 9.581332443173014302e-02 2.396745977883703684e-04
5.170937620767804788e+01 3.381485938649408496e+01 1.008749435458270033e-01 9.089674505796943235e-04 -4.367265855632086158e+01 2.882814540282418037e+01 1.035442476485379237e-01 6.069490638288847426e-04 -1.481745800764785237e+00 -1.003353207685892023e+01 7.788280490984451909e-02 1.335678628348402038e-03
1.093850181342619265e+01 5.701918588561746759e+01 3.410661179853965996e-02 1.812229632237716118e-04 -7.932658301321872329e+01 4.463645291702810880e+01 4.023556681311100253e-02 1.591961011976070553e-04 -2.953853517776169468e+01 -4.358678182531273038e+00 4.435093857932346367e-02 3.760413159016364739e-04
6.859419851687903247e+01 7.966627137314009133e+01 1.492027089049311750e-01 4.279808105676988363e-05 -7.235919637528078319e+00 4.735334473363108998e+01 8.617468924451805734e-02 5.884815747742272695e-05 9.874572027282207287e+00 2.465621911095243846e+01 6.900281159252147356e-02 9.580134653127223715e-05
1.611676659035946813e+01 7.698883066147551801e+01 1.090768370460011016e-01 7.733395876216944166e-05 -3.998083022560724942e+01 5.359911113966855822e+01 1.074376785440401272e-01 1.118433674549618910e-04 -5.541634097978330509e+00 1.690343373819938932e+01 7.122372389428656414e-02 2.393366575437940586e-04
-8.020709079157911958e+01 1.895635923608169904e+01 8.224790273060625378e-02 7.897388817168033088e-06 -7.444597203786339890e+01 1.217476733232910107e+02 2.601523731693007324e-01 7.543321797220643221e-06 -4.164211701932210730e+01 4.372413282994316575e+01 5.014760286815267420e-02 1.354905293109645677e-05
4.030589496429602292e+01 4.977687751202949329e+01 8.531358092812757477e-02 5.567381800834497610e-04 -2.831361502151949949e+01 4.610133409637213298e+00 8.229441341640995888e-02 3.782471740517474195e-04 1.365481607916764162e+01 -3.147470774560130380e+01 8.643812040077605841e-02 3.224200131082458455e-04
1.333160040290488269e+02 -4.132651202491909714e+01 3.428598758599254448e-01 1.720209803592093973e-05 6.502201527957979010e+01 -2.943238690964070514e+01 1.096500057423909769e-01 1.843472325016530709e-05 1.164748358557899621e+02 -2.315883817459149085e+01 8.413087102654770444e-02 7.331527864227885201e-06
-7.401120370861362119e+01 5.990828269451635890e+01 9.029047777974047451e-02 7.533649515004454023e-06 -2.050114224372050131e+01 7.309101382277302150e+01 7.116184442630489604e-02 3.027570859208519915e-05 -2.440297000255926274e-01 2.242661121452108475e+01 5.956647156134503573e-02 1.443485996895374566e-04
2.757392916757790502e+01 2.321704096825594021e+01 1.225695081518856089e-01 5.675274499182519222e-04 -6.263576028493535830e+01 -1.090257675787808544e+01 1.374954143878951429e-01 3.524565757334724133e-04 -1.747225900588134806e+01 -2.479251464056274301e+01 1.150186340763963699e-01 6.031834646616380255e-04
6.309194719935360496e+01 2.947782887660759954e+01 1.520193318141538630e-01 6.027761440037589669e-04 -3.178968588082327074e+01 8.212796499838420416e+00 1.243151604040256958e-01 4.438799828545191223e-04 6.718127066517831203e+00 -1.973154076553466751e+01 1.136473273204704065e-01 9.067677431305474958e-04
3.257808781959431599e+01 3.853054688902268055e+01 9.333413977446637644e-02 6.729378104106300672e-04 -6.150719746532485033e+01 7.389096267360168113e+00 1.003920356173353540e-01 8.599882540374320476e-04 -8.046005100505935204e+00 -1.297711456302032040e+01 9.141937855401249813e-02 1.323972376533904833e-03
1.975584537010403707e+01 4.656628029938812574e+01 1.053154952483809775e-01 3.619980607765343984e-04 -7.511316915018917939e+01 1.413441824504601563e+01 1.212713704880070409e-01 7.882980487901672124e-04 -1.548275172022374058e+01 -3.541118232488112749e+00 9.529214113616442383e-02 8.408671747920299418e-04
7.920391771898817979e+01 3.143955181023242673e+01 2.075640503644469170e-01 2.795831393467201127e-04 -1.652595800939711879e+01 1.257189704605519864e+01 1.387662533235566875e-01 1.845664896539091833e-04 1.863927104601253149e+01 -1.842138681070829875e+01 1.148586026125806153e-01 5.129910386770589192e-04
5.082324133536124577e+01 3.423564228938157328e+01 1.335629789027009962e-01 9.066151152396586827e-04 -4.507525653805760868e+01 6.997290875843092728e+00 1.273611988028998943e-01 7.286571080272712239e-04 1.711988296218877936e+00 -1.707984786898867924e+01 1.045676136969017622e-01 1.123335427338081850e-03
2.701299845107782427e-01 3.428546963855065854e+01 1.263764575931483336e-01 2.594793725174474584e-04 -9.406177669785647311e+01 9.862719133152778594e-01 2.013794164702492062e-01 4.048926039951766397e-04 -2.527342758708409676e+01 -5.646692825919671144e+00 1.090318058092743653e-01 5.070342007400879206e-04
1.760659231222696519e+01 3.247908869137170029e+01 1.435688305222902750e-01 5.028189358844631709e-04 -7.978832037133433630e+01 -1.734503028835106653e+00 1.801104936991489713e-01 6.926213462014980601e-04 -2.458587502757966803e+01 -1.201364918119818093e+01 1.223353138947009394e-01 6.063792542444209699e-04
6.627935059182982513e+01 2.124433599661109540e+01 2.111072517100052726e-01 5.207227302131270993e-04 -2.961796988798394281e+01 2.170603470230108911e+00 1.689931332780266748e-01 3.488824837907490099e-04 7.511368436253205161e+00 -2.580013665673083167e+01 1.322483071581194158e-01 5.145969973942502839e-04
6.649241959080771380e+01 3.283457485529901732e+01 1.525534634508466103e-01 5.757160963703655604e-04 -3.324382430745762917e+01 1.342724015964996553e+01 1.242958574261713856e-01 4.664638180709056907e-04 1.264191276752559290e+01 -1.500631731596908836e+01 1.096894230257726421e-01 9.200559588536409358e-04
7.921267013626810183e+00 4.091014425477933258e+01 1.340768990458567345e-01 3.267746657313702033e-04 -8.706334840689460464e+01 9.552420371829427381e+00 1.958746757670389582e-01 5.446648108747006523e-04 -2.109514082358565190e+01 -2.545398573579404466e+00 1.113511280226485989e-01 6.624186762609732314e-04
1.578885542840690981e+01 1.952631286962365564e+01 1.226120357547352546e-01 3.910733163720868681e-04 -7.349147506358653459e+01 -1.596726851890307231e+01 1.670740602166766453e-01 2.845589898328873351e-04 -1.919204193298617867e+01 -2.862521601610187361e+01 1.078732025083129903e-01 4.465052747482899640e-04
6.014792167165257553e+01 2.075723019195205055e+01 1.211585257645357711e-01 5.404110428547853400e-04 -3.502848726051437467e+01 -1.389962854619336108e+00 1.027672899504061266e-01 2.796172776040210589e-04 1.569957569048349599e+00 -2.677433982785855449e+01 1.033978386834366880e-01 6.207080720646443797e-04
6.740443154564452755e+01 2.332603112015365809e+01 1.147791271956809939e-01 5.210360190365038221e-04 -2.985501951236417284e+01 3.325566743000258896e+00 9.120957570222985866e-02 3.757483573929025662e-04 3.857665221126589827e+00 -2.471579734188061295e+01 9.336239449409504398e-02 7.389222380226354936e-04
1.506026895213175010e+01 6.908716101070735860e+00 6.459459408430219540e-02 2.568184178337246169e-04 -6.923660900387253037e+01 -3.359912981031968826e+01 8.667644574058611107e-02 7.517802964846039460e-05 -2.142472946251014321e+01 -3.596449127426976844e+01 8.152392405983048540e-02 2.650056239769165919e-04
3.824311280119611922e+01 2.641639082374082648e+01 1.196886388656647482e-01 8.092833157901993795e-04 -5.881727810638025744e+01 -2.998994169452223968e+00 1.242182345603854293e-01 4.749080555048233536e-04 -1.296141246681370873e+01 -2.158251238382424830e+01 1.130958616212214968e-01 8.333082389847493599e-04
6.446484562073163715e+01 2.801529544011878770e+01 2.222872030742941707e-01 5.448569317507004958e-04 -3.509769754700324285e+01 8.798243402477682551e+00 1.802613720756108540e-01 4.779538285490624039e-04 7.301565905249796096e+00 -1.751988840807675274e+01 1.398485848244567231e-01 9.369293079747718521e-04
4.390825651940937746e+01 3.104241160514869335e+01 1.020518774783819166e-01 9.854766200076323611e-04 -5.424143269839318293e+01 3.336499920565217270e+00 9.692752195357230705e-02 5.997952064715844850e-04 -1.144472079293093536e+01 -1.826997247592307616e+01 9.316730270703506289e-02 1.066491669675102621e-03
-1.976550052490075515e+01 2.736395513396542967e+01 1.216898791182167150e-01 1.147437150283314342e-04 -1.130916798457746495e+02 -1.157732856419880640e+01 2.489045801655683232e-01 1.008442441594453731e-04 -4.287111311348490261e+01 -9.373380164147357974e+00 1.118915138905479667e-01 1.559764408759861892e-04
4.476210035269004628e+00 3.219709055382593732e+01 1.025390958431062899e-01 2.645397838677989539e-04 -8.531613242550521647e+01 -6.945561565250695679e+00 1.413499093307245269e-01 4.796533375237649289e-04 -2.990403354063852959e+01 -1.754085094561976987e+01 1.046907368720775278e-01 3.421115558306780653e-04
4.347374605687954130e+01 4.374166282030002151e+01 1.510644233697099048e-01 6.834409454885891164e-04 -4.709964639275817433e+01 1.414628415789000115e+01 1.395646042870833936e-01 9.652225865401947323e-04 -9.374663310304882202e+00 -8.797955740323503804e+00 1.096416620977133938e-01 1.179862692918531852e-03
5.229645532141268660e+01 5.766432066621424468e+01 1.653117219585117370e-01 2.634736966584187950e-04 -3.964839532625870078e+01 3.112663386975954083e+01 1.374630470164098228e-01 5.162692125515810177e-04 8.624593421991973985e-01 5.024754553273873547e+00 1.096123298419718201e-01 7.081065418341229382e-04
3.532327501421148241e+01 5.443039978291933778e+01 9.548587800512310653e-02 3.916751381550885721e-04 -5.701135829425013668e+01 2.574736571886781178e+01 1.061693737306046437e-01 7.772672174785842918e-04 -4.040915762006140888e+00 -2.906258230715523361e+00 8.686655698771778011e-02 1.172331129423548031e-03
1.166054126684702830e+01 5.051296613418594461e+01 1.194813749519186979e-01 2.148924941394847032e-04 -7.990790447782038086e+01 2.433849617839031865e+01 1.695564823454039638e-01 4.822823507338863799e-04 -1.671961501923303928e+01 -7.998393952717978150e-01 1.101559673221304686e-01 7.034880485616112726e-04
2.387021500367369597e+01 4.591092139152712548e+01 1.274263740831335368e-01 5.074512875555764815e-04 -7.463797106650751800e+01 2.062218649825443251e+01 1.668949015428740357e-01 7.168013746165070692e-04 -1.645617451196791947e+01 -3.696995959393599485e+00 1.130436774792269311e-01 8.098919608622639696e-04
1.954126677968439552e+01 3.922930163281393590e+01 7.364654181291489798e-02 4.496642528938888913e-04 -7.896742949467807193e+01 1.299346037448212599e+01 1.049728370010096223e-01 7.058053669237420369e-04 -1.625920475878250215e+01 -1.016336702739721254e+01 7.398585304938135043e-02 8.750915778543320259e-04
2.048837703907154051e+01 5.501480779736749582e+01 6.891137133649564983e-02 3.052616819725596721e-04 -7.634811326775174223e+01 2.949715240142000994e+01 9.470841230596205307e-02 4.687301298214692686e-04 -1.071538595844870301e+01 -2.140043763123668175e+00 7.520998407307979972e-02 8.888890464608248995e-04
2.162508228660004406e+01 3.093385502619893401e+01 1.242296135287440512e-01 5.799420504708814464e-04 -7.731947929275339959e+01 4.657131912987951594e+00 1.819030036920014082e-01 6.972979645473113136e-04 -1.048447719573280068e+01 -1.617506361911728163e+01 1.120705210488447262e-01 1.223785413710009630e-03
7.236925675771169741e-01 1.980885446392338878e+01 1.323007351076287974e-01 2.070894151509069874e-04 -9.236180842375459576e+01 -1.692541038676316845e+01 2.222490333517388172e-01 2.783380222550287564e-04 -2.776073878935035211e+01 -2.509845033721394714e+01 1.146127868003094519e-01 3.880905948367832431e-04
6.754169719174175412e+00 3.605968637588635062e+01 9.915028919403007235e-02 3.653495067565059543e-04 -8.901343033575068375e+01 4.007887588516140909e+00 1.563702846360520982e-01 5.616181118245820942e-04 -2.351352225567720211e+01 -8.684629059011403029e+00 8.920453677318795904e-02 6.395766281100543011e-04
2.487429737936405871e+01 3.805322796136010055e+01 7.765359652043789251e-02 6.267157912100318647e-04 -7.075980795542041335e+01 1.031976420066520639e+01 1.092207942406715343e-01 9.310375532271680799e-04 -7.960918364721074170e+00 -9.497339694796776755e+00 6.943587157274505595e-02 1.334136472252301807e-03
-1.477855750981270422e+00 1.878581836308228503e+01 8.941558437057005315e-02 1.846625308665913697e-04 -8.441726874768502853e+01 -1.695696789516359715e+01 1.518250468752257443e-01 3.028296022476610399e-04 -2.271400930743363134e+01 -2.389699527013879177e+01 8.700792670496698689e-02 5.512036353174146718e-04
2.393258947598260189e+00 2.476680273484298311e+01 1.209905179172863360e-01 2.644287036305327824e-04 -8.310195685256610432e+01 -7.568245310155718109e+00 1.872692237284870609e-01 5.351946140700954580e-04 -1.929176995442611542e+01 -1.737787205763740772e+01 1.081252065077405039e-01 7.005723671333570273e-04
1.628605001042790690e+01 2.209710380478665570e+01 1.083682056085062545e-01 4.256190551923336326e-04 -6.714370139688499250e+01 -8.003450459733491229e+00 1.414986737560637309e-01 4.487977857878810723e-04 -1.447055596009530731e+01 -2.257336088317237355e+01 1.031033297300835289e-01 7.948076031830715463e-04
2.950045527638609943e+00 1.748229568650114274e+01 1.121461973289319403e-01 2.270462286306926735e-04 -7.315869827426969607e+01 -1.877798283803983992e+01 1.583242081987255856e-01 2.354480654527694246e-04 -2.720344008990820583e+01 -2.462709926573306873e+01 1.166955007933335592e-01 4.119687917201949072e-04
3.850396380826842435e+00 3.377301351144075880e+01 1.678732822027733107e-01 2.812465791358326845e-04 -7.845635926406094995e+01 5.003940064430627999e+00 2.384915115464218693e-01 7.075742220451393134e-04 -2.184436291933701568e+01 -4.647759204513702613e+00 1.459964044094021196e-01 6.941195723516959716e-04
1.400643712021119924e+01 4.646640098331268831e+01 1.188970867029389700e-01 3.027278278952131359e-04 -6.886318713456932983e+01 2.181731578261866389e+01 1.595347586972589993e-01 7.752537308809583473e-04 -8.647639360131879727e+00 7.047973718643877339e-01 1.226821786630124672e-01 9.279074039965190231e-04
4.619884156887572146e+01 3.181780226983721604e+01 1.147537447656449411e-01 8.917357897902248101e-04 -4.233837482525758134e+01 1.028693547996614122e+01 1.184056421082897159e-01 6.902497371598526749e-04 2.152328964536470490e+00 -1.578417036020116093e+01 1.238871648540465081e-01 1.167868074747623313e-03
6.177830264780533298e+01 4.119877544673807535e+01 1.411353075672413526e-01 5.806713521479031203e-04 -3.009616865548972342e+01 2.193194799375090298e+01 1.209511022079214487e-01 4.588372624133420577e-04 1.167539753338159514e+01 -8.793685090884745037e+00 1.284762551571872191e-01 8.615940251946569393e-04
2.551589014556518720e+01 5.788584059554784744e+01 1.240897978505906690e-01 2.495014103287272224e-04 -6.069013724246472208e+01 3.265236644373660369e+01 1.357403232197477161e-01 5.812035359308627023e-04 -5.810468758828453595e+00 5.102744635828093678e+00 1.205925305273920500e-01 6.762533581505449521e-04
2.499111931656629793e+01 4.571722287062044643e+01 2.504472646899453259e-01 5.447349099063640739e-04 -6.532722248059219794e+01 2.143277639241161481e+01 2.828751327453248310e-01 8.163300841867928304e-04 -7.539824623394381753e+00 5.966283937080443245e+00 1.905662031788798727e-01 6.289793655968504245e-04
1.513981171494211786e+01 4.519620448841901350e+01 1.865672488962295261e-01 3.378464229090589457e-04 -7.581818141685539558e+01 1.956470172598902479e+01 2.351543667702132023e-01 6.918095681807399141e-04 -9.331657070067475246e+00 4.548929311103435680e+00 1.595998271257651202e-01 7.048150162059412319e-04
3.500903981258854003e+01 5.248369241318920331e+01 7.671376096411666734e-02 4.185176356093448652e-04 -5.605923167199271973e+01 2.854516394422355674e+01 7.409187542772195656e-02 6.806919190946795735e-04 -7.139991649642219995e-01 -5.376821609413553915e+00 9.134398414973243785e-02 1.302330935964765958e-03
8.731617026415632310e+00 3.995137878157833455e+01 1.369971932085985444e-01 3.556401177332972900e-04 -8.196083341971846892e+01 1.178991143379355222e+01 1.822471700669295869e-01 6.857617778254322194e-04 -1.653503185660562025e+01 6.237997300443375304e-01 1.209715154647653113e-01 6.478767881196926919e-04
3.206048929110706158e+00 4.124148330303054877e+01 1.571119440982053084e-01 1.731526769759459620e-04 -8.629761935895504621e+01 1.371901593635521799e+01 2.227049730671019911e-01 4.999711820419965903e-04 -1.921548774544978144e+01 3.854176073079125242e+00 1.319080628768335983e-01 4.435414809268858677e-04
6.686881751049813261e+01 3.755785848006765804e+01 1.483440080438137021e-01 5.358032380223473352e-04 -2.500258402669891566e+01 2.114360642857044681e+01 1.119880074656926933e-01 3.518185921285367935e-04 1.540708350273607330e+01 -1.267294889580725403e+01 1.059589573539879287e-01 7.662492780967865812e-04
2.085859466752364355e+01 3.161651030270394358e+01 1.460397620792221740e-01 5.508545596560051683e-04 -6.914987310090997141e+01 3.447320321249185859e+00 1.746274999605144651e-01 7.991738265818776246e-04 -1.045105467755751505e+01 -1.069221872820677888e+01 1.225397000809629183e-01 1.135704897579095434e-03
4.720229770922109935e+00 2.958691898794436526e+01 1.525616403816198174e-01 2.935973090764500766e-04 -8.374716911074308712e+01 -5.377854719775343462e+00 2.155971892206365315e-01 5.770449867096453861e-04 -2.417966647364542965e+01 -8.401117733513199681e+00 1.320510405953718436e-01 6.124093670060625416e-04
2.562335521991409237e+01 2.544733426041742064e+01 1.123741859436715868e-01 5.815557100285608872e-04 -6.198715314806045029e+01 -4.253867592563045363e+00 1.327291008457058274e-01 4.511600950997103707e-04 -1.061535613072511097e+01 -1.959107163035492150e+01 1.101346939048094276e-01 9.899092806400870952e-04
3.767378727530100946e+01 2.676934325709520834e+01 1.375617586017104377e-01 8.149269131295306442e-04 -5.125558747531984949e+01 3.862377719826781686e+00 1.319982677157775508e-01 6.509984460948165397e-04 -3.273615108314475997e+00 -1.947468975094651711e+01 1.233733537263623503e-01 1.101097048117923808e-03
2.980731234044485944e+01 3.506643709769019068e+01 1.510903686651818012e-01 7.045805914590671680e-04 -5.993030981113642497e+01 1.060711059493698549e+01 1.491127357809004239e-01 8.803471108069831292e-04 -1.229724099978021989e+01 -1.054104252357317328e+01 1.333878283797050313e-01 1.005508647117712073e-03
1.437832283062467553e+01 3.568046472779191447e+01 1.596957751131240222e-01 4.267935007047919910e-04 -7.277823750910326339e+01 9.431306169709946730e+00 2.029773693528333922e-01 8.562420278079652461e-04 -1.922892499355308260e+01 -5.438017210649454647e+00 1.482187769070544281e-01 7.541883541743772549e-04
8.954498473147641135e+00 2.702063875020263595e+01 2.095028178722158074e-01 4.016761924312994185e-04 -7.741754352156426933e+01 -2.365641537883984125e+00 2.892541462931497165e-01 6.297376486318712009e-04 -2.242311114394167859e+01 -1.042046149155000556e+01 1.814551881300607294e-01 6.880233569273008212e-04
5.674797437501299946e+00 3.636909220658532860e+01 1.945483319699990998e-01 3.329532101554294986e-04 -8.528848128254841754e+01 7.424692481552996881e+00 2.801447749194189707e-01 6.064335846254053503e-04 -1.886295082577028737e+01 -1.210659697189572892e+00 1.726066351655244080e-01 6.590577679133356780e-04
9.521446365210094243e+00 3.711019879971961899e+01 1.208665057785199837e-01 4.058541362986008583e-04 -8.361016736211230693e+01 4.205111906636118668e+00 1.640198585295083722e-01 6.845630302371350732e-04 -1.764625267844543544e+01 -6.423947038766323558e+00 1.287021660695275571e-01 7.971684312498367392e-04
3.165999734609804506e+01 3.836991010517519385e+01 1.340106702248171910e-01 6.711648014328044790e-04 -6.246360041735439239e+01 7.688368689470313377e+00 1.462705840658574397e-01 8.460266163021071609e-04 -8.430417290815597653e+00 -8.694811004780095942e+00 1.207254268787701923e-01 1.271151693682844117e-03
3.295701967408655975e+01 4.112231940692274179e+01 1.370850620280767984e-01 6.759606809758953285e-04 -6.070573930805407770e+01 1.058676182016617418e+01 1.489851238930049726e-01 8.697327445365810560e-04 -5.689995849468233224e+00 -6.266815279193060029e+00 1.191334925174105247e-01 1.337276064742083095e-03
2.382178593618600360e+01 3.716769856645091608e+01 1.672938622558293176e-01 5.840175280149847515e-04 -6.872564562830046953e+01 5.830086573989701648e+00 1.981307822004584884e-01 8.979235860773248160e-04 -7.079803692802882686e+00 -6.201720517868390736e+00 1.446895571821683601e-01 1.254050640182667771e-03
3.247488197401089849e+01 4.102589617291025803e+01 2.228863763420062816e-01 6.852881230372863484e-04 -5.992237891634182745e+01 9.427600082841701479e+00 2.305368583321615317e-01 8.801767971707651463e-04 -6.827019647414034331e+00 -4.821654149233699727e+00 1.801555085170931103e-01 1.188056787133968950e-03
2.161172179425578932e+01 4.068325567182829872e+01 1.860131692709494911e-01 4.650058939056251912e-04 -7.037372849802775931e+01 4.456789462357177989e+00 2.070528491431659346e-01 8.247457147092104261e-04 -1.914714960693466494e+01 -5.268530611956594001e+00 1.699410384550029407e-01 7.563621301389659079e-04
9.623177201110099332e+00 3.011718441766766219e+01 1.295539413482215685e-01 3.725995749896970108e-04 -8.026572769054396872e+01 -1.252489554993986509e+01 1.676431478492021176e-01 3.527560589062830854e-04 -2.686028301308703803e+01 -1.313148729484648491e+01 1.428126002142143247e-01 5.536483713354352831e-04
2.009194691650556308e+01 2.672735437845330253e+01 1.133518996955886482e-01 5.113184676369422711e-04 -6.811320873018196664e+01 -1.322011327297890482e+01 1.373631126211125042e-01 3.753483896980116109e-04 -2.338454156863419797e+01 -1.965170965558196414e+01 1.323934116472989531e-01 5.471125767225217245e-04
3.169986502829290842e+01 3.631410719475427840e+01 1.809769515412500696e-01 6.821927194833087363e-04 -6.218485905354614118e+01 6.482855941343276918e+00 1.987278305646050236e-01 8.347445837695937568e-04 -9.848431317564575238e+00 -1.100416013207964383e+01 1.593808964199577016e-01 1.198363937432479114e-03
3.495850651582799173e+01 3.531499513153242020e+01 2.154210493908318147e-01 6.992318814785158584e-04 -5.914712038910789715e+01 7.967702964682619182e+00 2.270238015261717979e-01 8.716987551682675063e-04 -7.640446752898542471e+00 -1.118336197704626578e+01 1.724160331000246515e-01 1.350754776072580782e-03
4.817424661398426622e+01 2.541676340544418267e+01 1.347048930215607176e-01 7.026336405812495366e-04 -4.308310093181896860e+01 -7.612034835480266937e-01 1.246665982124418315e-01 3.497594114389560352e-04 -6.357523969183686674e+00 -2.331974583926172429e+01 1.342831290115680531e-01 8.668644311966987488e-04
3.890625115678032131e+01 3.028544957408640670e+01 1.897034279532783252e-01 8.123180565323688714e-04 -5.407786307881497834e+01 3.816433632910444462e+00 1.885213633565573921e-01 6.171516304163212783e-04 -7.856694522108429446e+00 -1.741991156127686935e+01 1.625624799319636826e-01 1.313936407275009431e-03
3.532851930880170244e+01 4.240354210155194892e+01 2.368567495749393514e-01 6.127439845170426632e-04 -6.014121702410822223e+01 1.567905104496621504e+01 2.400810967229656534e-01 9.547069907120603934e-04 -6.783474160817990040e+00 -2.834126419426893584e+00 1.737668573524220605e-01 1.076552507252868550e-03
4.000708000572248579e+01 4.951173323504768575e+01 1.470163159639868711e-01 5.573898113007703112e-04 -5.630119618469839082e+01 2.248555713436164538e+01 1.462137410741029542e-01 9.169526573498599413e-04 -6.691998268365803755e-03 -3.874414787363809620e-01 1.243219049268091958e-01 1.026357164904275008e-03
3.554166084533082426e+01 3.966635021940616923e+01 1.536675716913204759e-01 6.761941718508333388e-04 -6.051429656481939645e+01 9.275356266725294674e+00 1.610888415267693607e-01 8.764599961495019758e-04 -5.121129925620889978e+00 -7.385826515700751216e+00 1.299935485487306031e-01 1.377967202955007525e-03
2.673634449078203801e+01 3.864525991951826001e+01 1.759958218568611898e-01 6.744688994632325272e-04 -6.943132911482040015e+01 8.189458126550821504e+00 1.975800541734991089e-01 9.341188648602313403e-04 -1.110601361519982966e+01 -6.431095145498669119e+00 1.495521068284964283e-01 9.924305222819714521e-04
5.088424252812787785e+01 4.298081545287526239e+01 2.022724851936468782e-01 6.773959367969542610e-04 -4.730154086087460996e+01 2.224119037891463790e+01 1.791567724092511249e-01 8.261750795708855356e-04 6.910326214353659680e+00 -1.610288709584324573e+00 1.549195384029155853e-01 8.126340668626725293e-04
5.962423065516514242e+01 3.639674693482268708e+01 2.206519309228218706e-01 6.158471599572931665e-04 -3.854903166943807946e+01 1.930959661489454504e+01 1.853995587672355450e-01 7.483944355833535567e-04 1.118769618096931318e+01 -5.764326793124001647e+00 1.603022595000279937e-01 8.928170774701511304e-04
4.151199600908130094e+01 3.525211405896206429e+01 1.722398343076612937e-01 8.193388647854111086e-04 -5.535293007197540760e+01 1.579233777105436332e+01 1.739336510169613714e-01 1.046206107387693401e-03 2.718052868030518265e+00 -8.282228956929202468e+00 1.494601474800039131e-01 1.245230412770442340e-03
3.005183937762080149e+01 4.136716656402506942e+01 1.528317150041199890e-01 7.057609130071228589e-04 -6.654968145099677201e+01 1.914485903952731150e+01 1.679681974607712125e-01 8.598982373273437573e-04 -7.590119801611820982e+00 -3.866998910054347594e+00 1.384729213283565907e-01 1.079533764495269098e-03
3.988570095420144668e+01 4.079259904865011777e+01 1.419663931717881633e-01 7.766761818416556811e-04 -5.656068731161018093e+01 2.207147210856004449e+01 1.438298164434279602e-01 9.316150521911361823e-04 -1.995346846515794470e-01 -5.081432744067309493e+00 1.298456791128702603e-01 1.282919906691558408e-03
4.580101922162184280e+01 6.454738148695575717e+00 1.001101326139808290e-01 3.535003088954644644e-04 -3.974708440229453288e+01 -1.118472262309715859e+01 9.104975173287853385e-02 1.871070809553560758e-04 -1.801618136959379335e+00 -3.225689907109025256e+01 1.169313718775419342e-01 4.997845397824289028e-04
3.985018342160777394e+01 1.861659524347037475e+01 1.597359050608815612e-01 5.929051900555330681e-04 -5.884313375520467559e+01 1.659572872857365988e+00 1.652254979112339206e-01 6.688216209562677407e-04 -1.114011699564664859e+01 -1.791104573741719719e+01 1.400544587560534349e-01 1.108142836687215282e-03
4.619622720613753586e+01 3.266803843940702023e+01 1.624541680271218702e-01 8.750614961433030936e-04 -5.942508137153158287e+01 2.375451038142483995e+01 1.718000379368266051e-01 8.496676215025333791e-04 -4.279928581080688410e+00 -1.119902728376045847e-01 1.367674156068047486e-01 9.847825270725310380e-04
5.002755442112887607e+01 1.435004005672156424e+01 1.542116548137871246e-01 5.051934752163592373e-04 -5.941472117805673037e+01 9.072668428358911186e+00 1.590610478973614184e-01 8.801046682894895449e-04 -8.237640907494048648e+00 -1.196012957945781707e+01 1.387180929750003733e-01 1.321847973813697992e-03
5.027079174024297004e+01 1.001045782929242911e+01 1.799964051474455817e-01 3.892289260703967260e-04 -5.869710468493779842e+01 3.792204311699548303e+00 1.840759531706648855e-01 7.635555969692528564e-04 -1.005517409307972443e+01 -1.595864108270589377e+01 1.598213200369377474e-01 1.261350571129848334e-03
4.186767433586528142e+01 5.367845509363579737e+00 1.418120671237758923e-01 3.458438163058614773e-04 -6.480011014469543795e+01 -1.890102628402249074e+00 1.720610488749560740e-01 4.748440269298360560e-04 -1.082314880388095091e+01 -1.978983665881456133e+01 1.319238814436024809e-01 9.652232051143395464e-04
4.850148686137718812e+01 1.229107035193575648e+01 1.658790269285085883e-01 4.727801219853191000e-04 -6.044667675488724967e+01 4.728932224030513609e+00 1.730639825862091696e-01 8.162129526086216212e-04 -9.418994335694481634e+00 -1.544164184955454822e+01 1.289021400379095073e-01 1.308374635422147577e-03
4.857241543275124940e+01 2.927259618237666672e+01 1.496171416619261896e-01 7.465507534348590031e-04 -5.979588725810971539e+01 2.130536103795243363e+01 1.533457029396631255e-01 8.792207460700542619e-04 -6.341704087275297219e+00 -2.286765842326345499e+00 1.221470842363414494e-01 1.066059766869363427e-03
4.196606338181235429e+01 2.591224104866734734e+01 1.399102407889011024e-01 7.095548158197839510e-04 -6.627988006416103417e+01 1.665737820137734460e+01 1.607769722205216745e-01 8.884690096416784271e-04 -1.185830887828802815e+01 -3.203604035752851686e+00 1.184138336139471948e-01 9.064586274247210789e-04
4.085986095114075312e+01 1.214895123842842928e+01 1.817356521303516437e-01 4.492068981903351590e-04 -6.654180902097533590e+01 7.469695665426085984e-01 2.094539864659608619e-01 6.077720011424812049e-04 -1.769194960596263400e+01 -1.421632742571687125e+01 1.412815709318060442e-01 8.402297804063744600e-04
8.000186870163929598e+01 1.914391189193188580e+01 1.301070054405056020e-01 2.922828683971289906e-04 -1.123800325850078430e+01 1.461143961705290151e+00 8.657308443095783346e-02 1.256283895797103128e-04 1.550000003748461097e+01 -3.910779234984890707e+01 5.591221536553416666e-02 2.319329465738144088e-04
5.563781266662783054e+01 2.731004115895117934e+01 1.568667547732386924e-01 7.726816424280447864e-04 -3.765800219475838162e+01 3.038248860557738240e+00 1.294073762831429719e-01 3.883601216373775539e-04 1.062924415495452735e+01 -3.292340278138683374e+01 9.536714470624695072e-02 3.838686857035743163e-04
9.471746394783714607e+00 4.288414676748272569e+01 1.072628259363129777e-01 3.636845556449478821e-04 -8.706479989401167074e+01 8.488942118051225449e+00 1.342680957501780625e-01 5.520764301008929207e-04 -2.716324518399645171e+01 -1.208451471370168306e+01 8.341397014162055257e-02 5.645464936220956440e-04
4.520109095266075627e+00 3.319262454551795827e+01 9.981930412588656265e-02 2.797678989737206528e-04 -8.811031153487476786e+01 -6.304132872523346087e+00 1.405090590027984199e-01 3.901732949084455435e-04 -3.295097452662601967e+01 -2.247462468857568396e+01 8.608759199463686396e-02 3.232471502208356931e-04
4.083675500046964402e+01 -1.236904749857520436e+01 9.276115022190419002e-02 1.169599845161839393e-04 -2.601089604287341928e+01 -3.991609873235341865e+01 9.778011881760206858e-02 2.648760218053451777e-05 -7.271981371542227457e+00 -6.630288184976802768e+01 1.115727725950070581e-01 3.408324477644124811e-05
5.881616267118039332e+01 3.530048364033294916e+01 9.721162036177870280e-02 6.252826697018461785e-04 -3.713225907207854704e+01 1.146160038920127633e+01 7.950025281012093603e-02 5.246965156525698571e-04 6.803102570535357607e+00 -2.045184111054757281e+01 6.252386539018243983e-02 8.660874157389067103e-04
1.862262023501478581e+01 5.918800072273232615e+01 1.751459179369550812e-01 1.879008133357754247e-04 -7.059994648959299468e+01 3.832615134669456580e+01 2.091210268058420196e-01 3.639451364178179727e-04 -1.296965931541177497e+01 9.515260136695417259e+00 1.127383123754224642e-01 4.251242180755297794e-04
-4.743709677217402998e+00 2.957069399926968600e+01 1.021389118949514868e-01 1.290279067521688569e-04 -9.787294885405630396e+01 -5.913866206125033109e+00 1.639077010584022998e-01 3.007624410683147837e-04 -3.356894465359383872e+01 -2.309902224868072551e+01 9.317937031411412108e-02 3.134824988064069504e-04
7.882489549481310576e+01 2.594386711790042099e+01 1.199104746558213447e-01 2.728384947453346178e-04 -1.934105506549693487e+01 5.309163144576000803e+00 8.409082385370282575e-02 1.741974233253531915e-04 1.338937661804822454e+01 -2.152494210022232579e+01 7.683690510129304041e-02 6.506596602240811815e-04
9.015088644709661025e+01 6.403930945845617373e+01 2.383218637219216840e-01 5.129274931747667484e-05 -6.462913719216016872e+00 3.616982711761570357e+01 1.155604045093370780e-01 1.202829768325172025e-04 2.295596173039543331e+01 1.681769687414239556e+01 9.424432208685523671e-02 1.432713827474437558e-04
-1.393169652587737595e+01 3.848793998610718603e+01 1.363521419028308201e-01 1.072413764516445410e-04 -1.052226810120940996e+02 9.559715511229432749e+00 2.454375193700364943e-01 1.391636219492370754e-04 -3.216415240100742778e+01 -9.382551962472152951e+00 1.102715015331911658e-01 4.019458868529841313e-04
1.461599555388226790e+01 5.391930889940057625e+01 1.557085056662497469e-01 2.477012424679030339e-04 -7.822654255878561003e+01 2.343377204575397599e+01 1.958037315435273984e-01 5.735536799264738224e-04 -1.536987383481098668e+01 -1.286396617660428454e+00 1.201747649776210430e-01 7.751099311851639790e-04
1.128890403932442581e+02 2.350418643843801192e+01 1.708284230447518481e-01 6.516183215921956574e-05 1.057260771804426547e+01 2.300417128797555932e+01 7.356122526518800442e-02 7.262794896059168747e-05 3.187049892120846195e+01 3.303743512360089785e+00 6.416223499320135304e-02 1.816954852483663378e-04
7.337493138777817592e+01 -2.596603145261527246e+00 1.107528215650073894e-01 1.513001962875306543e-04 -1.113642956414314433e+01 -1.482570856698852246e+01 8.564538188338564895e-02 6.054132261662996628e-05 1.538965103946206270e+01 -4.143214425908480791e+01 8.610867108828125505e-02 1.681292892182573238e-04
3.718400517149476769e+01 4.948940977468672742e+01 1.112776108161369765e-01 5.090919251700501977e-04 -6.314281866958279466e+01 1.861634227370701211e+01 1.086071235542801633e-01 9.116209434233252772e-04 -3.436501553597823388e+00 -5.475649184364837829e+00 8.019571353205227904e-02 1.343209414833514484e-03
5.213013960116333578e+01 4.909976604718178095e+01 6.467037116499840810e-02 5.306043697675588613e-04 -4.994967921333699934e+01 2.728912515661062343e+01 5.837699145775145787e-02 7.536035024548841648e-04 1.737978536954575404e+01 -6.225860725163230747e+00 5.849667814632398405e-02 5.914230450740648069e-04
5.694861453316818967e+01 3.071860028843991230e+01 1.162755710423269279e-01 7.207174147361860997e-04 -4.757068320765301195e+01 1.417911735297792575e+01 9.375256203785641007e-02 9.780747556875986522e-04 -4.140383121788735465e+00 -1.876147052574183149e+01 6.779038731690166519e-02 1.172544592170123674e-03
1.016521464238472277e+02 -3.474727433412924782e+00 1.060076620032985584e-01 6.249646554465862903e-05 9.628891749590058780e+00 2.684768992932841103e-01 5.678553875951233842e-02 4.449330662901702699e-05 3.504568620470527662e+01 -3.788492917502529167e+01 4.766246036418646248e-02 8.700831347408893553e-05
8.878428686331302799e+01 3.569162362701770519e+01 1.534890346517077953e-01 1.351784866545337953e-04 2.025818213708704685e-01 1.930932786973507831e+01 7.532811920142316875e-02 8.597042327135812686e-05 2.054524269695418681e+01 -4.839343883810261815e+00 4.463058289410994778e-02 4.780591489910703744e-04
5.251718981997598945e+01 4.060683364563080744e+01 1.150102248529755455e-01 7.060516294268683393e-04 -3.658233303965299399e+01 1.225824179422042448e+01 8.086804740380518219e-02 5.268482227313674290e-04 -3.099819786175838754e+00 -1.559040344582123083e+01 5.257197665104752088e-02 1.264876877185164197e-03
4.777069383478266928e+01 3.834996785796339935e+01 9.548138936199213056e-02 8.397183754242353590e-04 -3.801999565105292334e+01 1.683530625846555395e+01 7.290610615752807222e-02 7.044130494131198425e-04 1.741969696880545015e+01 -1.358153441053877764e+01 5.557617563860924731e-02 6.539353698544982845e-04
3.579985467313927217e+01 3.862487299366316051e+01 1.107981847758094940e-01 6.822710644058140430e-04 -4.396928813599209462e+01 1.145203694368971981e+01 8.818568500818586842e-02 8.027587374866673167e-04 8.178627428893358697e+00 -1.703675490743576759e+01 6.498618779297016257e-02 9.230213001914381113e-04
2.632017559973793652e+01 3.958148685911927345e+01 1.492802099280179373e-01 6.314949815362936713e-04 -4.887668879682509271e+01 8.515215062085026432e+00 1.312245220894411590e-01 7.978789827038265366e-04 4.387350771652286596e+00 -1.799669534590841025e+01 8.637241687863984885e-02 1.057991801916265259e-03
2.672325018946991548e+01 2.046195035195423628e+01 1.131093815431281208e-01 5.955047742410564220e-04 -3.457449942227511031e+01 -1.242252179414055213e+01 1.018249649369639409e-01 1.835084911015806043e-04 9.952669335367129833e+00 -4.165622748799016506e+01 9.162266215896190669e-02 1.426799924050188605e-04
5.307079638210092298e+01 -9.498308117253163374e+00 9.953029175348776514e-02 1.433571298283075994e-04 2.747965616225708896e+00 -2.164006859514075742e+01 8.538551069464818399e-02 1.478511900658130243e-05 2.305282990609886085e+01 -5.351945783579542848e+01 8.667043561491236114e-02 5.435636840598036338e-05
6.214525307996185433e+01 1.730183577028907038e+01 1.243109409392459119e-01 4.831954163933321520e-04 -1.815918857763864480e+01 3.362920948577315716e+00 9.840920190557825298e-02 1.500720788376801271e-04 2.460124757970391940e+01 -2.279185102652434480e+01 1.039950106559757448e-01 2.608381911954606668e-04
6.338306824390715377e+01 2.098564193222605923e+01 1.358306477918818089e-01 4.999651844411178705e-04 -2.570234053512595551e+01 4.648862714238138238e+00 1.157600173235757701e-01 3.211502059083412401e-04 2.216273398655508942e+01 -1.967834812301432734e+01 1.205722026241682482e-01 4.118470242418900869e-04
3.333610533526972830e+01 4.206191568617441590e+01 1.170755940166845754e-01 6.429312871553550645e-04 -5.715977698795264672e+01 1.439993926005985081e+01 1.145814160079296623e-01 9.999148231939977444e-04 -8.263078908485771423e-01 -1.267564039755989747e+01 1.165878694183192510e-01 1.373138228851988885e-03
5.372117125390183645e+01 1.575491851980915925e+01 8.739298114636911974e-02 5.525645244929244240e-04 -3.301541891816229679e+01 -4.125828531352897954e+00 7.852429008684182199e-02 2.262118966718606561e-04 1.007443286803079019e+01 -2.791546059087089304e+01 1.108267222878020763e-01 4.561868732704287064e-04
8.173769906420352527e+01 2.632220461610702333e+00 1.379226466214522884e-01 1.452581991489169185e-04 -7.112086364144084349e+00 5.267061880089197734e-01 9.791456229763448316e-02 1.148277865726521352e-04 2.670262552672460288e+01 -2.630749881524988609e+01 1.166805963732868712e-01 2.548005798041531075e-04
4.427647672008804847e+01 4.342362561742449856e+01 1.409789321876854240e-01 6.946032392299475011e-04 -4.925631001361144712e+01 2.290819096788559150e+01 1.328908766284708221e-01 8.790888462812643418e-04 8.600063761567600551e+00 -1.068320445902750571e+01 1.303520916934667595e-01 1.079944336052025399e-03
4.595081977169126475e+01 2.845930079125614753e+01 1.190284979510300295e-01 8.714325007520526715e-04 -4.497247775383932833e+01 7.250539876916436199e+00 1.054045269522800726e-01 7.377724117678480459e-04 1.085383700508924498e+01 -2.418140542428893269e+01 1.180394768223764906e-01 4.957376483944697350e-04
8.362483146126470501e+01 1.507128306479380342e+00 1.272082704497686234e-01 1.326024353940158189e-04 8.583043352563251016e-01 -2.067962487712856401e+00 8.152842887415219508e-02 4.219316128211124281e-05 2.883253195160471449e+01 -2.998903751400733597e+01 9.519364512377841148e-02 1.726186348452883785e-04
5.580443235915693379e+01 4.373330917580348398e+01 1.234152112998664896e-01 5.771916517302540846e-04 -3.745100135308410216e+01 2.454845084656595233e+01 9.636151164085145215e-02 6.428096151809486536e-04 1.356872556122212181e+01 -1.015488215446617737e+01 8.735013034633948292e-02 7.652501613901708469e-04
6.569476597512202432e+01 3.350076722010319941e+01 1.431059766136744960e-01 5.784217232727723729e-04 -2.963559294758304219e+01 2.170815136534296741e+01 9.798507894455203704e-02 4.460445568526141369e-04 2.333222527662866241e+01 -1.091300661641369629e+01 8.834388201148253572e-02 4.317687015732709038e-04
8.713502792724423784e+01 4.114501280088901325e+01 1.601736412394059728e-01 1.370422221453465584e-04 -5.721846190171137714e+00 3.367562689378252117e+01 8.402525188847249915e-02 1.192956210441927320e-04 2.978345186251468135e+01 5.336491842315707501e+00 8.342873720226137713e-02 1.899952045106342434e-04
4.286869398550526711e+01 4.334836716870267281e+01 1.591262695098303592e-01 6.944261391841948178e-04 -5.763560555060630008e+01 3.965247541300437462e+01 1.573757651877562280e-01 3.590005722929587350e-04 -2.800774749545841935e+00 5.469435353000855038e+00 1.007920113528458783e-01 6.668837405951538386e-04
5.969588098532915410e+01 3.367834492600857743e+01 1.219209997327210110e-01 6.090680468209325920e-04 -4.181459406382466426e+01 2.107665795266653674e+01 9.483804657314848230e-02 7.617862887050861785e-04 3.719664824007679726e+00 -1.075293106377688090e+01 7.698338400127646697e-02 1.185430870485452070e-03
8.177831203221080614e+01 3.273163449688411930e+01 1.856078737852843441e-01 2.573732327137552523e-04 -1.771542140590693748e+01 2.132878997146451283e+01 1.187051526528860035e-01 2.674160204554627113e-04 2.385868745715172423e+01 -5.958139048330118648e+00 1.054098468370903569e-01 4.002769512402036046e-04
6.724016197882539814e+01 4.234308953264350350e+01 1.706777157450416471e-01 4.401612151650260442e-04 -2.806604926746759787e+01 2.557515953006987885e+01 1.172195253645833130e-01 3.333621526422133469e-04 1.822092893619601028e+01 -4.612337725421732593e+00 9.975405613674535876e-02 5.394179385608727272e-04
9.300670608654769467e+01 9.599842417217205437e+00 2.006758217028179192e-01 9.852962502886333318e-05 4.247492416099020729e-01 2.662370627117135680e+00 1.168291866128725598e-01 5.818633107568392564e-05 3.270655714998965635e+01 -2.034080580850688591e+01 9.710863838668871983e-02 2.366111635078585538e-04
7.651334682154130462e+01 3.420625555949876428e+01 1.779227050650449837e-01 3.769995370505036642e-04 -2.072757190020176310e+01 1.385657077409250881e+01 1.254830605566240875e-01 2.851748269218260076e-04 1.552449806942733446e+01 -1.412932252664752575e+01 1.160333395077227103e-01 7.678287348703704152e-04
4.140947763822769900e+01 3.922759962874884110e+01 1.047906997398465045e-01 7.938399238253759666e-04 -5.230030803154580354e+01 1.459154350567674996e+01 9.870801741656609618e-02 1.005670971856329095e-03 2.696151480477808615e+00 -1.967337545953090583e+01 9.872289303855628917e-02 1.019211649374056382e-03
7.365281225874753090e+01 4.097458424638670493e+01 1.700771590589163773e-01 2.925998868869962382e-04 -2.351618641882433991e+01 1.898358011087838904e+01 1.206549754149193049e-01 3.107861021959192776e-04 1.604412768122109867e+01 -9.661410022274921516e+00 1.180961241048925359e-01 6.725744741659374186e-04
7.372357572344158427e+01 3.566438842292602374e+01 1.742341449709487733e-01 4.116687315064697806e-04 -2.470721997019558813e+01 1.496860828144274791e+01 1.305948359870517383e-01 3.298686320942227548e-04 1.470360908533983846e+01 -1.341836494047599082e+01 1.260310178899028688e-01 8.175866246292518881e-04
6.938519771429440652e+01 3.072197479378122509e+01 1.511395357930481742e-01 4.978522626079912505e-04 -2.825091312453355386e+01 1.243930066024915071e+01 1.168028308573312302e-01 3.749914100065461584e-04 1.475819998715988035e+01 -1.746754635813155687e+01 1.207683356055968965e-01 6.923785456769257409e-04
7.631509638284428831e+01 1.592563202798350019e+01 1.149534091348476117e-01 3.556288459354524692e-04 -2.080038581517029428e+01 6.874319917774121436e+00 8.897675706739992252e-02 2.323026707798462047e-04 2.038615922696258664e+01 -2.279463334259688168e+01 1.155855789695441477e-01 3.869193097739662439e-04
5.230329824292324048e+01 3.180060193108593580e+01 1.056081702193372718e-01 8.611905557600450399e-04 -4.439138059182288742e+01 1.256073010611775942e+01 9.955932611260689957e-02 8.438063151722521252e-04 7.636123192038161811e+00 -2.179082990700766942e+01 1.198830180786302629e-01 7.291513687540862251e-04
3.625989239304287537e+01 5.194300996151325478e+01 9.066458526648732419e-02 4.565166108572757506e-04 -5.713876654683760847e+01 3.496990802063786674e+01 9.447932506168207900e-02 4.242477033654750134e-04 2.958051183994902633e+00 -1.070227780995250022e+01 1.001757389646237700e-01 1.212741190567530975e-03
7.097315098042359693e+01 4.375505987123050744e+01 1.396066339809658718e-01 2.940482855539853385e-04 -2.706006200056725675e+01 2.907164297131906494e+01 1.045204404239554602e-01 3.236738973941591076e-04 1.964249252778333954e+01 -9.645136049421971336e+00 1.104099415774038306e-01 5.341181874539133786e-04
6.996441065849394647e+01 3.793564110883131946e+01 2.125912804384685328e-01 4.603614777994520816e-04 -2.862281104504291918e+01 2.083556742103521486e+01 1.601862220009956927e-01 4.238065202854556564e-04 1.620168807120730037e+01 -1.432606981595220930e+01 1.332153637616433073e-01 7.212353075655215289e-04
6.482870256545847099e+01 3.996971279231357954e+01 2.223687171428781750e-01 5.458430774873572000e-04 -3.371121050831340682e+01 2.040986905415841335e+01 1.744003426201114482e-01 6.437085465519127745e-04 1.118994750975390495e+01 -1.366187624125770661e+01 1.307381335014851376e-01 9.952297738761194720e-04
3.628588103425776268e+01 5.814216804416494000e+01 1.704355409601753246e-01 2.636569365943264255e-04 -5.654619999828980781e+01 3.783083496164858417e+01 1.748611492871617046e-01 3.934039124720602730e-04 -2.262129416662262305e+00 2.500336295708127654e+00 1.107960430355880016e-01 8.588874450975586550e-04
4.934868787400851886e+01 5.050267460903002359e+01 1.383148487107169200e-01 4.790096772118107387e-04 -4.736785801155745190e+01 2.835665046853033289e+01 1.303602994684788796e-01 6.905900678631330140e-04 4.347887162538428996e+00 -7.166611302915177895e+00 9.681175623863458313e-02 1.188975899109226842e-03
6.973911548261273197e+01 4.343992707500394346e+01 1.174679584484524253e-01 3.324180111800763564e-04 -2.937367154601042785e+01 2.615677562794637012e+01 8.849027515044213810e-02 3.498757046818460042e-04 1.919104749565266488e+01 -8.758442319528079167e+00 8.207817264802395874e-02 5.417826547704686227e-04
2.000393812299992646e+01 5.220900257864316529e+01 1.058180786037817844e-01 3.429976762617097672e-04 -7.167203245937196243e+01 3.097755472204087468e+01 1.310429369853383652e-01 5.575857252161867811e-04 -8.540592862336838564e+00 -2.428476053510413735e+00 8.029157131748776433e-02 9.733781489088968271e-04
6.134283403195804141e+01 4.167335029927877343e+01 2.187167011140816464e-01 5.865877395933241515e-04 -3.597784529088342964e+01 1.842666397931040834e+01 1.754270349573392451e-01 7.333812624835568802e-04 8.383904879948907762e+00 -9.375318299732334992e+00 1.278231681113729812e-01 1.058544654169485313e-03
6.044395298389324722e+01 4.101931811874910494e+01 1.321716844323090057e-01 5.797701172579179619e-04 -3.435027350817355085e+01 1.791847154701362399e+01 1.030560673806210081e-01 6.710684833919455371e-04 9.597517243540787391e+00 -1.091626182337596696e+01 8.621806056331371426e-02 1.030948074605662207e-03
2.542731504404714471e+01 4.731746342702039954e+01 1.123475008311526496e-01 5.073341535358797750e-04 -6.351946295920846808e+01 1.906663319481025454e+01 1.234732008181391311e-01 9.001979144026331890e-04 -4.287428090139489001e+00 -9.633775863682306095e+00 9.227429410996652870e-02 1.363157876888072611e-03
3.974739937917012611e+01 4.264455701639163721e+01 1.424703181421706766e-01 7.307517302554588290e-04 -4.745663309789971862e+01 1.357077999651490607e+01 1.351946616778449406e-01 9.658859428711555947e-04 2.279593375617749551e+00 -1.309723628993899425e+01 1.139663223152351940e-01 1.233707304515325185e-03
5.431840070108158613e+01 3.388594525185655471e+01 1.171856192250446543e-01 8.197806038416835658e-04 -3.229357971564921570e+01 8.571805857192458689e+00 1.062384600580831423e-01 4.540363364109500964e-04 9.894482518260723225e+00 -1.772158859757540483e+01 1.021158077752287174e-01 8.499260216285182924e-04
4.205479095765134190e+01 3.607808239457531840e+01 1.274872751220050004e-01 8.063590184395339529e-04 -4.676515628909080391e+01 5.337596289815995654e+00 1.221652139500804396e-01 6.591533079729838080e-04 1.452879991492245004e+00 -1.911864410467698505e+01 1.167274645274221506e-01 1.019218280363608968e-03
2.418947862329953580e+01 2.824942142302505843e+01 1.081022300221755050e-01 6.191678310281331383e-04 -6.526314947617218820e+01 -1.190888258231474417e+01 1.211284222996423660e-01 3.981366074565967405e-04 -1.474234925452288003e+01 -2.781898225668825830e+01 1.125501734163293216e-01 6.025027374718283819e-04
5.871446328676591264e+01 3.659258507371092151e+01 1.491449348197512459e-01 6.325131854318679064e-04 -4.047028204481702574e+01 6.898358095171474247e+00 1.242309724076753052e-01 5.825215960873533208e-04 2.902571434759348534e+00 -1.646817598072204092e+01 1.191756801457695414e-01 1.114809153555464160e-03
7.376640105257425262e+01 9.500539366810562214e+00 1.337895265129296629e-01 2.509955087527778123e-04 -2.403922179505421397e+01 -4.911501312566445954e+00 1.041428265994314983e-01 1.466925162017260285e-04 1.202862412773875000e+01 -3.009944794044607619e+01 1.102022218440837087e-01 3.939411059074254362e-04
8.865249521693668555e+01 8.604007371156871642e+00 1.354462155379558830e-01 1.499964390893125492e-04 -1.419571558194150995e+01 4.167738491536179701e+00 8.642078379971973590e-02 1.308414996616787346e-04 1.722558455115576237e+01 -2.312464720645738225e+01 9.724636352089544022e-02 5.461175570020688607e-04
7.502472000189048629e+01 1.191503399436327904e+01 1.730324527071571694e-01 2.862821768198980867e-04 -3.060527685488234795e+01 7.248565679679304985e+00 1.251871963267811860e-01 4.163914289883915271e-04 1.062157282124394087e+01 -1.957296661070142108e+01 1.195180663605788784e-01 7.564322598462742964e-04
7.097272265821844428e+01 1.233163829642806597e+01 2.126044124959735881e-01 2.889925816600849660e-04 -3.306787342675541908e+01 9.193587898074341069e+00 1.631203308127351648e-01 4.621373774168394230e-04 1.265545124009351952e+01 -1.667370776241548569e+01 1.334671500779631981e-01 8.437118102281964110e-04
6.554527606662308870e+01 2.300038150284596128e+01 2.360143214583843574e-01 5.221635884628748588e-04 -3.313779013323198797e+01 1.474462842726025258e+01 1.813331626896597937e-01 4.912784256963495305e-04 1.250158924640301628e+01 -8.027304822921163208e+00 1.361874673082061893e-01 8.054970016840788368e-04
4.629644358135742976e+01 2.007967909313416754e+01 1.631331881411540730e-01 5.891245232096362127e-04 -4.302604532073075916e+01 2.549597630450626706e+00 1.350049304962855079e-01 5.004036430907611577e-04 1.177602569382353304e+00 -1.991580762887841161e+01 1.035748543647137254e-01 9.853294456462107550e-04
5.748965019135600585e+01 2.882353785587470441e+01 1.404433019485969436e-01 7.277112372550318363e-04 -2.683461533156578582e+01 1.556426390698167239e+01 1.003802707038925213e-01 4.008142692768430532e-04 1.254182535703992762e+01 -8.747774680428332061e+00 9.717388244656753604e-02 8.022393464140085365e-04
1.718795334357979598e+01 3.702768666343206405e+01 1.024677616566914834e-01 4.779881139201450102e-04 -7.355831470320012500e+01 1.222301133767658499e+01 1.006483918226584034e-01 8.564856564428657056e-04 -1.144917072624054022e+01 -9.179844226631873383e+00 8.714434123147325739e-02 1.021627670219922091e-03
2.043471909095742234e+01 3.524921511751587389e+01 1.469399310602894082e-01 5.156436078443872193e-04 -6.437925179658253683e+01 1.093418255243581250e+01 1.469548106996768633e-01 8.029786124756142611e-04 -4.219220766474282236e+00 -8.799549517501233709e+00 1.109981029954637127e-01 1.362973107324003813e-03
5.771437637329006520e+01 2.815156833899864708e+01 2.568435401315530275e-01 7.248528340181495779e-04 -2.578599501300266894e+01 1.379986951307106402e+01 2.111864542934931699e-01 3.639350951499207296e-04 2.251066725490349185e+01 -5.530162646237918977e+00 1.777014256033924711e-01 4.395408460264605137e-04
7.118822424489484035e+01 1.281679393140566781e+01 2.834403177976739796e-01 2.974699170082899615e-04 -9.771321005577162211e+00 6.707357541550284630e+00 2.071516095880369390e-01 1.117440538545139264e-04 3.088518877232093018e+01 -1.521188777231694012e+01 1.925488625073837889e-01 2.601128634821993227e-04
5.868157328868961997e+01 2.301111594086290424e+01 1.854060128813692088e-01 5.829835260509591121e-04 -2.650144406995678992e+01 7.246611106752559373e+00 1.394530497955901172e-01 4.025668612726578826e-04 1.513015444376353713e+01 -1.475498664517243697e+01 1.445981350334482052e-01 7.821023007262958762e-04
-1.802114679265941888e+01 4.054618188116059940e+01 1.225526193707445477e-01 7.906597164151941569e-05 -1.065665987972923574e+02 1.733754184832704937e+01 2.253464626413143879e-01 1.197730067882297344e-04 -2.335947008714395778e+01 -1.743881802170446360e-01 1.026138989337705143e-01 4.386795294785382493e-04
1.810642012549039848e+01 4.279954310099870440e+01 8.048081619206789994e-02 4.032130688933580629e-04 -7.402791194893882221e+01 2.304420263292041327e+01 1.043306973998008730e-01 7.057433826385775023e-04 2.828414067485253369e+00 -9.267737948840167661e+00 1.051912133991477760e-01 1.229415401873267064e-03
6.306720419653206733e+01 2.534295170436449496e+01 2.139496187940442273e-01 5.256697396720910308e-04 -3.150452241557588806e+01 1.108374729383458757e+01 1.735778890019283316e-01 4.041580508201853016e-04 1.560220142205398020e+01 -1.307189412572936504e+01 1.800003471020643342e-01 7.622865876496900169e-04
6.526632769520595900e+01 3.093326022678830967e+01 1.990466250753415989e-01 5.986710772734272958e-04 -3.170592839930499451e+01 1.700722296767925812e+01 1.618122530472477782e-01 5.258822384419508398e-04 1.531518494132552810e+01 -8.598257292291224374e+00 1.618954863792555765e-01 6.828636577363954296e-04
7.046107740228093519e+01 4.084956506110810182e+01 1.106652168053258029e-01 3.694964915134826117e-04 -2.907693627748320964e+01 2.931645781804803974e+01 8.738308976952460783e-02 3.657886638389743253e-04 1.626207537062431641e+01 -5.825530713678658934e+00 1.135870686575573135e-01 6.326998880715173877e-04
5.330922919424571660e+01 3.765879251347252676e+01 1.659062561145713544e-01 7.670057218712717081e-04 -4.275443002108857371e+01 2.038858542170732591e+01 1.484226795665453402e-01 7.805579274074536493e-04 8.505398112076028028e+00 -8.573553388955543753e+00 1.509727920568779136e-01 1.039216275008663336e-03
4.375026924538994422e+01 2.433453985264883812e+01 1.360312203827107325e-01 6.442790832412836465e-04 -4.769206973739297695e+01 3.819835481576772107e+00 1.369865041670731420e-01 6.153648058182903217e-04 3.479655565032351738e+00 -2.110867220287186186e+01 1.390183338928814016e-01 9.611240774530828423e-04
3.134515827054046966e+01 1.818921960618209965e+01 1.131162668564023588e-01 5.744386547109711248e-04 -5.553026799567079763e+01 -7.257872376774098910e+00 1.258648510762373496e-01 3.578589063371943836e-04 -3.457174809014165184e+00 -2.897738385941096340e+01 1.225547490580468080e-01 5.998181511880080856e-04
5.150810484082578711e+01 4.272530298795265935e+01 1.732542906834387275e-01 6.650305389084004834e-04 -4.146948719805588013e+01 2.280701900372791258e+01 1.561995851856775863e-01 7.049246242172098244e-04 9.810219785121960356e+00 -5.771442787950491038e+00 1.360647376355527960e-01 9.625417715106418569e-04
5.922154750657922051e+01 4.035332637914842735e+01 1.868598484432839324e-01 5.845975872588628089e-04 -3.398225735855257312e+01 2.171798101850366081e+01 1.613298586880088092e-01 6.153009617338411593e-04 1.385666967095044555e+01 -5.032674320971914028e+00 1.288402662884310379e-01 7.346123635176209999e-04
3.696452564675045238e+01 3.314049329490303109e+01 2.186306422757676726e-01 7.673356495956033937e-04 -5.295032235699881795e+01 1.071544649833350782e+01 2.261857088285785522e-01 9.424507628895006537e-04 -5.135649244960108106e+00 -1.119598841340509310e+01 1.493929359204299867e-01 1.358957536301241310e-03
4.698837553089241936e+01 4.760852723159757716e+01 1.505555590369526964e-01 6.245846560042834150e-04 -4.425251352336510990e+01 2.912500891123755054e+01 1.419532472470497741e-01 6.135070376108426151e-04 6.359701179131932669e+00 2.817187748975787720e+00 1.100032317571842666e-01 7.455568507189463262e-04
6.301133276611687251e+01 4.522864666443345527e+01 1.867670973515123956e-01 4.773556441644601078e-04 -3.075991816394660106e+01 3.008412175125169341e+01 1.488828142572590219e-01 4.113330774239387340e-04 1.132544598231411115e+01 5.500641243451013018e+00 1.208323163817932588e-01 5.576136198996763929e-04
4.415900056217631686e+01 2.480134771536627980e+01 1.951039291767426576e-01 6.610989392829922512e-04 -5.198167670530818896e+01 1.334058044065664994e+01 2.016290656356548028e-01 9.827709724260637152e-04 -5.634961986071362894e+00 -5.505773689275176963e+00 1.487517839742212855e-01 1.302872074465158706e-03
4.646066520215155293e+01 1.610336633919455096e+01 1.781030032185286771e-01 5.777112384421685285e-04 -5.195416893144643211e+01 9.723027219006578292e+00 1.803940284621350920e-01 8.819232249275320637e-04 -6.947632446043166432e+00 -7.581260665794305353e+00 1.421683415073093648e-01 1.338327872853813149e-03
5.024670693474129735e+01 2.215754396453013442e+01 1.735399134856058512e-01 7.279846460599161649e-04 -4.658018093365380707e+01 1.461030326495412446e+01 1.643229501392730885e-01 9.517087258877184259e-04 9.908993121553112404e-01 -5.804260156317512021e+00 1.381888819214319997e-01 1.270083398126910972e-03
5.666649498370455973e+01 4.088086582327576224e+01 1.487238703008166296e-01 6.080428039470923193e-04 -3.764948885027801140e+01 2.665526139546442153e+01 1.294040676849891880e-01 5.925444503854166486e-04 5.362823415822352224e+00 1.205906208241422917e+00 1.253136434534702637e-01 7.910357649534928469e-04
3.955018680198276115e+01 4.015537467525493298e+01 1.737481277481511543e-01 7.707151384593178460e-04 -5.162093082410798672e+01 1.815523367624146900e+01 1.757672661896648447e-01 1.079544023540984906e-03 -5.779188416126070038e+00 -2.247346132424477450e+00 1.576362917361876503e-01 1.080937975622091275e-03
4.418440580947606122e+01 3.297964757984982498e+01 2.149318926922204331e-01 9.265970319368740764e-04 -4.568934205844525565e+01 1.098609647500958353e+01 2.070039225539633265e-01 8.863016913314277975e-04 -5.118624936194744457e-01 -9.397409339803203920e+00 1.837662160831571856e-01 1.314742388215073840e-03
5.532917412614374797e+01 3.108271930033503594e+01 1.840703740318944959e-01 7.833580707069802591e-04 -3.576134829315735431e+01 1.063060265408332583e+01 1.543519583499818604e-01 4.923678412952592169e-04 2.277073783521471384e+00 -1.238633159942901862e+01 1.549892303586586917e-01 1.242954276379165755e-03
1.961024017366682770e+01 3.788846326725077063e+01 9.775576515000185263e-02 4.826062694631419654e-04 -7.076854088906941342e+01 5.789968482536989036e+00 1.190638490689483187e-01 8.546023743027620582e-04 -1.489822491621107403e+01 -1.161847324274312143e+01 1.304096300643909634e-01 9.347502342452199348e-04
2.337914472157907397e+01 3.114670762353496158e+01 1.095104741392076975e-01 6.051380015545151621e-04 -6.692817113643815219e+01 8.294238852643547322e-01 1.353363753478986631e-01 6.173750271872101422e-04 -9.541037825052141486e+00 -1.681316093111756160e+01 1.463903104152088075e-01 1.280201164723030480e-03
4.753084313469314992e+01 1.911992988304360352e+01 1.505089542316757900e-01 5.842023013205865662e-04 -4.201375185056333805e+01 -3.525721943256306279e+00 1.522224789615404250e-01 2.313473020951314549e-04 -6.510048521971636415e-01 -2.527635076011000237e+01 1.622674690877101145e-01 7.783585588580626278e-04
5.735070010094056414e+01 2.257311761395288485e+01 1.908129942070760643e-01 5.737552966488843964e-04 -3.483025664541106892e+01 3.594769312067378930e+00 1.755016478261096358e-01 3.774809032073344153e-04 6.056899222797560434e+00 -2.203759673699271815e+01 1.553337073713798588e-01 8.076662868504877685e-04
4.112520621875157900e+01 4.211603206270449817e+01 1.955048614545570052e-01 7.530090615784396264e-04 -5.270754826653927694e+01 1.838740313600010978e+01 1.990810916140557107e-01 1.059818266830819507e-03 -2.003576189283872822e+00 -5.782770185288724996e+00 1.548481355063019427e-01 1.334297200010530621e-03
4.321413713211875773e+01 3.916546314100769166e+01 2.245345527382079098e-01 7.715436838546495257e-04 -5.028314233103036202e+01 1.619074962361008119e+01 2.248636695223962534e-01 1.086749897525555314e-03 1.098747057419009021e+00 -7.712008179847229528e+00 1.708812912082182112e-01 1.282166429338755468e-03
4.972855779152404665e+01 4.206816794927646441e+01 1.931395008401936286e-01 7.524947877235466922e-04 -4.464329175859057131e+01 2.027220362005959231e+01 1.869398910176796325e-01 7.794319843749031220e-04 8.381980971031039118e+00 -4.769129867695085956e+00 1.464280236798828905e-01 9.651827479004708053e-04
3.056116721437189199e+01 5.754884735993235267e+01 1.795116822509800480e-01 2.740491650931187596e-04 -5.989106653995441576e+01 3.462053226213048163e+01 1.978726490649058700e-01 4.659105324672019929e-04 3.164755333210896637e+00 9.164665073959435304e+00 1.439814108777244528e-01 4.822937037287947050e-04
2.616098617649605984e+01 3.945999187908277861e+01 2.088778736137339720e-01 6.302143839375815232e-04 -6.471781277055754344e+01 1.444968328109569811e+01 2.389956077370568865e-01 8.712194032674117680e-04 -2.479316798900578489e-01 -5.192769431148897219e+00 1.574014887560826748e-01 1.287135210460131109e-03
2.871942352690165379e+01 3.288621593512719699e+01 1.349308434288167546e-01 6.239295065277266185e-04 -6.037188387867696804e+01 7.986439921185468194e+00 1.579496386981416034e-01 8.761823797880790047e-04 3.635312353709784894e+00 -1.305605312777410099e+01 1.211905508490602190e-01 1.143586885729596693e-03
5.072604371380637645e+01 4.434230797450216954e+01 1.321019630456049809e-01 6.280474288621763074e-04 -4.279778447788397955e+01 2.650166861650903982e+01 1.232849769550070640e-01 6.215021203779249812e-04 1.805247827394662963e+01 -1.352506758215487492e+00 1.168791036038975412e-01 4.675398631204508138e-04
4.951431941876882803e+01 3.378859507705990950e+01 1.647247194511205493e-01 8.696935617872493659e-04 -4.177134272963783701e+01 1.750365581473032606e+01 1.501518406416365303e-01 7.774267085751473483e-04 1.939038966768980288e+01 -7.643968740985719101e+00 1.397535452250228682e-01 5.186271488642567708e-04
3.944373681411494914e+01 2.898448055692625047e+01 2.008876854881302687e-01 8.266118573929978446e-04 -4.927225602445503228e+01 8.824174584683833089e+00 1.937241670076856603e-01 8.090056491067440601e-04 1.013496009890777216e+01 -1.250838948807737872e+01 1.645092318471031156e-01 1.033996966351421760e-03
2.112362111874229953e+01 2.117430907297451625e+01 1.822353816943644567e-01 5.768256849402472004e-04 -6.364789351536344952e+01 -6.471577623065198459e+00 2.036527019602433763e-01 4.165475890286082458e-04 -3.270968231282706196e+00 -2.043669582244014649e+01 1.555336057902594049e-01 1.058824137673874781e-03
2.266109408287478999e+01 1.491501088260928398e+01 1.501225844430956746e-01 3.925346076971849923e-04 -5.802236184163950838e+01 -1.222762606289922083e+01 1.664352979791595966e-01 2.482623996065597724e-04 -4.250503593329757912e+00 -2.687454471442698889e+01 1.342837307259502899e-01 7.256985426930741712e-04
3.921246786669755835e+01 1.907103202322658220e+01 1.267690739468874117e-01 5.929097706712824038e-04 -4.887167106313651033e+01 2.864271672160477511e+00 1.281870885308388219e-01 6.129856661533522339e-04 5.886674780560705145e+00 -1.819771717182907622e+01 1.205003535875683734e-01 9.977148182897569405e-04
2.953918052344847922e+01 1.334468068140727581e+01 1.446718582154203070e-01 4.816450687275765819e-04 -6.125039841490140446e+01 -3.857789757577226197e+00 1.653100722695390601e-01 4.676122743585817056e-04 -7.990470843461396022e+00 -1.766525718980768644e+01 1.345401561018925718e-01 1.291409225640589202e-03
5.477191680161502063e+01 1.645800250698000156e+01 1.954455154875401890e-01 5.611418053602973584e-04 -4.339711398693560795e+01 1.139480345266346717e+01 1.900642146678066524e-01 7.640776828274347277e-04 8.184325246542110577e+00 -1.075349179041942271e+01 1.485121898128539120e-01 1.100111843235766123e-03
3.335131264039411292e+01 1.221654870352289635e+01 1.501299574061140119e-01 4.464138129810505859e-04 -6.870436350276675341e+01 8.221829073575721125e+00 1.858814297966075446e-01 9.256676293031629917e-04 -4.090013082585194581e+00 -4.845265034981354191e+00 1.296187507335548050e-01 1.312962972583106482e-03
2.276835855089883864e+01 1.460870557530387259e+01 1.737288068889265846e-01 3.941467294954559080e-04 -7.448913917968771159e+01 -6.672229821118792481e-01 2.340425796391385760e-01 6.197951399265861847e-04 -1.479032830908283636e+01 -7.080201928006888856e+00 1.545972716256450441e-01 8.930261695328128076e-04
3.369054417292025505e+01 3.720931810703451248e+01 1.617811104141962664e-01 6.714793150321164954e-04 -6.327261082495084565e+01 1.877499442157869680e+01 1.894019403801913137e-01 9.079063777978639473e-04 -5.823122960340066712e+00 7.232367144919123803e+00 1.316415152890451912e-01 5.743209019067362694e-04
3.354198718371404908e+01 3.641476855139576685e+01 2.158811247597773597e-01 6.744206251988580812e-04 -6.204054868535742884e+01 1.378897888062737564e+01 2.439213008243101277e-01 9.039585390614293453e-04 -3.072898783851340632e+00 1.939937391963862723e+00 1.742382495791872377e-01 8.930914775698795211e-04
5.171007834802337300e+01 3.347799658425851277e+01 2.306230729096859500e-01 9.061788177379074410e-04 -4.405318942335523502e+01 1.268402307489633252e+01 2.201715954788640572e-01 8.243530910685948308e-04 7.728532089886908096e+00 -6.162854468646140838e+00 1.842152300015630073e-01 1.032527387181291466e-03
1.983201610136023163e+01 4.330517066910166335e+01 1.491403128247935084e-01 4.193277872341590377e-04 -7.562792294909749558e+01 1.151615999095415610e+01 1.723685284446473120e-01 8.281015080803911599e-04 -1.581657342132431054e+01 5.391506135193661287e+00 1.451908423855678698e-01 4.699466703683785412e-04
1.810156075539051201e+01 4.113236859055093220e+01 1.507966036576824098e-01 4.118725377448272671e-04 -7.552881331303312606e+01 6.368297903969490470e+00 1.879990539832523955e-01 7.633117588614551441e-04 -1.263795622463526769e+01 2.023680138866398970e+00 1.628674508789689779e-01 7.323855320306494644e-04
3.329002733200249509e+01 3.231057613812008356e+01 1.552957450420025809e-01 6.861683789174050693e-04 -5.897742416157630885e+01 -3.246726649954388422e-01 1.747602795338065451e-01 5.683603210268624957e-04 -1.046140967463331251e+01 -5.302358987710210414e+00 1.570912938953119009e-01 9.825810593912546673e-04
3.866539009147479078e+01 2.766229539166597107e+01 2.516972486641170237e-01 8.255900071435132810e-04 -5.732813121184554461e+01 5.712575934365566432e+00 2.621301888465495389e-01 7.892508950078646083e-04 -8.209505541952724528e+00 -1.735949119079193803e+00 2.116838959018776389e-01 9.753466724030301557e-04
4.871279747407354677e+01 3.464082024598307896e+01 2.683861590356705351e-01 8.627856770950817445e-04 -4.891456182053097734e+01 2.150542771736522596e+01 2.508247945754768504e-01 8.991365946571631702e-04 -4.449584306363467134e-01 3.995946696050487912e+00 2.214510574120150954e-01 7.644415284212326958e-04
2.893620869422052877e+01 3.857560339110199976e+01 1.217156346807343886e-01 6.927558041983524189e-04 -6.730079343798951186e+01 2.778719051511338378e+01 1.328990844352656020e-01 6.498360826762420361e-04 -1.609259012099724373e+01 3.303139288187665557e+00 1.537503369401931053e-01 5.547416989172016541e-04
1.341930723722208540e+01 1.610636038460482311e+01 1.301209868289266436e-01 3.807937575862436683e-04 -7.973475274973291960e+01 -7.072102360891809880e+00 1.810793797981079811e-01 5.745577875228021327e-04 -2.339601237072154660e+01 -1.130670800122539887e+01 1.754568892091275256e-01 6.457679207273668521e-04
2.973707984541040616e+01 2.041587609953688087e+01 2.287960756743109281e-01 5.501171069706922104e-04 -6.153459502797633718e+01 -9.673150040598319510e-01 2.639245545421886052e-01 5.761874131943417292e-04 -1.435450513535885086e+01 -1.309838242821301790e+01 2.254966895050951603e-01 9.690930265102559856e-04
3.459844384095734426e+01 3.990845950199849312e+01 2.222724259745303410e-01 6.748715804088089697e-04 -5.734123990985514752e+01 1.436253196276920363e+01 2.226230828784822591e-01 9.955443202740667154e-04 -1.253192290249430485e+01 -3.260263234213305772e+00 1.970824747117835007e-01 9.039253306095998940e-04
2.523481521425253504e+01 4.949998887840300910e+01 1.924415132811874707e-01 4.342138329072452608e-04 -6.596535390226353002e+01 2.194126632974304769e+01 1.997389434948045328e-01 7.967642119630751743e-04 -1.588442209497190305e+01 2.396812487488095389e+00 1.723553752757115420e-01 5.973605401588887682e-04
3.602768477674391789e+01 4.297514577015967774e+01 2.141438897550807241e-01 6.072214296875510760e-04 -5.476517678960839675e+01 1.717823090809283926e+01 2.069030071361355749e-01 1.060692156300491011e-03 -7.568162158662439687e+00 -2.223845601403556138e+00 1.701470842602850198e-01 1.014865243242375238e-03
2.831746713282522165e+01 3.920706797305273739e+01 1.893123480001429049e-01 6.822471154201996315e-04 -6.037224989777077155e+01 1.037262805929538878e+01 2.017942631686035215e-01 8.749032177225463808e-04 -1.065817165443610826e+01 -8.318920365449908871e+00 1.606791814716399813e-01 1.053706285907041705e-03
4.219004156015548901e-01 5.025959090313943278e+01 1.520600709462139877e-01 1.486654867343363215e-04 -8.700891299185775551e+01 1.961467324331300688e+01 2.050650566867268931e-01 4.543019545361559001e-04 -2.579071166980868313e+01 2.511608952556823482e+00 1.363106106924760197e-01 2.825847068481097783e-04
4.152030659754133524e+01 4.898309421315398993e+01 1.952420746273774987e-01 5.695050875790650833e-04 -4.890893070697651979e+01 2.489676725790313583e+01 1.695656248091212404e-01 8.428969525884111346e-04 -1.918828183550578714e+00 3.346030954735552676e+00 1.420890874662217862e-01 8.022104215574217068e-04
3.953307768615024287e+01 4.250445304676584612e+01 2.660440895004735351e-01 7.317700670200090853e-04 -5.033354508274773309e+01 1.773103938021574777e+01 2.500159532500031423e-01 1.093730536124801027e-03 1.630218556033644850e+00 -2.333024551115806755e+00 1.960936107967762854e-01 1.097416507984830345e-03
1.595504354269744240e+01 4.674585822653533995e+01 1.946142552635126699e-01 3.291384888437895906e-04 -7.258619268914337397e+01 1.747301929319733560e+01 2.271366489551999990e-01 7.798776952915317069e-04 -1.195432312162114030e+01 -2.140423200054892394e+00 1.694331569270985660e-01 8.739713919270797370e-04
2.945975789201930795e+01 5.173451124072619223e+01 1.357367168211487118e-01 3.388717289818552695e-04 -6.165042037780851558e+01 2.586880360985368199e+01 1.328986486215940621e-01 7.951085131153545586e-04 -6.712723650453865432e+00 -4.749665051110336100e-01 1.276024920817886987e-01 9.846202153122858656e-04
5.237043464946545868e+01 3.692629721297870304e+01 2.245917586200473492e-01 8.295777616163172840e-04 -3.954803837887671847e+01 1.593296131291442386e+01 1.855164223305557358e-01 6.700966768116805011e-04 6.322431946911016176e+00 -6.402595698317625761e+00 1.759293425234495500e-01 1.081315997070139137e-03
3.672080704501037474e+01 3.303669344806090180e+01 1.708554367361881654e-01 7.660729523899441644e-04 -5.459915116306815719e+01 8.213646971867071045e+00 1.710465402169948634e-01 8.434563301054284756e-04 2.552639746820524747e-01 -1.329132216836052116e+01 1.730659437917151100e-01 1.340398746413591332e-03
1.833655813456520889e+01 4.399118108129770377e+01 1.438887040102997394e-01 3.911931093338087370e-04 -7.113915118530043458e+01 1.679445345515270205e+01 1.798756678368424178e-01 8.381872291896776562e-04 -5.106610554933978641e+00 -8.182158538105477774e+00 1.566944499670578361e-01 1.385150266522836276e-03
2.520950719809845708e+01 5.045094812904909531e+01 2.191781478010619011e-01 4.054050131530221408e-04 -6.303172009776960039e+01 2.352191473667071975e+01 2.501040616020574481e-01 8.246155099255632597e-04 -3.035298473123599905e+00 -1.142994484822520418e+00 1.945401728208039083e-01 1.055789272612130906e-03
3.005040577996467022e+01 3.424605144171509608e+01 1.413634084703193072e-01 6.813588038947903259e-04 -5.307740214982885618e+01 9.670821896554743446e+00 1.578148368433562043e-01 9.034996058188335660e-04 5.383018678798376477e+00 -1.762582018333049305e+01 1.612242059055488674e-01 1.021345626268766339e-03
1.467967222404913663e+01 3.200283538170198483e+01 1.403318447444272532e-01 4.687225594709349416e-04 -6.278115857182651638e+01 4.510301590324879761e+00 1.712849195511591260e-01 7.777468022402027120e-04 3.160479468320591234e+00 -2.212338026020747250e+01 1.573859779306699402e-01 9.134686980770490364e-04
1.113130178728016517e+01 4.513174310061204153e+01 1.357177368822229668e-01 3.348977413171844121e-04 -6.955433447758154841e+01 2.085328016203960999e+01 1.705718966279639037e-01 7.797954912792273794e-04 3.523845331197772435e+00 -9.533755192155799918e+00 1.305021383729996209e-01 1.204085655094883859e-03
2.833251997393491806e+01 3.602074398062713101e+01 1.044520663207679778e-01 7.305524299966103478e-04 -5.321385606254548861e+01 1.732258158711228191e+01 1.109591576358884141e-01 1.059629492200039706e-03 1.222190619787221699e+01 -1.635742542984446146e+01 1.156349722043676920e-01 8.779471833909579257e-04
1.088642354757357111e+01 3.357496664538114572e+01 1.751417127801803975e-01 3.799595258201818012e-04 -6.788035805310400406e+01 4.905075543354370460e+00 2.051624310405296414e-01 8.487655581656376475e-04 -4.498430310656015507e+00 -1.976883025776787051e+01 1.457151818999362081e-01 1.113457469114411801e-03
6.138551340215223640e+00 3.329311090735006928e+01 1.710627059940390549e-01 3.076468346775388524e-04 -7.102084793169971988e+01 3.730341749744368496e+00 2.063779877663576012e-01 7.771789629065955010e-04 -6.073015343177639025e+00 -1.885075616861089642e+01 1.302951768444846059e-01 1.189195236177353595e-03
2.554859883005880405e+01 3.819228865068076573e+01 1.736251690772542267e-01 6.521675388495190876e-04 -5.373914984009429929e+01 1.866096478796285041e+01 1.850048941737446884e-01 1.049019229243748326e-03 1.216008503756601833e+01 -9.884216722963715895e+00 1.343757864768093946e-01 8.363088186138190007e-04
1.686885914916663509e+01 5.217819324411819792e+01 2.116579692302616444e-01 2.986507799685321116e-04 -6.327013897771560380e+01 2.915486484670645240e+01 2.375464072867247423e-01 6.776223201514714259e-04 1.940865741554548274e+00 7.486487687336653707e+00 1.469284462213352460e-01 5.638177960164160712e-04
1.864203252314075954e+01 4.053698788062556702e+01 2.037180057750901940e-01 4.206949056802630933e-04 -5.921251510652526662e+01 1.473460289550923896e+01 2.267256081950981272e-01 9.645131210356285272e-04 -1.077111830287514893e+00 -5.005827047998018031e+00 1.407809629121040962e-01 1.300427266225658973e-03
2.049632958946491001e+01 3.572876581472506530e+01 2.050900340687281664e-01 5.143474670645393479e-04 -6.073482298930409229e+01 8.093824605178781439e+00 2.236799242620920447e-01 8.745938281115436461e-04 -4.681642824606232267e+00 -8.402677102000001952e+00 1.456241659081017326e-01 1.376646803896559379e-03
2.482129505162578909e+01 6.154690223241861702e+01 8.718896211221702219e-02 1.489976612625299455e-04 -3.648570476297488341e+01 6.797632186778233176e+01 7.745065607803304497e-02 4.326005794888955204e-05 1.588012057807851818e+01 1.330769602664491913e+01 5.760235665716546827e-02 2.484811386171168575e-04
2.927107998482021145e+01 6.042874565343251447e+01 8.690978780200565856e-02 1.672667603620814380e-04 -1.960082256700510328e+01 6.658654066684403006e+01 5.372382573069203054e-02 5.189725540802740439e-05 7.970375828366893511e-01 2.683811465191778378e+00 5.543712469860233305e-02 8.483322862203125691e-04
3.468732849767217630e+01 6.716856106410345717e+01 4.719080662330479847e-02 1.275325063710038551e-04 -2.237245634487718515e+00 7.151723341930480160e+01 3.005968631771673352e-02 2.303655810097657040e-05 5.724905088132976161e+00 1.902982399389821389e+00 2.881751479340121519e-02 7.779184981327560196e-04
1.973399433960110372e+01 5.792326942591588335e+01 9.791466740630708210e-02 2.172542350434103302e-04 -5.442609435647690219e+01 5.392277727034130663e+01 1.117100557587812765e-01 1.298246475083052024e-04 2.117424623805106876e+01 1.556679395771722163e+01 6.500893285900932739e-02 1.647052523429269795e-04
6.364000876862200506e+00 6.742951554447451201e+01 5.610018047424122911e-02 6.232172822820942581e-05 -5.830374410264144558e+01 7.961946138556299957e+01 5.098090201347922623e-02 1.552948905026383384e-05 -4.574986109478044405e+00 1.493503699705046550e+01 4.230070142023561325e-02 2.931653272169389992e-04
4.360571265205569347e+01 6.996542535432112686e+01 7.439023602188246653e-02 7.324695921250202633e-05 -1.634088239244573515e+01 5.734370966723045626e+01 4.861989394495676298e-02 4.591179159437512673e-05 8.370229679584634042e+00 3.604243446596004929e+00 3.679414427434663654e-02 6.855134605379168376e-04
4.247882169769726346e+01 6.813258996303032689e+01 1.462551039100044858e-01 1.093042042248667769e-04 -2.898623444752400502e+01 5.479217594260406798e+01 1.143958719080309244e-01 6.641175274500142047e-05 2.133111438280565508e+01 1.151085033888535669e+01 6.887196651522184410e-02 1.547377432949052594e-04
3.033562615107951999e+00 6.475978443840666898e+01 8.288867619059761549e-02 7.600622782849920705e-05 -7.342483190996104270e+01 5.850414903283564172e+01 8.967754461248633735e-02 5.663786398433963827e-05 -1.962471599410907430e+01 2.931333589373176451e+01 5.514335499341489061e-02 2.277110240397011605e-05
2.692172151019978799e+01 6.011609899475644170e+01 6.272995343173241867e-02 1.905953878489295413e-04 -5.133258739521166802e+01 3.751706033940055818e+01 5.773619266908053965e-02 4.248845928106963037e-04 -2.224722174919189399e+01 8.306599959455754245e+00 3.615592696879520174e-02 2.456542632800913484e-04
2.886023165183938843e+01 3.828939243764023104e+01 3.574588615653456064e-02 6.987282423494985649e-04 -5.295941206430270398e+01 1.466430240818912800e+01 3.993209764915643667e-02 1.003258738921067490e-03 -2.220878379450131490e+01 -1.986222251809620687e+01 3.163986165851028626e-02 5.607822127808878652e-04
5.429729735473463847e+01 7.181033465929643000e+01 9.678582416383922638e-02 7.917187078428059737e-05 -2.041290735885814911e+01 4.916973703100413218e+01 6.378273049038546416e-02 1.043094368644948631e-04 8.454270434349442809e+00 2.672389455365071598e+01 3.140310608386383956e-02 9.751307706647917447e-05
4.319913022414962711e+01 4.077121938097250364e+01 1.320136554985171240e-01 7.549123911557039084e-04 -4.113333007015796738e+01 2.014715131175593399e+01 1.219863374176883564e-01 7.674044388928272058e-04 -1.139727874661462081e+01 -2.131349525891806351e+01 7.372814831238207189e-02 8.337725766341005885e-04
7.595960125221996151e+00 3.934076531429801804e+01 9.011619660598220449e-02 3.311590252097209534e-04 -7.743549016975437382e+01 1.548706393696354588e+01 1.200025290500666975e-01 6.798553485268814429e-04 -2.750317333850529522e+01 -2.897351359988546982e+00 6.996426884957288039e-02 4.176620033185251017e-04
1.444648394051614915e+01 1.059877437091135164e+02 1.045119670937045553e-01 1.123557762908582360e-05 -2.378990610641416481e+01 8.456366196077347297e+01 6.710132839143030659e-02 1.792825354272725081e-05 -1.306795034732838090e+01 4.895111464808357482e+01 5.187127882050388689e-02 7.369219900485816040e-06
2.098656323766954657e+01 4.499763971862319067e+01 5.424356958402864332e-02 4.133109107825890080e-04 -6.222656798372427289e+01 1.386296036070507753e+01 6.283969486000200166e-02 9.030928756245281590e-04 -3.679986735455926095e+01 -4.756305283773467174e+00 4.489776166811317720e-02 2.573920443176672709e-04
1.433725195075800229e+01 5.495590998043881115e+01 1.186472473595869964e-01 2.265806004728023024e-04 -7.097037354462982250e+01 3.465635920171195039e+01 1.451365590261030902e-01 4.604898628122446264e-04 -1.276948507604616445e+01 1.242200711625352483e+01 8.278596082739196615e-02 3.020821939424376428e-04
4.219495599869618019e+01 8.979517636650223267e+01 1.080998279104897070e-01 2.940153007496323749e-05 -2.343173242949684720e+01 6.215653147565731729e+01 6.363501710622936069e-02 5.864939941295245338e-05 -5.717266899548541836e+00 1.879574133946167791e+01 5.855620916000629089e-02 2.083280676902997917e-04
5.385624719744387789e+01 2.619678587785271162e+01 3.934328537258290764e-02 7.619220909675228489e-04 -2.746248541467206650e+01 -5.489234146232384148e+00 3.569369100950570139e-02 1.513328388255246457e-04 -2.696930526838867692e+01 -3.584620521565894791e+01 4.378015324336043124e-02 2.480185022377440923e-04
-9.471161315415358217e+00 1.880068092511987743e+01 1.090372277519279648e-01 1.226335360772963263e-04 -9.343764714067614818e+01 -2.679166118751879822e+01 1.745820355020426540e-01 1.839729588983895310e-04 -5.398341726117212147e+01 -1.588438049994351609e+01 1.059379953451343170e-01 7.905356417547366251e-05
-3.263636500035262955e+00 7.291214708139932554e+00 4.326758630733697902e-02 1.651115597644140865e-04 -6.545502314589253956e+01 -5.431875128284417542e+01 6.489710311995790237e-02 3.415090106398911891e-05 -7.453401420859152893e+01 -2.781960855172111380e+01 7.769835156673336740e-02 3.530268438832400926e-05
4.757975257137410097e+01 3.659204876481759072e+01 6.167009332090644946e-02 8.407090599230651303e-04 -4.059461000707784706e+01 8.000509457223131449e+00 5.862117039509986971e-02 6.135074005568009504e-04 -2.220781336140170481e+01 -2.515032320198047344e+01 3.896888766348199223e-02 5.662396317143887636e-04
9.862813385289570078e+00 3.824252926564458477e+01 9.350858463754667393e-02 3.933114843078912379e-04 -8.100716087473868754e+01 1.037099127701124068e+01 1.178444498980442540e-01 7.525388983214601575e-04 -3.146809356831346705e+01 -5.238641266276053088e+00 7.180279224128957583e-02 3.378315235955646630e-04
-2.456189800454459160e+01 -7.432650187730227742e+01 5.057807690690643149e-02 2.326233164309608121e-05 3.538350177519684792e+01 -9.010363363036165651e+01 6.921945411833993478e-02 9.440001275077363653e-06 -6.780378298688609107e+01 -8.894905801171664450e+01 7.699484401535031108e-02 2.043252405814145986e-05
6.696727001683362346e+01 2.426121720761119960e+01 9.040802960456988113e-02 5.108127864507002727e-04 -1.387252613421212111e+01 5.483408851083708235e+00 6.116603070104047191e-02 1.303217081166003512e-04 2.272699433190824847e-01 -3.826341179916018831e+01 3.882367859085823075e-02 2.475337562890480734e-04
2.827455198960042893e+01 3.209047495847001841e+01 1.670494637481629296e-01 5.931506684955341812e-04 -5.725613469715413828e+01 3.714175737580258208e+00 1.577191575235242782e-01 7.150602389112620857e-04 -2.120478436781808185e+01 -2.460165516618371129e+01 8.441955447386714773e-02 5.639207001899746666e-04
3.245142860476285307e+01 2.366646084256093019e+01 1.143198341621766700e-01 7.025352706094585694e-04 -4.984030105290595714e+01 2.305952570500107157e-01 1.121639090215399287e-01 4.963523938400625935e-04 9.081295242470354134e-01 -3.434347330543479160e+01 6.999164688260740841e-02 4.045134468231978615e-04
4.379236848448304187e+01 5.040047304903209380e+01 1.392882973703024885e-01 5.714744928404964786e-04 -3.963094904202768021e+01 3.141527428496193508e+01 1.120969932680092596e-01 5.143740875044570818e-04 1.397756811291699464e+01 8.054786696315410777e-02 7.760802192423799095e-02 5.351743977897076635e-04
6.710527126907318340e+00 3.004788004280955249e+01 5.860051726961740953e-02 3.268418995849575476e-04 -7.501742871543372360e+01 -1.060463473772122533e+01 5.534007551193982632e-02 3.833308291270008661e-04 -2.684134220924817882e+01 -2.130350046710801593e+01 4.942281476786843097e-02 4.273530511861695059e-04
1.115252794826028016e+01 2.387363189026204324e+01 6.728662728162000672e-02 3.544777019763489714e-04 -6.451851043800223806e+01 -1.450560706039266812e+01 6.321647032038163472e-02 2.864393191728318677e-04 -1.719493924044734356e+01 -2.917921305987918501e+01 6.308178506187119006e-02 4.759675105111322744e-04
2.548135922697214895e+01 4.965411940376665001e+01 1.051539920321159921e-01 4.316567742774049836e-04 -5.628491777054786382e+01 2.619982371847011393e+01 9.582090238866691756e-02 7.659192189342641606e-04 -4.481308140628266656e+00 -1.491124365557663811e+00 7.346349532299002727e-02 1.056580892432929962e-03
3.875964238502540127e+01 3.346923997036967080e+01 1.050458896189861296e-01 7.804276809520245724e-04 -4.267164337493807835e+01 9.445213891087977487e+00 9.585902228564732730e-02 7.010369662352967848e-04 -1.247361615309464211e+00 -2.045649793721148768e+01 7.866778144531569317e-02 9.963171234327397596e-04
3.822339200148017113e+01 1.560830225947963079e+01 1.319470761333276787e-01 5.407063830821026706e-04 -3.853459657649124637e+01 -6.499764615089336672e+00 1.252335054767856615e-01 1.744241776916818801e-04 -1.930685888652322157e+00 -3.859459704529345458e+01 1.074450703118449146e-01 2.446596153653434694e-04
4.362935933718333104e+01 2.462300928854550364e+01 6.229575715305273736e-02 6.524890548231613305e-04 -3.847235625090122113e+01 1.395820999953157004e+00 5.719986046889193043e-02 3.426148716193181537e-04 -3.045317287896757374e+00 -2.719519104241563312e+01 6.128190647277668990e-02 6.975651814374316277e-04
5.363842740225388184e+01 -5.873355890198064699e+00 3.808074770017595700e-02 1.666946824647718697e-04 -1.866910752068790202e+01 -1.898117277863207519e+01 3.925161187934533141e-02 7.882905946228497684e-05 -2.067832393491089604e+00 -4.243079182136936822e+01 6.100984557561955207e-02 1.850605399621968830e-04
3.088514750663136610e+01 2.135143242717929368e+01 1.473269401613661600e-01 5.796365360074022186e-04 -5.339108254023354050e+01 -4.140673171656971796e+00 1.607678419838207418e-01 3.941597786211943665e-04 -8.618478896798627886e+00 -2.981731580396567693e+01 1.121491291564214177e-01 5.776957515121039890e-04
3.513788658427836253e+01 1.756596785669687222e+01 1.108923136578560398e-01 5.509941870038624449e-04 -4.843947617935293692e+01 -8.673313248436523182e+00 1.203669260899018628e-01 2.089155739463762938e-04 -1.136169920359655450e+01 -3.609341299210760212e+01 8.802129110712599014e-02 2.983342999224085574e-04
4.905819036744199479e+01 -7.172287653948172803e+00 4.007439947507171474e-02 1.694951529613309955e-04 -2.860930891560720113e+01 -2.025756998924521568e+01 4.956016368089953550e-02 6.883999676170641309e-05 -4.014380032025293588e+00 -4.640099729592015620e+01 5.512206110951719390e-02 1.415397398970900087e-04
3.521776918638879295e+01 4.112566611337783939e+01 1.076614230005788347e-01 6.491581659647518640e-04 -5.623563219038293681e+01 1.268196319840674846e+01 1.172059442724195377e-01 9.693019086767754207e-04 -8.170500550326391220e+00 -9.397296960637763874e+00 8.262534852161304566e-02 1.315539315956779955e-03
1.554076769045006934e+01 3.370803609574636539e+01 1.208454779366709003e-01 4.576458003723955976e-04 -7.440390745858653077e+01 1.630326032744593978e-01 1.509609208603611419e-01 6.398392400352737866e-04 -2.388222537644528387e+01 -1.482480903938836825e+01 9.482876178853512361e-02 6.086513314668142664e-04
2.781835467154182950e+01 2.872930421119325572e+01 9.316775418014933141e-02 5.469359933934632130e-04 -6.013587964229677141e+01 -2.061087330326462908e-01 1.055494683525086408e-01 6.111671652228782645e-04 -6.760240276676888982e+00 -2.209005404345315782e+01 8.048053686259090678e-02 8.986414819993517175e-04
5.644626287787239249e+01 3.411043090975292813e+01 9.809494699612018864e-02 6.857165335888552350e-04 -3.336384231567934222e+01 1.286894103991190974e+01 7.948688405663413559e-02 4.636129613028880055e-04 7.639540259669511002e+00 -1.413800742023046197e+01 6.764121891253654928e-02 1.070966441779381976e-03
1.215822815071240370e+01 4.181576281549234153e+01 4.613774400074374671e-02 3.844602701997236406e-04 -7.868058956326045461e+01 7.028368739020753431e+00 4.843216723021711440e-02 7.545971154762989592e-04 -2.029637972197453166e+01 -1.159996749500943380e+01 4.701034284643455102e-02 8.112886707479458623e-04
2.439450256284341378e+01 2.235593535396869669e+01 8.487597667146104530e-02 5.964590469784801638e-04 -5.828604378773774641e+01 -9.143483150627886857e+00 8.469166983157920547e-02 3.161985942207635341e-04 -6.496629446974700350e+00 -2.882996863469021775e+01 7.635548927494929805e-02 6.089251305492004258e-04
5.324543057821270509e+01 2.894900628972534662e+01 1.325133172293538886e-01 7.689309508235324560e-04 -3.317521281661312571e+01 7.477801578103808744e+00 1.011773801988326282e-01 4.632226172912638448e-04 5.865251804890428744e+00 -1.791333251791713721e+01 8.809116235489321267e-02 1.000347277516800944e-03
6.271725242371530840e+01 5.714289192318571509e+01 8.111476182104952748e-02 1.679604437962597355e-04 -2.295021662861362444e+01 4.032938150968301017e+01 4.786407946233899036e-02 1.625988465573415518e-04 4.872312626479168962e+00 1.104537810269272891e+00 6.248618604757873174e-02 7.952512517271881050e-04
1.956169523506476082e+01 -9.559446144726356565e+00 1.956767383716056727e-02 1.185551025380511217e-04 -2.213420578544679174e+01 -7.887406185981467388e+01 1.488161391934108777e-02 2.304340373629756722e-05 3.132206247680457967e+00 -3.781066666876478166e+01 4.803991377337800406e-02 2.509639218790922586e-04
3.493293216119110411e+01 3.089756554524655741e+01 9.561290605335130699e-02 7.356985450687447128e-04 -5.564860045002443201e+01 3.274851501753142102e+00 7.704245075200109871e-02 6.362242288717365711e-04 -9.394044956256669465e+00 -2.023595162665142766e+01 7.988337375482175429e-02 9.461239721825535302e-04
3.754797211176202865e+01 5.075907582469903900e+01 1.684128024579317207e-01 5.064730313620939258e-04 -5.307172703036439998e+01 2.883980072096122882e+01 1.517407667585619901e-01 7.021586931521723056e-04 -4.772614188218991416e+00 1.831551852500297839e+00 1.137051488659466814e-01 8.881140814413332387e-04
8.698205894100304647e+01 3.074493850733301059e+01 1.788418969295290928e-01 1.667137606992903978e-04 -4.404178567337813099e+00 1.996018729234534561e+01 1.053258025512811696e-01 1.110925901586472790e-04 2.682230302266289357e+01 -6.422252625014824190e+00 8.748542485157186077e-02 3.113389175940903166e-04
9.465016188175466993e+01 -8.308397992347664740e-01 1.267280592294904862e-01 7.117571705880092225e-05 1.176578285964807691e+01 2.388178430730294011e+00 7.431378253064806205e-02 3.335788303894049803e-05 4.199198391316799928e+01 -3.048909535960855877e+01 6.280302338702335729e-02 7.851006589543904038e-05
1.473434983185882885e+01 5.585351288570029027e+01 1.169332368166330627e-01 2.110508846469487474e-04 -7.248455842492603551e+01 3.677904887029325920e+01 1.399518846299064312e-01 4.036691713556074383e-04 -1.799698867907898858e+01 1.066243808536460591e+01 7.964443964713176227e-02 2.679887097274325143e-04
8.201925358205643946e+00 6.391214839131551173e+01 9.980989531629860800e-02 1.027845941178554142e-04 -7.472895183210248149e+01 4.478501356120807486e+01 1.212683293869343398e-01 1.731100404040542625e-04 -2.715746276548469140e+01 1.906272682713541045e+01 7.200356661451556839e-02 7.760342368304284141e-05
4.108079527727995384e+01 -2.027667494986562602e+01 5.117662029873620150e-02 4.890434180252296929e-05 -2.048666913588947125e+01 -3.960009426160434032e+01 4.833755951751442931e-02 1.184363593915921214e-05 1.052415153142272963e+01 -7.786929993683489215e+01 5.442988811387032555e-02 1.954359872703830421e-05
7.620279642046942570e+01 -3.299366828220957615e+01 1.036124455914645137e-01 4.004936460121518154e-05 1.375327300065484337e+01 -2.040339936666572740e+01 7.231806194926838904e-02 2.700061020393924619e-05 5.417137127938738672e+01 -6.170764170684999783e+01 7.885644658086220227e-02 2.081341389725654804e-05
8.935398099923874327e+01 -5.121092002718550695e+00 8.716172201104757655e-02 7.149520080299854306e-05 7.262416965633427424e+00 1.558753756408282065e+00 5.263250646794841864e-02 6.371499000025787238e-05 5.787455334636288029e+01 -2.758230322385636768e+01 4.315122498033924919e-02 2.946931952979767641e-05
3.150744664533140238e+01 5.400795353474810412e+01 5.287298596768056497e-02 3.262300918029264248e-04 -5.886284838903065975e+01 3.486797956814763921e+01 5.991482977843431285e-02 4.385655934532654517e-04 2.142214402937359097e+00 1.296121404230255081e+01 3.442745080833928967e-02 3.277808932786636670e-04
4.420766935120510510e+01 3.032093756838799337e+01 7.320949069016831345e-02 9.830577455444892802e-04 -4.808036658481647407e+01 1.203814960503591180e+01 7.503714403696584712e-02 9.394779332238626388e-04 7.112826354102922188e+00 -1.394186681811001627e+01 5.310141462448594168e-02 1.076184255066677843e-03
3.247341111903195809e+01 1.517811863628768165e+01 1.222420065171072462e-01 5.399335729272578639e-04 -5.398835776544806464e+01 -1.066007265271703197e+01 1.292859921197783146e-01 2.300657192422875003e-04 -1.088549654537872513e+01 -3.555225534927809150e+01 8.758688596190904174e-02 3.160140842521392689e-04
3.489076733936538943e+01 2.538855806246877478e+01 8.152635897020552025e-02 7.257605065193095586e-04 -5.519816118866106081e+01 4.251132036969792694e+00 9.283325830914240795e-02 6.592682357134367968e-04 -1.954263445740500593e+00 -1.951737738122985988e+01 5.688041794147921659e-02 1.043231571502904395e-03
3.147056671814197415e+01 -3.808594862572463047e+00 6.646119570937207566e-02 1.291419085396193944e-04 -4.517448608484879458e+01 -2.423294135764914259e+01 7.070759351773513168e-02 1.038054516941883863e-04 4.880305902964286346e+00 -4.550003539016231713e+01 7.260241137345271878e-02 1.304509181032749638e-04
6.017786339571760124e+01 1.280127581997393627e+00 1.049319787784376568e-01 2.161676783359545379e-04 -2.540017720581766980e+01 -1.221569911490664850e+01 8.994699178881007673e-02 6.743289874607997321e-05 4.785801392482905925e+00 -3.522202247659169672e+01 9.630378517315787978e-02 3.135611163674896073e-04
1.098743305686054867e+02 1.788547098707848093e+01 1.540592175611980863e-01 6.173535710752637478e-05 1.016011471379575370e+00 1.945605679569809610e+01 8.331532292513930960e-02 8.531342267579857821e-05 3.087304688518102935e+01 -5.947573060436485370e+00 8.171373630700347335e-02 2.631084698054054778e-04
-1.173891214196221533e+01 -1.057361805925397302e+00 5.077712739688775706e-02 1.107511090443583519e-04 -8.501055852363532495e+01 -2.942603133429318518e+01 8.228795978135274025e-02 1.434074327154066829e-04 -2.321910930321003264e+00 -3.856185853780952044e+01 5.968461902372719508e-02 2.473105678769973678e-04
-2.246981484869786883e+01 -1.170000034297267733e-01 1.044791467789291245e-01 5.128480637598219460e-05 -9.499137769117817243e+01 -5.475078274368676290e+01 1.964930513644795596e-01 5.681448224335514108e-05 -4.107306194512800346e+01 -4.572579104271991923e+01 9.319295650420710009e-02 7.868604370495659017e-05
-7.542531214527879335e+00 -1.895281541126980329e+00 5.457580445131876568e-02 9.057336408924574682e-05 -7.626397814411322429e+01 -4.537728385207253012e+01 8.732428637024169937e-02 7.620297085894594386e-05 -2.300905703177185657e+01 -4.213391461928519277e+01 7.064476040672182378e-02 1.474751697136473172e-04
-4.845172612674186752e+00 -1.156935570691151050e+00 7.635713528622790902e-02 9.583462329463840002e-05 -7.776001808297277762e+01 -3.448688604968513971e+01 1.237085222407173085e-01 1.553369837483360792e-04 -1.291291978871061552e+01 -4.042255348969921869e+01 8.303342053176397675e-02 2.478703775730024014e-04
-1.630629381845443504e+01 1.741547145113540296e+01 1.024973244751689605e-01 1.318761860402340358e-04 -9.401388366352570358e+01 -1.256810226318607526e+01 1.852820958038054744e-01 3.037401050017794497e-04 -2.844263645174161681e+01 -1.962081828543843898e+01 7.625363461277727406e-02 3.805284763617742313e-04
2.238001410603926900e+01 4.834275442467018991e+01 4.142083548587491282e-02 3.982119566618802335e-04 -5.987709341974331778e+01 1.927896965992720624e+01 6.166399790605819886e-02 9.037096913763798022e-04 -6.116822297135518838e+00 -6.596134018687482836e+00 5.509133203650194710e-02 1.334598725653758427e-03
8.264582378761762271e+00 3.563161886318791005e+01 9.561504208664528548e-02 3.938859820622521175e-04 -7.229730975586844011e+01 9.519361443932671918e+00 1.357983831666323693e-01 8.726375532813909720e-04 -1.892640871839683925e+01 -8.419787954492541360e+00 9.944243113089741570e-02 7.822751381000851061e-04
5.217827854913595687e+00 2.342024976644692558e+01 1.306623286471883250e-01 3.082530805419032567e-04 -7.306373844672260986e+01 -3.666642150566926439e+00 1.904795593224248851e-01 5.337939111150546761e-04 -2.754879434077858136e+01 -1.619835759627263272e+01 1.111636844216603720e-01 4.486045656119504134e-04
1.166974321073747944e+01 -6.074793704419872853e+01 7.531891193154405251e-02 1.089497337557555673e-05 -1.316150002645138173e+01 -4.770612235887181640e+01 8.435681581482044888e-02 2.242577785250847154e-05 -7.350500070353744420e+00 -8.277276471211925468e+01 1.025111944406907338e-01 1.163746785303919997e-05
-2.340674442311138037e+01 -1.320808559100548152e+01 8.395089768531067975e-02 2.801659659378541152e-05 -6.959407627159026788e+01 -5.369693367760202563e+01 1.336376696889447768e-01 4.624686285547395114e-05 -4.654436834473576567e+01 -4.472891947652363598e+01 9.337417451786308997e-02 6.253154720695329450e-05
-9.266960577352314488e+00 4.352582047387261355e+01 1.778603380354216168e-01 1.038061125321605125e-04 -9.365214997909561134e+01 1.384583220536760173e+01 2.851719586692643693e-01 3.142228687231641117e-04 -3.439562619449941394e+01 1.685666804767367211e+01 1.497118248752592473e-01 7.328691613890482635e-05
7.729411507865632913e+00 6.205171733692177582e+01 1.695653819374500770e-01 1.059187754123324857e-04 -7.332961396968140377e+01 3.381121258187503287e+01 2.119560249007720609e-01 4.513849277774481701e-04 -1.853306094531158976e+01 2.044993472302188309e+01 1.426711624268642564e-01 1.243092944224647529e-04
2.501617195525054349e+00 1.524016440164926856e+01 4.062690327186301714e-02 2.313651291314996333e-04 -5.859877637892574143e+01 -2.719495739392186806e+01 6.887882945007116342e-02 1.020227920173889222e-04 -3.565083585340776295e+01 -2.453303634594515614e+01 8.743206535250185041e-02 2.643908013851884961e-04
-3.378512517570128271e+00 2.797102498730339093e+01 1.435155510554962377e-01 1.464406321832467650e-04 -8.164760241968819798e+01 -9.195008182735065816e+00 2.126183431586330108e-01 4.886747449469106127e-04 -3.849896083971835736e+01 -5.019628469019242090e+00 1.404396864198540762e-01 2.178640155444168142e-04
4.070195687073547397e+00 4.360431931530398941e+01 1.947815973046550797e-01 2.187799763576347696e-04 -8.153863521226418243e+01 1.253829729203998333e+01 2.546319107595213516e-01 6.755350126587696515e-04 -2.981757160539950746e+01 8.143143859104956306e+00 1.681156622842111814e-01 2.067459516389804405e-04
6.824174121679716265e+00 1.281279802357282627e+01 3.672348728963136660e-02 3.025503912844523845e-04 -5.347376644351905384e+01 -3.620573489841379455e+01 5.915159120383522984e-02 7.718110072402416505e-05 -3.903263025949577525e+01 -2.734386700270982828e+01 8.978336939654182891e-02 1.707876437359551560e-04
9.336697617321771503e+00 3.528248590306990451e+01 1.173389194440544320e-01 3.992929681612962349e-04 -7.418287974135401441e+01 -2.004170370607923246e+00 1.564768036462472200e-01 5.811730978602161739e-04 -2.902913658872967417e+01 -8.447876128140688223e+00 1.259342807734772918e-01 4.990631317537495143e-04
2.195783799515834644e+01 4.008784790144360244e+01 1.702624975786103945e-01 4.790197049108601678e-04 -6.632404134367344284e+01 8.115237334385309254e+00 1.896179433403669123e-01 8.468717950465523732e-04 -2.040076467388092851e+01 -5.403530295426454799e+00 1.466616173321602656e-01 7.276217389072773970e-04
4.009763050254012029e+01 3.970693266870609506e+01 7.661481672310331559e-02 7.830114125578535632e-04 -4.477994680170843367e+01 2.609405985483944090e-01 7.295114313534664663e-02 4.447805021470730888e-04 -2.349560096585252467e+01 -1.662197921363377162e+01 9.215805631291396072e-02 6.280747805681504304e-04
-1.919523972399844780e+01 3.262339338062618310e+01 8.475540606958946455e-02 9.164133952470495358e-05 -9.927875364450065376e+01 -2.704857272527198120e+01 1.368264608998243370e-01 1.671028935642729764e-04 -4.607247176764175833e+01 -1.078422645618633524e+01 1.223320899573759613e-01 1.227214319536825457e-04
-4.176574063276823345e+00 2.381559758331523469e+01 1.056571370712448138e-01 1.488795267665079722e-04 -8.491978183268680880e+01 -2.456434528975934839e+01 1.486438633742683535e-01 1.647988500209802423e-04 -3.110467783343241877e+01 -2.129162020598039007e+01 1.275198687263869035e-01 3.556943175124575559e-04
1.090595567684064449e+01 3.762934850566426803e+01 1.353212171177463619e-01 3.967504476892983606e-04 -7.641373748641632346e+01 3.150686386006747330e+00 1.673280881528873554e-01 6.750332171373861012e-04 -2.011549765012849278e+01 -1.071304568260317502e+01 1.276986336183760229e-01 8.137051578895241168e-04
2.532464537120295489e+01 4.871427739100280974e+01 1.384968684723631993e-01 4.606118535157884128e-04 -6.468918549049682554e+01 1.892506268913033196e+01 1.469947371911940470e-01 8.907482079635929782e-04 -1.266525476964663000e+01 -3.084321689026315205e+00 1.225349778291573016e-01 8.977686010385827961e-04
-4.395549475874153122e-01 3.160159036332756344e+01 9.519676575805018082e-02 2.272294328194906317e-04 -8.817527978181371395e+01 -6.022756866972897249e+00 1.334917517834812994e-01 3.965766103204738935e-04 -2.292712119549526406e+01 -1.659295938380579116e+01 1.017182437562839381e-01 6.427730338846828406e-04
-1.968795088875611832e+00 3.588099332038727596e+01 1.165102478405228709e-01 2.370319115087565905e-04 -9.114470116356531548e+01 4.345089035525489862e+00 1.677393806633225293e-01 5.007244573988426772e-04 -1.950737426147670561e+01 -1.140350034343502905e+01 1.038325775434471854e-01 8.527769171256723577e-04
3.044474580339264236e+01 3.246858381765267865e+01 1.367542162775330916e-01 6.369247948965326865e-04 -5.748607947557763254e+01 6.340194819905224932e+00 1.466137965726315440e-01 8.125262887533768333e-04 -1.160623306292946966e+00 -1.880953317542769909e+01 1.153463213944935228e-01 1.036549024800546056e-03
8.335081204288457002e+00 2.779105988663090798e+01 1.178884346825100488e-01 3.906952865402723435e-04 -7.604995707997791499e+01 -7.545601569611259940e+00 1.500017684021077990e-01 4.591852039098179338e-04 -1.775171483220769630e+01 -2.380215387849027664e+01 1.043952111716349995e-01 6.273977657217340905e-04
5.341923907634827273e+00 3.711670014120041117e+01 1.135129191636749940e-01 3.032359593976081849e-04 -8.294782073273371736e+01 4.818074424183540927e+00 1.438445938668415636e-01 7.100235226853453653e-04 -1.708602410476296285e+01 -1.309361908034248678e+01 9.877781101706306632e-02 8.964629043243711346e-04
1.050586578072944377e+01 4.243725862321863929e+01 1.717002797403337222e-01 3.745015127723102469e-04 -7.741055800741195014e+01 1.519036463996435593e+01 2.125065331448520167e-01 6.857909469422423165e-04 -1.332516278000147558e+01 -2.655258998182228325e+00 1.197500806832520748e-01 8.771648774691146681e-04
1.172059707613441404e+01 5.613945807687363754e+01 1.755132074946135212e-01 1.972807919960353859e-04 -7.469594616197191783e+01 3.326849548604918283e+01 2.101478833189128481e-01 4.122087145488944541e-04 -1.215774497218112771e+01 1.599777432637862518e+01 1.150091959940833242e-01 2.219564766797540057e-04
2.964764359650733283e+01 2.862285137812336089e+01 7.850357422966972032e-02 5.955999084333966909e-04 -5.439284290547861644e+01 2.358676996705784124e+00 7.641758705944050323e-02 5.625958692363163243e-04 -5.439712608168673746e+00 -2.182505259370196171e+01 6.392329283146566676e-02 9.689457215986532540e-04
2.870281985121404134e+01 3.005301620012880903e+01 1.365088583986631687e-01 5.689240375611292859e-04 -5.795910155557714916e+01 4.199526783514326844e+00 1.385206090623453123e-01 7.581845503704469878e-04 -6.146912381246996127e+00 -1.669610431600972333e+01 9.731949736819603403e-02 1.341849546333164899e-03
3.335957719747995753e+01 4.284463741618493060e+01 1.731162024095300456e-01 6.133849069827352479e-04 -5.735216944821990381e+01 2.025440904229199290e+01 1.714303973214210131e-01 9.720940652399671358e-04 -1.014136946259164562e-01 -5.359515360902227243e-01 1.171991378651316557e-01 1.035682746086495111e-03
4.027267141320634636e+01 6.960017483592059406e+00 1.002808477056354591e-01 3.195777214031600075e-04 -3.859898595646348696e+01 -1.767567146570985770e+01 9.067509350308462779e-02 1.001110488178122372e-04 -2.094535678641052279e+00 -3.877635864500471996e+01 9.547982669038745929e-02 2.427390530307300704e-04
4.943991462452540731e+01 2.547286197018378218e+01 1.614433633524262890e-01 6.908388976859883030e-04 -3.877244024939015787e+01 3.359023318804816416e+00 1.388318214310114707e-01 4.156579438005787545e-04 5.944754347504513925e-01 -2.008408373380337864e+01 1.153208383034722007e-01 9.770228024785752603e-04
3.258847144857874412e+01 3.496096772646802719e+01 1.694121896738095545e-01 6.823438664881381534e-04 -5.710024202200273891e+01 8.689420740188124270e+00 1.728582428175471086e-01 8.673915034910171249e-04 -8.994133803824393425e+00 -9.176738224778389963e+00 1.296919119049672608e-01 1.231541360375388444e-03
5.129787200201997877e+01 2.783085145030490892e+01 1.278409751340941480e-01 7.081770300191811982e-04 -3.643770403672303360e+01 7.746682401352085634e+00 1.076660659167504169e-01 5.046508912782651009e-04 2.120298059374189137e+00 -1.790234790695382827e+01 1.122908059387955071e-01 1.084270516480486226e-03
6.873178371403551523e+01 7.416130138714663644e+00 1.230071053762596400e-01 3.146372026209031726e-04 -1.077546895214039324e+01 -8.829523713057466638e-01 8.960304071279867610e-02 1.407789213051158694e-04 1.145142308986075896e+01 -3.175814135089460422e+01 1.077219190787960246e-01 3.907583556520565805e-04
5.125987440617383584e+01 2.047511068147107594e+01 1.680460715445141195e-01 6.952769017549210485e-04 -3.589444440638420275e+01 3.744623342806770783e+00 1.445937701446984025e-01 3.919808925154275015e-04 1.477673814506099248e+00 -2.231680424504439841e+01 1.338061419832727583e-01 9.248567395077758125e-04
5.532288327682083917e+01 3.562931852780473463e+01 1.578431111504605133e-01 7.185437938790913527e-04 -3.653139947211363392e+01 1.887859037068433565e+01 1.255152250235704592e-01 7.427031638043270299e-04 -1.154241160603129979e+00 -8.368370641777374885e+00 1.169546147829764599e-01 1.310551064774934191e-03
4.865114627358627786e+01 2.743981923168793458e+01 1.027738500460670806e-01 7.083881007861785647e-04 -4.342072801680507865e+01 9.958614733855275958e+00 8.865551936559201707e-02 7.480815553503285991e-04 -7.422800466071375780e+00 -1.709874440556273001e+01 1.048697534983619173e-01 1.339355706877179159e-03
4.547186107867683624e+00 4.735120193267274402e+01 1.175095527306297405e-01 2.285442949242429177e-04 -8.997134627486364877e+01 1.527580444730588383e+01 1.504049487866944423e-01 4.104301079225740204e-04 -2.208380726427094487e+01 -1.824453242878989556e+01 7.029427032850246726e-02 6.282878578742511801e-04
-3.642162625763586625e+00 3.715534771872721365e+01 8.047553902000612047e-02 2.208166341387736724e-04 -1.017822830673957526e+02 -8.090141134326634287e+00 1.151650515643396072e-01 2.391812329432847371e-04 -3.058941899081487747e+01 -2.995635199933708392e+01 5.982838149427831265e-02 2.977092268241844945e-04
6.674967711019851890e+01 4.402360373120489356e+01 1.144532926767809627e-01 4.064277596548294957e-04 -3.153350954759940805e+01 1.865174950377247143e+01 8.437354600050576969e-02 5.576830986033146477e-04 2.355762412815304074e+01 -1.667299749934124620e+01 7.035538941362323717e-02 4.104777136246979836e-04
6.062862610663495389e+01 5.778053382696635509e+01 1.628342818481278709e-01 1.930958037823779028e-04 -3.936347360344475277e+01 2.561130314580458034e+01 1.341012436366985361e-01 6.018773030985834606e-04 1.662683267900430550e+01 -1.905133836837560102e+00 8.108342522978957689e-02 5.142838544300351155e-04
3.317782791930229536e+01 6.188632466156280287e+01 1.506533084131334299e-01 1.599282748481527185e-04 -5.983648631243949723e+01 2.526698738807711209e+01 1.541895081774845577e-01 8.156535464201921390e-04 -6.610627043859297558e+00 1.122030545902822363e+00 7.449835180938362000e-02 9.247332193750376237e-04
3.534309598425008403e+01 5.480479755014744114e+01 1.094312009087637094e-01 3.810819519258187350e-04 -5.811764164122134702e+01 2.228949836370085080e+01 1.159765328116659222e-01 8.976628742668804877e-04 8.133167064016614489e+00 -7.010324207121331419e+00 7.042122737523798248e-02 1.034914493259108965e-03
2.491827301921719595e+01 5.765294126928072416e+01 1.418473572707932839e-01 2.459934017511128065e-04 -6.548571474060342723e+01 2.529946889878329941e+01 1.564455270433097456e-01 7.285549851691375299e-04 -1.679824858362067186e+00 -4.299084711757002353e+00 1.046804909779096016e-01 1.281308690083795545e-03
4.043950367151993852e+00 2.143123337037071963e+01 2.345419338649264510e-02 2.402499382224463720e-04 -9.324574510068649147e+01 -3.726601186771940633e+01 2.819749532722559335e-02 1.224703916676530744e-04 -2.233195585449582410e+00 -2.735622429303241887e+01 5.829988858924680523e-02 6.687016011313502706e-04
6.344736996175741695e+01 3.337908888321472745e+01 1.152711781104461680e-01 6.020363448802583785e-04 -3.140287763763887696e+01 1.177214931865536762e+01 9.497963891812651049e-02 4.001153135003995094e-04 1.886927430854830590e+01 -1.751652539629604632e+01 8.403697898766578078e-02 5.132965117849944831e-04
5.136094517591340747e+01 5.118409909537954405e+01 2.195935691787269106e-01 4.614194239385193482e-04 -4.284309522258484293e+01 2.528836191799904753e+01 1.923751515706606519e-01 6.492350555986192012e-04 1.184547304479895402e+01 -9.008263033228723904e-01 1.309418289047232509e-01 6.277487240233806587e-04
1.064179657257833789e+01 1.793038136061220911e+01 7.687350702893436249e-02 3.803833225543341336e-04 -7.144820815886552623e+01 -2.537441574018647472e+01 8.988151758012444259e-02 1.424656129232895003e-04 -6.714453060117876682e+00 -3.517257522330955766e+01 1.107341451726421289e-01 2.955143944215136011e-04
1.163648549783078856e+00 2.147466581189607737e+01 4.225725999728753568e-02 2.189794375673039830e-04 -8.461634836753421496e+01 -3.406475556408692995e+01 5.340644159822842407e-02 1.421291609195895372e-04 -1.066888393470598473e+01 -3.136344639883195740e+01 8.222797787260691105e-02 5.218671579818631289e-04
9.355331687538360086e+01 2.475056222427114250e+01 1.140843236686692741e-01 1.539101078901780693e-04 2.306359872912316700e+00 2.296281452299139403e+01 6.048125293847731593e-02 6.759349592596893919e-05 2.762948450731205341e+01 -1.086828924232185045e+01 7.062153226758724478e-02 3.260915434273539302e-04
5.654330535999368124e+01 1.955897588188011582e+01 1.375890047905094504e-01 5.330156380804032578e-04 -3.901924105493419148e+01 2.165222093007332482e+00 1.262565740473466092e-01 3.775624785453862752e-04 2.033231143111171590e+01 -2.934222579966354516e+01 1.221604557217091935e-01 2.455704208150417435e-04
-1.561496100741856452e+01 2.038103173518574351e+01 5.091109186261647684e-02 1.047191775652745480e-04 -1.059100973744642289e+02 -1.660313463669140788e+01 9.715412419159817625e-02 1.235408313385180179e-04 -8.528562290359936071e+00 -2.738596281206071126e+01 6.074734081032957117e-02 6.847130862767191557e-04
-8.297787756955356642e+00 6.776720467832468842e+01 5.050939422889281355e-02 5.134560934588553447e-05 -9.231395926861323176e+01 4.815235373670155639e+01 8.037894709934430282e-02 5.211357627916558252e-05 -1.579542229088525929e+01 1.673630831358400517e+00 5.416697537281083691e-02 6.294343606630663657e-04
3.691445128229859307e+01 5.539393018484343401e+01 1.508081222958965184e-01 3.587386959506709463e-04 -6.286109748215965709e+01 3.046832970007134023e+01 1.587196812892162912e-01 6.636863614718222296e-04 -8.664971942937699234e-01 -1.232688915870946700e-01 1.079480931523528059e-01 1.015874125960286633e-03
3.068809815575947297e+01 4.552559262703769605e+01 9.147887953198419186e-02 5.462626608897027140e-04 -6.986539061098167736e+01 2.009388757498416567e+01 1.061317348137474220e-01 7.893208551996946281e-04 -5.978894810898968792e+00 -1.058581153466322355e+01 7.584460706006866670e-02 1.384516300042327270e-03
-3.008703131664116981e+01 8.950599206644689332e+00 9.834452141800074931e-02 5.807611574417293095e-05 -1.079633931408789209e+02 -6.765606535329861515e+01 2.508386403401419718e-01 3.872600106789166020e-05 -4.576478026137554167e+01 -3.217917550799507609e+01 1.012097018936265747e-01 1.216396978390261535e-04
-3.565372081093411083e+01 4.527990701478551472e+01 5.194532321596719709e-02 1.576721729811239223e-05 -1.285979548286891259e+02 2.619835501793852828e+00 1.243894010321723309e-01 3.273633182904353117e-05 -4.462719843278175347e+01 -7.811462622553166923e+00 7.316121807684876355e-02 1.304439200396071601e-04
7.184142609001206381e+01 7.407530946808938666e+01 1.985466365525664079e-01 5.327959183778887620e-05 -2.659605361019083603e+01 4.489282624792812015e+01 1.253680055811365324e-01 1.348464841350581771e-04 1.332279404647498033e+01 1.946286291569310123e+01 8.327748921109001667e-02 1.424842841363154009e-04
2.073343602344674252e+01 3.463333721018553746e+01 4.950977798838588489e-02 5.178268064759621687e-04 -7.206884586303341678e+01 4.146653443990728327e+00 7.403203216389987740e-02 7.592847818158734779e-04 -9.058687806210320659e+00 -2.628769820104691846e+01 6.827409692142433206e-02 7.216194816211539322e-04
1.784085151468699504e-01 4.320548424022738487e+01 1.070551872736249105e-01 1.661111288564125828e-04 -9.374738019099085307e+01 1.210081854709519078e+01 1.668277593574557793e-01 3.152847296817121734e-04 -2.240646244886254124e+01 -1.624638494339167138e+01 9.647011604149194341e-02 6.537052476918841235e-04
5.697980907487939106e+01 5.268278064915239867e+01 1.184196950883739524e-01 3.552411736632728450e-04 -4.202844333180045311e+01 2.452282675101298182e+01 8.808166930141021755e-02 6.557184661635981869e-04 1.760800714909066311e+00 -1.210359182590699945e+01 6.842241463641103583e-02 1.278781574976537187e-03
5.145119362599098878e+01 4.832667217148539152e+01 6.652571412584282196e-02 5.371881075616032541e-04 -4.616659344092185790e+01 1.433763046910365091e+01 5.196798461494987753e-02 9.377707368234285395e-04 -8.838639377553581866e+00 -2.343100477372882651e+01 5.263379770985010531e-02 7.617956562923463215e-04
-2.319877040311986605e+01 5.308305357272216440e+01 1.018492556296940882e-01 4.891976321011456350e-05 -1.148018795022831284e+02 3.756372028150733655e+01 2.098414731242334019e-01 5.406190099319391505e-05 -3.525841457013160607e+01 7.372422020426655287e+00 7.303878370392655195e-02 1.571393570802911315e-04
-9.603204585567910456e+00 2.970301897072867447e+01 7.938525994177068890e-02 1.496518950618051574e-04 -9.902421471641616790e+01 -2.307035354275497951e+01 1.371648965466998604e-01 2.117465697370935645e-04 -4.766557008186475741e+01 -2.864346580112397689e+01 8.751680509409273667e-02 1.150711651174069942e-04
4.068106651333636847e+01 5.441762320327528357e+01 9.147385034454696973e-02 4.025781551951038454e-04 -5.846279031403130233e+01 1.831194642756618407e+01 9.488117464154716130e-02 9.632127837568278499e-04 -1.744643968761295127e+01 -1.591412454688732225e+01 5.941623016151592607e-02 7.760469934699782291e-04
-1.650064923703360265e+01 -3.732918929819847875e+01 3.499954180745229113e-03 1.533222563636913162e-05 -2.068142741218007430e+01 -9.746130289895998544e+01 5.024590630853870664e-03 9.201341487187374420e-06 -5.704564282820622223e-01 -3.565380786111190758e+01 1.103117468374799522e-02 3.466690207443791664e-04
-3.352897563565932870e+01 -1.643648963814030139e+01 7.507700771994657574e-02 4.487191619244867426e-05 -4.833090617141223078e+01 -1.147611443937311151e+02 1.716515198415489996e-01 1.995934656349939462e-05 -6.091767155600020800e+01 -6.968581675202163694e+01 8.645620600857603644e-02 2.602993050500769235e-05
6.036407307954542034e+01 3.846352964539144637e+01 1.183489819430778439e-01 5.811398396739542215e-04 -4.206714052918673730e+01 1.571561785359135399e+01 1.148847778425033800e-01 7.577176666604093676e-04 1.438256010179345523e+01 -2.711049507870083630e+01 6.422079098951191667e-02 3.744019220394682770e-04
7.569923807254573944e+01 2.846461148526975293e+01 1.227953404571931056e-01 3.178083482387237635e-04 -2.820566348060019024e+01 1.280303786942601540e+01 1.029886424133046458e-01 3.835434803594552533e-04 2.282471211491595398e+01 -3.234777708085089643e+01 6.394177951999925613e-02 1.685986773774866224e-04
3.398310183231590997e+01 1.159595324972597119e+01 7.526507798920470393e-02 4.348670718396844517e-04 -5.041072560706112426e+01 -2.015074652758530505e+01 8.039950208929137754e-02 7.797109846060960912e-05 -1.924327700628394311e+00 -5.970447864710545360e+01 7.105186729164733594e-02 5.688364890651922067e-05
-1.809694572401720380e+00 4.029099614340766777e+01 1.443582985820327513e-01 1.873744622913267729e-04 -9.282175438079708840e+01 3.650206300658936254e+00 2.385755984841010924e-01 4.435552511098830408e-04 -3.746228441093492023e+01 -1.612720318692769794e+01 9.140039109970239661e-02 2.176426338864502887e-04
-3.022107320869034552e+01 2.255305061155678814e+01 1.373758756069335674e-01 2.973487968902331291e-05 -1.163144148100340658e+02 -2.963816457023748185e+01 3.089148790603704064e-01 3.389243513955418380e-05 -5.593839151655931374e+01 -2.303344495919971635e+01 1.015613097570795959e-01 8.979708941418431637e-05
-1.485364090073715460e+01 6.827122310209116307e+00 5.067263756434066402e-02 5.746639638375355372e-05 -9.057100463297784643e+01 -4.740648551953093204e+01 8.450868846976233861e-02 7.445970357661587248e-05 -1.840941695610776208e+01 -4.737989193635105778e+01 5.855271045004229596e-02 8.707878317361020118e-05
8.275390683588823038e+01 2.993533453667030386e+01 1.711572744053032336e-01 2.211586001058408601e-04 -1.881669076238466687e+01 2.012154570633415673e+01 1.166758777399065222e-01 2.815970228416562679e-04 2.966734044154264538e+01 -1.481607178241980272e+01 7.981503151265702256e-02 2.677056891529207370e-04
1.853983592114056478e+01 4.370463499666227847e+01 8.548007685046742077e-02 3.976785014538307666e-04 -7.762485396574724916e+01 1.359377221471102537e+01 1.039847823737504590e-01 7.182435195502234011e-04 -1.061338344172074954e+01 -1.573866700946413388e+01 6.894751496228720966e-02 1.215573875077599316e-03
-4.808618945697354263e+00 4.179053763895879570e+01 7.029171784186072358e-02 1.529158264057262084e-04 -1.001521249302612802e+02 8.629254967656342146e+00 1.100240449086903327e-01 2.361697305859026153e-04 -1.772897170343026829e+01 -1.566850809418791712e+01 6.726082436000771492e-02 7.756323786178529476e-04
6.283284591825945142e+01 -1.261542031860538060e+01 3.007037519033370354e-02 1.037220635721647111e-04 -1.857218789497852995e+01 -9.145066500134481302e+00 2.631543520589706489e-02 8.327438658161891898e-05 1.951537575736924879e+01 -3.989938930505090298e+01 4.670094953071541460e-02 1.510233128962782713e-04
-2.461563092605246439e+01 6.488736554107006782e+00 5.491957763222472116e-02 7.522553446380346768e-05 -1.002486768013355487e+02 -3.532679249189369131e+01 1.070747688146438670e-01 1.366002553538966783e-04 -2.138145074789746403e+01 -4.121921210524591572e+01 4.964251989765157413e-02 1.637075540870257695e-04
2.779483338411901272e+01 4.617962445394637427e+01 8.276653271678410806e-02 5.616028698123916221e-04 -6.617366896403768806e+01 1.763918545911559121e+01 9.823054537800247898e-02 8.873953597647783222e-04 -4.431152929808242824e+00 -1.548186783868006700e+01 7.272502488514549779e-02 1.299326742014975241e-03
1.019606421128885501e+02 -1.607999192838496683e+01 1.149746072134227165e-01 4.660056602472371538e-05 5.110666798545228318e+00 7.024179092973856342e+00 7.012014753573175829e-02 6.085079839281192036e-05 4.429326393987420118e+01 -3.198383056680810554e+01 8.825250914780437272e-02 5.076605980983194753e-05
-4.287739037881053861e+01 -2.132722080103790319e+01 8.129740346014356633e-02 1.956203274565667389e-05 -1.034647957112401144e+02 -6.594961472660205004e+01 1.587602575728637722e-01 6.232410536518414245e-05 -2.454931471289495803e+01 -6.249990110682917788e+01 4.440642645696493696e-02 4.373033624221756417e-05
-3.579080718226682478e+01 1.599881220657452907e+01 1.388706173689344958e-01 5.485816344442943400e-05 -1.176657053518298852e+02 -7.499654253881550936e+00 3.034544771752137327e-01 7.458312533733004715e-05 -5.067410947991059800e+01 -1.324302356700192185e+01 8.495044948109070626e-02 1.034007694214651187e-04
2.574881064647018380e+00 -1.952296310090618991e+00 3.151837329427546741e-02 8.894198375492198014e-05 -6.713414207784926191e+01 -1.144294185593514968e+01 4.799632501292723508e-02 4.467425447087964327e-04 1.763558061679016298e+00 -3.932550428623173389e+01 5.678187509841167019e-02 2.049596965391992575e-04
9.759710578413601922e+01 6.183479296025212335e+01 2.170576170999500010e-01 4.167555760966251471e-05 1.001834355606614491e+00 4.093001827958470784e+01 1.275407995399271965e-01 5.602751231435220027e-05 4.047538970858065710e+01 3.636199709843730421e+00 1.104499073290926281e-01 1.128048887872799112e-04
1.981725433161653882e+01 2.499398520826613890e+01 5.429060761056841988e-02 5.289166884620279899e-04 -5.516567704486875812e+01 1.346091034380764384e+01 8.307784792848235678e-02 9.969725141304331545e-04 5.976575740485197130e-01 -2.517772239495842257e+01 7.779415449761316326e-02 7.750821203661469169e-04
-2.193869583705928150e+01 -3.933615910013863459e+00 3.211204458815519053e-02 4.841413107408093166e-05 -8.292521995731716800e+01 -1.592324777804271063e+00 5.865580852017929225e-02 6.418024366986034047e-04 4.440455787903257456e-01 -3.341736387779661754e+01 4.063833535305221706e-02 4.519619467424807629e-04
3.281727187751427266e+01 8.643589257855354901e+01 1.797725433956813557e-01 3.716202243779096538e-05 -3.388465517836342400e+01 5.493997067281431157e+01 1.678124952659769131e-01 7.360852508106302506e-05 1.569978643749232106e+01 2.022009674830274406e+01 1.104989090001647911e-01 1.109744197972819635e-04
-2.330725848971245018e+00 4.334539691256032512e+01 1.488523060622145011e-01 1.519698245990241622e-04 -8.197850863113197306e+01 2.582122405979632873e+01 2.257920950785793357e-01 4.044170176320411865e-04 -1.950561544967727201e+01 3.832398643716550701e+00 1.149285798214069454e-01 4.339667635350735308e-04
-6.353642191442709475e+00 2.649881855358938054e+00 5.791370511358684414e-02 1.057105873899216850e-04 -8.810471915858119019e+01 -2.236746774422538664e+01 9.139658726783551901e-02 1.894470245255503501e-04 -1.408283273982632267e+01 -3.320006362735722405e+01 5.943187560019625587e-02 3.914904486888365538e-04
4.010554020682974397e+01 3.183190777467077481e+01 6.773390130348330707e-02 8.410334195940638493e-04 -4.875866669445009904e+01 1.519023999251057866e+01 7.550981248175060723e-02 1.031854529924171185e-03 7.945813907923082731e+00 -2.660273875780243102e+01 7.570334048344563860e-02 4.936784339382001502e-04
1.186881634369712302e+01 7.097136679967994155e+01 1.324652312964628986e-01 7.482734706731169192e-05 -6.442187864133798314e+01 5.410217358806047372e+01 1.570018788575678614e-01 1.046325646556834678e-04 2.808837694300715615e+00 1.382521187474524460e+01 1.008766330028196545e-01 3.011698023539262489e-04
-3.624945309201076782e+01 -3.054368966557143850e+01 7.206913605897116715e-02 1.285472043575078930e-05 -3.632697130336445213e+01 -1.181160088407361997e+02 1.647093588898256300e-01 2.015946608064993309e-05 -5.595421197860516571e+01 -3.752828768684509697e+01 6.753768550018603156e-02 2.791632013462989038e-05
-4.258387692121617718e+00 1.734738778839550477e+01 7.275793578888377355e-02 1.451973554622168028e-04 -9.235790493068070361e+01 -2.450474476709460347e+01 1.115251314297642654e-01 1.890784263299702091e-04 -3.128714441062181351e+01 -2.109777841818408461e+01 7.303462746228307767e-02 3.524407439873242557e-04
1.390835072551387341e+01 7.662279836174253944e+01 1.571592028371495975e-01 7.524106446641344267e-05 -6.244830715892488371e+01 5.511829835969711411e+01 1.695199805884802513e-01 9.979658304948650345e-05 2.568831852613718603e+00 2.090968901403077140e+01 9.915757432623598100e-02 1.436746066777814103e-04
6.612081499032235854e+01 8.128405640824270506e+01 4.993966664773465125e-02 4.524763464046186899e-05 -2.642331254357470272e+01 4.511866392256528968e+01 3.620684366447633057e-02 1.326351901187362175e-04 2.075142673236504365e+01 -3.240539511354709301e+00 2.651586306743198077e-02 4.677793371448670727e-04
1.786005416828874104e+01 1.420801657348828151e+01 4.161027592062790936e-02 3.920543195817859723e-04 -5.861711971101972551e+01 -2.092378602297651824e+01 5.126378769652580047e-02 1.338242391322332189e-04 -2.997254135247266049e+01 -3.864373425214476043e+01 5.076355303455878237e-02 1.869033092050987634e-04
1.965534027139816287e+00 4.839344762535233002e+01 8.954021812731834118e-02 1.871390326386343202e-04 -8.686585323991685925e+01 1.769453625162272559e+01 1.106181297488292303e-01 4.669155703471849377e-04 -3.234160496139602259e+01 5.809488496641906252e+00 6.637978668136379490e-02 2.217520934306017974e-04
7.654330620958447184e-01 4.795720365187740697e+01 1.066775311997049808e-01 1.797506657065250392e-04 -8.674254029776720643e+01 1.954852243348059915e+01 1.463447327559795896e-01 4.626792364418862180e-04 -3.128071440865398856e+01 9.942686993098853065e+00 7.135196500564303101e-02 1.654768569321403589e-04
1.667786052905107752e+01 -1.078372544176266157e+00 7.080443994374659156e-02 1.686985181888236681e-04 -5.271192139840749036e+01 -3.251233138802997757e+01 8.827514942882946913e-02 9.532955558063432237e-05 -4.590481659627103994e+01 -5.774943878293179722e+01 8.076532880753929666e-02 2.188903385988356896e-05
1.034812712614421137e+01 2.667702152345314204e+01 6.010477102390307524e-02 4.103310095733574592e-04 -7.178886785575325291e+01 -1.376046926903710244e+01 7.543945335369366123e-02 3.300720929855293175e-04 -4.674840771774713488e+01 -2.333760190519689814e+01 6.636387190244615042e-02 1.481255921474749159e-04
-9.052818736852248804e+00 3.703510676162305515e+01 5.159493777291162403e-02 1.044759131839685385e-04 -9.430527293658478527e+01 -8.236930297857227856e+00 7.833866614447337895e-02 3.054937479250541352e-04 -5.076406732934415089e+01 -3.566596541002924781e+00 5.957111714468172475e-02 7.638332679266124044e-05
-2.167714367442840384e+01 -6.098068891309958772e+00 5.846732351543406508e-02 5.612078214906517846e-05 -6.253952999675247781e+01 -8.133044999487539428e+01 1.029639380203726251e-01 3.744937196367389872e-05 -8.401607377314165603e+01 -2.843827626263631103e+01 9.320843419067666169e-02 1.812187692362045451e-05
-3.297572476598318048e+01 1.667733290741634233e+00 7.651074136827260008e-02 5.981800359757955259e-05 -8.626038897150152707e+01 -7.586727008839827135e+01 1.600390297972327236e-01 3.401577872250811322e-05 -7.599121323125166327e+01 -1.467029606375923834e+01 9.375394570215613010e-02 2.975096136934146629e-05
7.041541410315427640e+01 5.166902223738688349e+01 7.546157542261483497e-02 1.713975787813564453e-04 -3.179056803501417861e+01 2.118825102734108512e+01 6.415582546814013742e-02 5.429257315694461725e-04 -1.056575348025985761e+01 -1.824300504588559235e+01 4.010104154938429200e-02 1.120360576211808451e-03
5.753153741227792750e+01 4.383485625939628250e+01 1.230285400526489881e-01 5.886414364192611801e-04 -3.782141240115381464e+01 1.880552416918997949e+01 1.022899406515630910e-01 7.469468152043642591e-04 -6.315636704537482160e+00 -2.285504855833459104e+01 6.642487984504087672e-02 8.862261837862740093e-04
-1.142395680923634949e+01 1.517031754191497406e+01 1.118537135405609367e-01 1.051266837973585623e-04 -8.638080306820967280e+01 -5.081889936245914896e+01 1.830009398883654104e-01 1.043546665477225178e-04 -5.644028534968320088e+01 -2.364892706786590182e+01 1.295568603000348540e-01 8.342474247364630520e-05
7.608029269777458303e+00 4.322475948979060689e+01 8.239248113246944172e-02 3.240278870522588558e-04 -8.816329098931677777e+01 3.680221520514159295e+00 1.062140226433073292e-01 5.722340360830408760e-04 -3.778943892199556842e+01 -4.331814982968594130e+00 7.406365943903285565e-02 2.432320746857695231e-04
1.007841090057923310e+02 3.484142560951978851e+01 2.509067891788608340e-01 7.990279168944977779e-05 -1.343707272677166387e+00 3.371569552325261299e+01 1.352527184892962642e-01 7.789985006762082135e-05 4.726481740839986401e+01 -7.235862436492075389e+00 9.465130476422736749e-02 1.050048797023473573e-04
4.575956783718702781e+01 4.547523681855766498e+00 3.574153680012023826e-02 3.565710874602073420e-04 -3.186686648417092727e+01 -1.789496798236534048e+01 3.483604895447880295e-02 9.014442354616777951e-05 -1.306963130748922630e+01 -4.690339112172502212e+01 4.691522911760904330e-02 1.827097705012591241e-04
-2.503682246786025445e+01 8.517668804803227189e+00 1.123149392380901057e-01 5.641042284787997141e-05 -9.118146911880380401e+01 -6.663795483264442510e+01 2.201193321665932956e-01 2.964698666955652341e-05 -6.239466662995590696e+01 -2.838834607145263078e+01 1.202385497694231642e-01 5.251133266283017695e-05
-1.494138191534961102e+01 3.213361034367638069e+01 9.822614412975214093e-02 9.403109691628122873e-05 -1.051990227205223363e+02 -2.424079896060125705e+01 1.712998069632823972e-01 1.275794539846254521e-04 -5.263214837873282903e+01 -9.033203329491062306e+00 1.102728405839017017e-01 7.904471686471989920e-05
9.005722799666164846e+00 6.652762702201495415e+01 1.100222595695078132e-01 8.859280557455637020e-05 -8.410879093769214876e+01 4.030820314452156339e+01 1.213867299189413662e-01 1.660298013412005007e-04 -3.299935583116717908e+01 1.505952496203129698e+01 9.159480107298305362e-02 8.156466048226743691e-05
3.911161649321093137e+01 3.434920380353725022e+01 8.519413067200916345e-02 7.693695233406501119e-04 -5.315272937214941606e+01 5.136147893859499547e+00 8.350204120903374772e-02 6.717818525174708809e-04 -1.393949195396735163e+01 -2.354623164755832931e+01 6.921347779764111530e-02 7.752323737876381507e-04
8.499814600947802035e+01 1.193199578210721867e+01 1.666708510939245713e-01 2.128915843783552953e-04 -7.809737312333023596e+00 8.274372174037694094e+00 1.166470102707917594e-01 1.020643683749985727e-04 3.292149516766701822e+01 -3.524841667553009472e+01 8.954383836646909178e-02 8.281973361582091778e-05
3.996395344717748088e+01 2.940774027588662420e+01 7.293698032590036073e-02 8.355846213631079947e-04 -4.678514146734101331e+01 -1.385443695568277178e+00 7.113410270512206257e-02 4.211855514697505887e-04 -1.440107168607815602e+01 -2.921431236040857726e+01 6.757975608654118171e-02 5.586036623063132724e-04
-2.121783469908277553e+01 2.977362612758708948e+01 8.182889356741494813e-02 1.029908498606272812e-04 -1.051597830098931468e+02 -9.909617491994527683e+00 1.516036596354384258e-01 2.089733953738496738e-04 -4.173971496062005571e+01 -1.078033624436431204e+01 7.801321679473587067e-02 1.666516053523559168e-04
4.256914055873132696e+01 5.610104572442913451e+01 1.161603381794274886e-01 3.023038949233762041e-04 -5.058797599283720103e+01 3.052638853946086073e+01 1.075860228280105663e-01 6.040889935771532986e-04 -3.787335211194624573e+00 -2.286699696276082605e+00 8.377117950600540541e-02 1.125899401041553565e-03
4.897079435150355664e+01 3.412913449538197597e+01 7.313722455742641126e-02 8.621358311570958242e-04 -4.473459758136715436e+01 1.241612833977972841e+01 6.523346715054156864e-02 8.618256776340973632e-04 -2.648201500440450131e-03 -2.249978239685118098e+01 6.685164103765954546e-02 9.303633926262504369e-04
5.304351184038843314e+01 2.839126808401439561e+01 7.093636421764323852e-02 7.604671237094995893e-04 -4.255750281796374423e+01 1.481079269346956551e+01 7.138883989178075595e-02 7.639308124309144394e-04 1.592853742037648956e+01 -2.362044214109704399e+01 6.858448492294468013e-02 5.655784678792661040e-04
-2.710212761035089013e-01 3.182539617280664856e+01 9.731910688416789412e-02 2.330072855012281551e-04 -9.142009080238076990e+01 -3.943086922326980659e+00 1.460599988926187254e-01 3.835864830582356609e-04 -2.768570570056452596e+01 -1.824843396967745690e+01 9.315279745521913568e-02 4.040046395946285786e-04
7.001918737880880883e+01 3.488829738769888422e+01 5.199135985434086976e-02 5.004268501718885055e-04 -2.629995802006814998e+01 1.430978561615950717e+01 3.935566896375000678e-02 3.820648767195621216e-04 2.114932007823192350e+00 -2.242747495237214750e+01 6.852610357536055574e-02 9.147641509417437896e-04
5.558612142568612313e+01 5.468498254182274820e+01 8.767262314595504480e-02 3.280987038509870172e-04 -4.036596508314689657e+01 3.283561572882769042e+01 7.432917647993678156e-02 5.060763172376380120e-04 9.648930299979062042e+00 -9.426506146004710374e+00 8.520939949243040712e-02 1.000234024245666691e-03
3.646225440246968219e+01 5.236904400132950599e+01 7.384863479104167294e-02 4.544808732666501803e-04 -5.720673166989551817e+01 2.955917909926301590e+01 6.613942599989550142e-02 6.333232843314808664e-04 -3.017055681762198294e+00 -8.844455202749939460e+00 6.540395362067341622e-02 1.333243324135469348e-03
-8.288080046791176381e-01 1.755543998296717589e+01 7.504955787379789800e-02 1.774197758777742225e-04 -8.522491270275649811e+01 -2.534891512968886218e+01 1.098647060792445618e-01 1.581296709772623209e-04 -3.109528472356043949e+01 -3.295876410488995845e+01 8.424074543200948950e-02 2.748328234220133817e-04
3.509762484783808389e+01 3.017581571832447196e+01 7.333981154774844857e-02 7.434132303575409365e-04 -5.460446095251549536e+01 2.040772526269389431e+00 7.314882265347910639e-02 5.543267470234805681e-04 -1.095008041286618550e+01 -2.972104618051965730e+01 7.246713464613603606e-02 5.900063629135364777e-04
1.080108681426840604e+02 3.624223067209192806e+01 1.987524942929076444e-01 7.312561753439162596e-05 1.157631925597183375e+01 2.736280483025377563e+01 9.170529950907622962e-02 4.996690738198635007e-05 5.100331596799750145e+01 -1.982638991914686510e+00 6.196140737666241960e-02 7.208492892091594652e-05
1.237910800703359193e+01 3.790587018968675892e+01 1.002658672937838114e-01 3.971378067454224624e-04 -8.024955416385991214e+01 7.347970372628300773e+00 1.402298763284240690e-01 7.652620567270145306e-04 -2.403584942470903840e+01 -1.785447077486306000e+01 7.661704746364807195e-02 5.907791372334106599e-04
2.225612571562493969e+01 3.815811757701911233e+01 1.163652852970722962e-01 5.163297566281482062e-04 -7.463642892928855588e+01 5.518920230040444963e+00 1.441227252413960769e-01 7.513489529171200930e-04 -2.347602038896294374e+01 -2.143708031613659770e+01 8.668616252836057468e-02 5.046364322353943249e-04
6.859323690673298302e+01 -1.619185507889961784e+01 5.281219117017631193e-02 6.588646846725225339e-05 -1.348976329021321918e+00 -2.508953085545321571e+01 4.142858098546441797e-02 2.290536417431817857e-05 1.381615897482412336e+01 -8.399600957735164286e+01 4.470703107690734285e-02 1.057101170896213774e-05
2.232978587151355399e+01 3.748212902753846976e+01 1.126850289322987864e-01 5.250447280938416294e-04 -7.353115414098849101e+01 3.020529176879387379e+00 1.391289005513541843e-01 7.076984807444607192e-04 -2.976784167236360545e+01 -1.981421730701769235e+01 7.692628510652385621e-02 3.614619363503947225e-04
1.765322486934213231e+01 3.803677386167655072e+01 1.203124007511402471e-01 4.677353665380471945e-04 -7.623795216403956942e+01 1.768574462595400743e+00 1.542283561756945809e-01 6.575551994494742859e-04 -3.224567139259570325e+01 -1.984174230045853449e+01 1.015907555377651011e-01 3.322910012243307162e-04
7.577688106430953496e+01 2.634501301245455451e+01 9.631378782712993192e-02 3.121826545954326415e-04 -2.168967374013316984e+01 1.137465745514922233e+01 6.962231406116814458e-02 2.890104560296098257e-04 1.480524682116920943e+01 -2.421331629872365454e+01 5.138956485242563571e-02 5.339726663482530136e-04
6.349639109944163096e+01 3.528360895653027285e+01 1.825778380880634377e-01 5.559872934141283632e-04 -3.433762682781404152e+01 1.562855291975973238e+01 1.463493195180505524e-01 5.761538959669199435e-04 8.294215231521121723e+00 -1.687706189738767293e+01 9.615741276439672414e-02 9.273792165496082002e-04
5.266438459775180547e+01 1.171239125899076505e+01 1.055897897759223436e-01 4.356151913196386078e-04 -3.397462772823009658e+01 -9.307678586687123001e+00 8.966236427265797393e-02 1.920754384857898528e-04 4.667989848392936736e+00 -4.329860318314167245e+01 8.614878171838259713e-02 1.222249305641604649e-04
4.851623874943530090e+00 2.661984232702576492e+01 5.984315324057235680e-02 3.425097997088264595e-04 -8.558687135933882928e+01 -1.671494338412469105e+01 8.268131424203307989e-02 3.045400788624745558e-04 -2.930427779279458633e+01 -2.897893362243722137e+01 6.674447646077261154e-02 3.039091674518544593e-04
5.769570252607985594e+01 4.488967287692297958e+01 1.708633583496541319e-01 5.888609730522757681e-04 -4.045088269131407799e+01 1.937540224347849716e+01 1.477743344934618064e-01 7.637578796025983312e-04 3.565503924734526375e+00 -9.860062907854285186e+00 1.125504496709105046e-01 1.199032454745052861e-03
3.665365257354537931e+01 6.251702913721521071e+01 1.304208644418527463e-01 2.123637994563732257e-04 -5.645831992557608459e+01 3.792951755334124897e+01 1.345516841498707039e-01 3.931633045280954791e-04 3.638391835442910338e+00 5.502959207065120317e+00 9.493825702296404545e-02 6.508571804489147279e-04
1.837333100150847542e+01 3.832881294927867089e+01 1.016095619543403994e-01 4.657939063105401159e-04 -7.690978979789271364e+01 6.055187195094974051e+00 1.194739739824222657e-01 7.380207033424951782e-04 -1.305882245134858266e+01 -2.104785046907347379e+01 9.079304079880751166e-02 8.562737354477824867e-04
7.841115052493650239e+01 2.905239198503074149e+01 1.968307549618091290e-01 2.639383926484616702e-04 -1.918410063359348428e+01 1.371750697694781174e+01 1.340930401624667589e-01 2.679890624096319313e-04 2.270790633900438493e+01 -1.846266594987661591e+01 1.218429871391253777e-01 4.246134938157241604e-04
8.540969256936625342e+00 6.497417795023328324e+01 1.326568388944889543e-01 9.925887297615043766e-05 -7.925414986668712913e+01 4.126582605719839592e+01 1.738269226521659827e-01 1.914913238687114311e-04 -1.012970335740281236e+01 7.677533332184371950e+00 1.033071907802886186e-01 5.196725196416162977e-04
-2.145132957797026840e+00 4.333557030109303554e+01 7.575574378995107716e-02 1.536679899880723590e-04 -9.635722837187115886e+01 8.044120011760194089e+00 1.131233702629805410e-01 2.775877628757811386e-04 -2.014688087715842357e+01 -1.597361960774424539e+01 8.068117772403890497e-02 6.993924029418024978e-04
1.016665479472785734e+02 1.734071608591996849e+01 1.499952815226037461e-01 1.063428301307940536e-04 3.941538467875138618e+00 1.658298182658630537e+01 7.876653606906112992e-02 6.794145020150345608e-05 3.101297821582648950e+01 -1.619726954466581503e+01 8.453710898475742808e-02 2.622543569175561791e-04
1.063506310840574258e+02 2.071823878635057525e+01 2.865320495181211125e-01 7.321185012167370049e-05 3.746937216100613810e+00 2.181165470939039608e+01 1.451785479985998051e-01 6.311637663891856353e-05 4.077498044610170069e+01 -6.916893776765947521e+00 1.319311384945499321e-01 9.813477207807557812e-05
6.619212242632647758e+01 4.358366364091065748e+01 1.048845613781030500e-01 4.395727082112530415e-04 -3.247966220526645031e+01 2.108707669554648945e+01 7.447150874759649042e-02 5.740981243977697455e-04 7.879934696786283332e+00 -1.451333887212105545e+01 7.720112802717518652e-02 1.053686183984590225e-03
2.290063949811181843e+01 4.293153828498611801e+01 9.403837813634606524e-02 4.982872690888483528e-04 -7.535749598136517591e+01 1.705905951742054683e+01 1.081752829122693271e-01 7.176062063531434216e-04 -1.317068103388032085e+01 -1.532306700880064021e+01 7.565588357688557419e-02 1.016216599618504062e-03
4.949883074493727264e+01 4.430227658145764735e+01 1.013428413888788349e-01 6.688551086247474268e-04 -4.930115651480235073e+01 2.475282383635181205e+01 9.605736591310454209e-02 8.464685550379513236e-04 5.139331772207739846e+00 -1.188809852541375989e+01 7.904329855519226511e-02 1.144528354386250505e-03
8.825772452578181060e+01 1.144610256407699467e+01 1.408803472516676203e-01 1.745316148366829630e-04 -8.863861541545913880e+00 6.985408354289530664e+00 9.054921110744869328e-02 1.107588696118583926e-04 2.159943816794403659e+01 -2.640573184109375049e+01 8.343992997636093256e-02 3.207405790792225843e-04
5.222946461563660137e+01 6.726514456345091375e+00 8.345244177336204328e-02 3.544262798671897778e-04 -3.593408073249245405e+01 -1.221672510563433889e+01 7.645501593462100676e-02 1.805837817966889124e-04 2.263767396830043133e+00 -4.314376457417449018e+01 8.365919397954330039e-02 1.133237108383638374e-04
4.446462078993669564e+01 3.233986755592722062e+01 7.304083410662495779e-02 9.461972136543164279e-04 -5.258951134321105059e+01 9.414594904717498380e+00 7.005192315104920298e-02 8.815146081815588425e-04 -3.937516680093467336e+00 -2.245465663004731738e+01 6.837403634015601361e-02 9.579562368498060858e-04
6.619167264104812887e+01 1.040614937249223049e+00 8.206802627566718578e-02 2.071310777804915670e-04 -2.118928099279996857e+01 -1.095705115010423292e+01 6.569679936537241305e-02 8.949661179725312897e-05 1.073068263713749992e+01 -4.178199700100753233e+01 7.514577893107325657e-02 1.446692825392576355e-04
2.294989877744207618e+01 2.166756128795962510e+01 1.083527049647677182e-01 5.900811263713535981e-04 -6.845010591373267061e+01 -9.679277790890720823e+00 1.342990006957177074e-01 4.744718539329484592e-04 -1.841349162652871030e+01 -3.455302207907853784e+01 9.777634168223285627e-02 3.136887747758580628e-04
5.995255001720012444e+01 3.796171652937975693e+01 1.071801281392682909e-01 5.958433958335930970e-04 -3.841382133277515720e+01 1.381111682665063434e+01 8.876345519500142278e-02 5.708911225439779148e-04 3.538658476125557395e-01 -1.470661254498370063e+01 8.110333329656491119e-02 1.276066052222600989e-03
4.426332011014294920e+01 2.966190850919536004e+01 1.291070901487746114e-01 9.674527779643536836e-04 -4.959827006344237788e+01 2.606323897605567375e+00 1.287751648918098735e-01 6.118997153570003653e-04 -7.094659849184449030e+00 -2.506904904839175785e+01 1.111189782934331877e-01 7.917492532813884959e-04
4.704940675532339611e+01 3.718835644984969946e+01 1.647165973693544838e-01 8.248710234300320274e-04 -4.789359124407511814e+01 1.470424557915028707e+01 1.622716567394911769e-01 9.948424921365612260e-04 5.758914217474963015e-01 -1.625483372939435966e+01 1.257688583900868629e-01 1.176312412341342815e-03
5.087502557475661291e+01 5.073777092415020462e+01 1.690891116902979441e-01 4.718818016836114808e-04 -4.425076353551009589e+01 3.025095107578933806e+01 1.574013395909901469e-01 5.948592003380090854e-04 2.728724581552068873e+00 -5.082630659533885487e-01 1.150743921036170292e-01 9.374280111574800206e-04
4.025732909613589072e+01 4.394307844266039353e+01 1.356600903220602783e-01 6.855573707216731363e-04 -5.402702287493831790e+01 2.364541642075875671e+01 1.364307108903179688e-01 8.767328911000482096e-04 -6.410499439423395174e+00 -9.944619229267644300e+00 1.113781318098186479e-01 1.397049324787364355e-03
2.695985361712174466e+01 3.700703615341120667e+01 1.204508830316456253e-01 7.201187274141066571e-04 -6.686248476204727353e+01 1.614934607543399636e+01 1.372674664546042200e-01 8.863357992206139825e-04 -1.217419023022055846e+01 -1.645386536987765780e+01 1.120580408934136324e-01 1.079285478822474649e-03
6.150649136519524518e+01 2.780262921817301702e+01 1.721595132384363680e-01 5.935275264856202347e-04 -3.531495773354357226e+01 1.898251907890134049e+01 1.521385987366789538e-01 7.205581424581710684e-04 1.255557180408195173e+01 -1.428678035874425589e+01 1.284027567628004129e-01 9.365135335095866979e-04
5.627707434856955615e+01 2.685359864320669487e+01 9.477571479066104754e-02 7.587264618664821660e-04 -4.206644538146208134e+01 2.219741130772417037e+01 8.051075885685018974e-02 7.375174141634576862e-04 4.746074152407064872e+00 -1.389707069996669020e+01 8.934344228849783187e-02 1.069806029504041757e-03
5.425976024968992562e+01 1.271542849730329827e+01 8.088587882864518852e-02 4.673026258811692176e-04 -4.485146388681670260e+01 1.099032960976845530e+01 6.994931305866447513e-02 8.485839933267054795e-04 1.180464105755768406e-01 -2.142525063630941418e+01 8.300174260047740726e-02 9.544926547188009114e-04
4.932471513735386281e+01 4.932295762815512852e+00 1.025914762579483164e-01 3.515098911964162636e-04 -4.977508802903128071e+01 4.783616001760534253e+00 1.001009994707242196e-01 6.727151858742103909e-04 -8.832093006429521109e-01 -2.481889088133011967e+01 9.742532583117670397e-02 8.106289518262406327e-04
3.591554289906525810e+01 2.069748455808830911e+01 1.130895867610143962e-01 6.066758589033489305e-04 -6.459048327731689199e+01 9.117714509156591873e+00 1.258487214996644177e-01 8.170760822866422572e-04 -1.058240675477344617e+01 -1.889512099908362330e+01 1.110104912256447973e-01 1.060836512609407726e-03
8.282733394425537199e+01 1.153513096527861492e+01 1.797952324431205118e-01 2.134540800743707381e-04 -1.633249777127397095e+01 1.037254324449175158e+01 1.233482931223672807e-01 1.864803500772434968e-04 2.182340134675436616e+01 -1.986093859044333598e+01 1.189575908589067532e-01 4.169536810599824080e-04
7.988522356977617278e+01 4.041496299596543551e+00 1.024640171147176981e-01 1.616186304709887943e-04 -1.248287093679420678e+01 -1.905300632723108956e-01 6.981196757486246574e-02 1.258949563591543427e-04 1.759566776831996293e+01 -3.024252040030376421e+01 7.785312519769398143e-02 2.323833986538915964e-04
6.636221458670280526e+01 3.929745673650288484e+00 1.108487341692114408e-01 2.563596769940007384e-04 -2.109765598301321887e+01 -3.332721892895312177e+00 8.800136069807770745e-02 1.331174681089279557e-04 1.722950202182701318e+01 -3.435402481282050502e+01 9.554480638217070776e-02 1.891264616499447714e-04
4.070044289900040013e+01 6.465969262749274193e+00 9.403521281550167310e-02 3.264753108624210442e-04 -4.074294950936865689e+01 -8.041839978835561453e+00 9.312027730475627707e-02 2.098327759315449746e-04 1.314782673780478284e+01 -3.872170727421407577e+01 9.470913846134831893e-02 2.335857198959450417e-04
1.959438025007757433e+00 1.678429763961851151e+01 1.080824257968324847e-01 2.199219184895082025e-04 -7.465596895947955147e+01 -1.366225271491657800e+01 1.465200819828365308e-01 3.246068005433179037e-04 -1.478669500613180965e+01 -3.829035921285810673e+01 9.539734433053852214e-02 2.626790422219185445e-04
4.320845725589940400e+01 2.631474994242075383e+01 1.192384431547301449e-01 7.322878954758832003e-04 -4.040631162613291139e+01 6.122612447253296786e+00 1.130872344635941024e-01 5.526677005132625900e-04 1.995461263029503440e+00 -2.070762036948775986e+01 1.059860669117035081e-01 9.700209657461411920e-04
7.920081862249698190e+01 3.124909386438794456e+00 1.586276641722478564e-01 1.584995454267967331e-04 -5.336148291794083898e-01 3.506175551535286150e+00 1.100496807574560948e-01 5.871941034095990559e-05 2.815866900518470217e+01 -2.436931405030700049e+01 1.004445019833394015e-01 2.186716598820604058e-04
5.469236049144767975e+01 1.425256090004968712e+01 1.148996018995519647e-01 5.160703054119620886e-04 -2.824771164996643691e+01 1.184013836585352752e+00 9.931783398767167481e-02 2.908117858547696363e-04 1.382727674750204905e+01 -2.633021510341801985e+01 1.027524296599397341e-01 4.075950016689859840e-04
5.432012077374378123e+01 1.338891168868830839e+01 1.674233791747938016e-01 4.908880397109518460e-04 -3.026306837514222536e+01 -7.319133188400456236e-01 1.503158780812008932e-01 2.607831518640746468e-04 1.149353634689975578e+01 -2.781667622124111716e+01 1.399929142330936516e-01 4.238313283768174928e-04
4.243651915290056564e+01 2.014108842595902971e+01 1.546437186284147225e-01 6.173107057443238043e-04 -4.423195669226758753e+01 1.982094397358915794e+00 1.559506151910443061e-01 5.105210856025440419e-04 9.152389613994513340e+00 -2.577802263733849131e+01 1.371347722609981279e-01 4.684438047930437584e-04
4.865229536880301708e+01 3.373932834304649475e+01 1.250992278153008064e-01 8.480745833554938868e-04 -4.327918323579500992e+01 1.742913323166620643e+01 1.164423337759072363e-01 8.151011466315618605e-04 1.250901124548742516e+01 -1.257553288049923701e+01 1.088503667735088859e-01 9.081692671952523721e-04
6.508382298240790931e+01 4.249221284510853280e+01 1.229717766174271143e-01 5.127811429606680656e-04 -2.998894427250905892e+01 2.830828463876943957e+01 9.411028317382563735e-02 3.730304746680146357e-04 1.791246464602654243e+01 -1.763198654647334163e+00 9.191414184654389530e-02 4.835508819396417768e-04
2.563407427789734072e+01 7.679810738061816267e+01 1.231043381013541133e-01 3.225057835470828647e-05 -5.753137582583102727e+01 6.068505719362705264e+01 1.220344480554638594e-01 7.009772559203602963e-05 -5.679032285053148499e+00 1.570137544006920649e+01 9.877380883831274327e-02 2.622672607224600075e-04
7.926888222701256836e+01 3.732220779193375648e+01 1.838782088564814288e-01 2.964547507707429694e-04 -1.885207457716143864e+01 2.661634042178272352e+01 1.196592181388070886e-01 2.653459823994597428e-04 2.038650418407804565e+01 -7.027363162095544569e-01 1.164910649594662062e-01 3.810894795019952757e-04
5.214952722213265446e+01 2.663172863191908490e+01 1.925520009593287563e-01 7.257378955881754051e-04 -4.288483737193594436e+01 8.318670019102704316e+00 1.847344890086148883e-01 6.909445956696298090e-04 1.201410681362357202e+01 -1.841726509020824309e+01 1.499193700457092104e-01 7.708624595167413692e-04
5.193179680122882758e+01 3.374752419304115136e+01 2.094520690786161876e-01 9.076726457167846136e-04 -4.563541134779025299e+01 1.588428731280963291e+01 1.997292337771203186e-01 9.053731467125062998e-04 1.114475567111490051e+01 -1.171768235196114816e+01 1.618405372156543343e-01 9.527494468849477972e-04
6.269096216900191365e+01 3.751324662844713487e+01 5.521607777975699738e-02 5.405312371838566672e-04 -3.007931045664441783e+01 3.246463657666497227e+01 3.118148557697689519e-02 3.632813736149060149e-04 9.911957049552423626e+00 -1.241421881237678981e+01 7.214524258073762297e-02 1.044396410570255698e-03
2.905352482038814799e+01 4.844061796083754246e+01 8.555219388575029116e-02 4.670264824559073073e-04 -7.053948205013377049e+01 2.874385828340523474e+01 9.020783860653001918e-02 6.194525726316203349e-04 -8.003628411764864836e+00 -9.283075942494791732e+00 9.027485829061132616e-02 1.326630931741163907e-03
4.844912588654601393e+01 3.589791809622937535e+01 1.826693975259226776e-01 8.632789494795273201e-04 -5.123078688025443483e+01 2.019862642619459692e+01 1.808836514900596937e-01 9.983362196799769588e-04 7.069124465871722940e+00 -1.037998950765511985e+01 1.488568583616463603e-01 1.130729871581035231e-03
6.262181031968473377e+01 2.402637099531810705e+01 1.308279510272401802e-01 5.189352084147243801e-04 -3.395071346484821362e+01 1.481832012448232128e+01 1.036651656108111969e-01 5.260425326513260436e-04 1.950916134133938229e+01 -1.850307959811956238e+01 1.239127713202410885e-01 4.958007930796741068e-04
5.459610119288035435e+01 4.895279808837654656e+01 1.912777459989127571e-01 5.390052077772655064e-04 -4.445027832630306364e+01 2.881752627755162166e+01 1.680629392683122558e-01 6.211478416395826334e-04 1.056997631134636606e+01 -4.437355343300317223e+00 1.448977974878810082e-01 8.847510211694661637e-04
4.290931193327046600e+01 5.251440208568612888e+01 2.068773369022634812e-01 4.973007930509556335e-04 -5.362178406295584665e+01 2.688335242236409428e+01 2.034647510197160336e-01 7.814181082593645586e-04 4.607546268795442934e+00 -6.309734424362996918e+00 1.555743607737564149e-01 1.159065334972807443e-03
5.407150653704614029e+01 3.692866220646981645e+01 1.515393577190954355e-01 7.520747119211387225e-04 -4.289511020461763735e+01 1.463576846926730646e+01 1.321527886571630395e-01 7.809928227792555270e-04 1.465409727758410163e+01 -2.017443682929624416e+01 1.319582734204498564e-01 6.394165491701520260e-04
[truncated: 12,334 more rows]
