# Supplementary material for: Visual pursuit behavior in mice maintains the pursued prey on the retinal region with least optic flow
Source: eLife. 2021 Oct 26;10:e70838. doi: 10.7554/eLife.70838 (PMC8547958; doi:10.7554/eLife.70838)
Supplement: Figure 6—source data 3. [file elife-70838-fig6-data3.zip › 6E/readme.txt]

The png-file contain the plot in the paper.
Data is extracted from the csv-files.
Always 4 columns belong to one pov.
1-4: left eye
5-8: right eye
9-12: head.
Each pov is encoded by <x> <y> <speed> <density> where x and y is in degree and the density is calculated as indicated in the method-section of the paper
