# Supplementary material for: Visual pursuit behavior in mice maintains the pursued prey on the retinal region with least optic flow
Source: eLife. 2021 Oct 26;10:e70838. doi: 10.7554/eLife.70838 (PMC8547958; doi:10.7554/eLife.70838)
Supplement: Figure 7—source data 2. [file elife-70838-fig7-data2.zip]

Archive with 8 entries (7 files):
- 7E/
- 7E/gradient-10.csv
- 7E/gradient-10.svg
- 7E/gradient-100.csv
- 7E/gradient-100.svg
- 7E/gradient-50.csv
- 7E/gradient-50.svg
- 7E/readme.txt
