# Supplementary material for: Visual pursuit behavior in mice maintains the pursued prey on the retinal region with least optic flow
Source: eLife. 2021 Oct 26;10:e70838. doi: 10.7554/eLife.70838 (PMC8547958; doi:10.7554/eLife.70838)
Supplement: Figure 7—source data 2. [file elife-70838-fig7-data2.zip › 7E/gradient-10.csv]

Reference	0.7623567787036188	0.2012939453125	1.696815185546875	0.90728759765625
Anterior Cornea Radius	-0.002330279051481754	0.00177001953125	0.003353271484375364	-0.00177001953125
Anterior Cornea Position	0.004750685977113145	-0.00592041015625	0.0	-0.0062255859375
Posterior Cornea Radius	3.708488010913946E-4	-3.0517578125E-4	-4.907226562498312E-4	4.2724609375E-4
Posterior Cornea Position	0.007012139472640233	-0.00640869140625	-8.996582031246536E-4	-0.01422119140625
Anterior Lense Radius	-3.581652210120634E-4	6.103515625E-4	0.003925781249999982	0.0023193359375
Anterior Lense Position	0.006622109795262787	-0.00628662109375	-6.54296874999627E-4	-0.01397705078125
Posterior Lense Radius	7.75496343159432E-5	3.0517578125E-4	5.725097656250622E-4	0.00286865234375
Posterior Lense Position	0.005796799113830242	-0.0048828125	-0.0024536132812498224	-0.00982666015625
Retina Radius	-0.004653329541155382	0.0	0.0	0.00341796875
Retina Position	0.004828806427435439	-0.0023193359375	-0.004661865234374618	-0.0013427734375
