# Supplementary material for: Visual pursuit behavior in mice maintains the pursued prey on the retinal region with least optic flow
Source: eLife. 2021 Oct 26;10:e70838. doi: 10.7554/eLife.70838 (PMC8547958; doi:10.7554/eLife.70838)
Supplement: Figure 7—source data 2. [file elife-70838-fig7-data2.zip › 7E/gradient-100.csv]

Reference	0.7623567787036188	0.2012939453125	1.696815185546875	0.90728759765625
Anterior Cornea Radius	-0.021202482914979615	0.01629638671875	0.03017944335937517	-0.01495361328125
Anterior Cornea Position	0.004010749465606089	-0.00592041015625	0.0	-0.0074462890625
Posterior Cornea Radius	0.003570166927491236	-0.00274658203125	-0.0050708007812496625	0.004150390625
Posterior Cornea Position	0.026639371460171923	-0.01092529296875	-0.009487304687499698	-0.08697509765625
Anterior Lense Radius	-0.004976224892249026	0.00787353515625	0.03884887695312522	-0.00341796875
Anterior Lense Position	0.022588511115766763	-0.009521484375	-0.006788330078124849	-0.08233642578125
Posterior Lense Radius	-0.001733343683141153	0.0078125	0.004661865234375062	0.026123046875
Posterior Lense Position	0.04077212569203903	-0.01971435546875	-0.024127197265624956	-0.01336669921875
Retina Radius	-0.04393137143435244	0.0	0.0	0.03131103515625
Retina Position	0.04812525098143794	-0.02142333984375	-0.04351074218749984	-0.01275634765625
