# Supplementary material for: Visual pursuit behavior in mice maintains the pursued prey on the retinal region with least optic flow
Source: eLife. 2021 Oct 26;10:e70838. doi: 10.7554/eLife.70838 (PMC8547958; doi:10.7554/eLife.70838)
Supplement: Figure 7—source data 2. [file elife-70838-fig7-data2.zip › 7E/gradient-50.csv]

Reference	0.7623567787036188	0.2012939453125	1.696815185546875	0.90728759765625
Anterior Cornea Radius	-0.011130566110991169	0.008544921875	0.01586669921875039	-0.0081787109375
Anterior Cornea Position	0.00232632679331668	-0.00494384765625	8.178710937500888E-5	0.00103759765625
Posterior Cornea Radius	0.001864408792386807	-0.00146484375	-0.00261718749999984	0.001953125
Posterior Cornea Position	0.013764123130914796	-0.0074462890625	-0.004661865234374618	-0.040283203125
Anterior Lense Radius	-0.0028039333504207287	0.00421142578125	0.019465332031250338	0.00152587890625
Anterior Lense Position	0.011727351723656576	-0.0067138671875	-0.00335327148437492	-0.03814697265625
Posterior Lense Radius	-7.938673686993525E-4	0.0037841796875	0.0024536132812502665	4.8828125E-4
Posterior Lense Position	0.01991980562050566	-0.0103759765625	-0.012186279296874991	-0.00909423828125
Retina Radius	-0.02267840032793067	0.0	0.0	0.01641845703125
Retina Position	0.02405048125958098	-0.0111083984375	-0.022736816406249805	-0.00640869140625
