# Supplementary material for: Visual pursuit behavior in mice maintains the pursued prey on the retinal region with least optic flow
Source: eLife. 2021 Oct 26;10:e70838. doi: 10.7554/eLife.70838 (PMC8547958; doi:10.7554/eLife.70838)
Supplement: Figure 7—source data 2. [file elife-70838-fig7-data2.zip › 7E/readme.txt]

Svg-files contain the plots which can be found in the paper.
The original values are in the csv-file.
Columns are <elevation in degree> <optimized-refractive-gradient> <optimized-refractive-constant-index> <optimized-refractive-proportion gradient vs constant>. The first Row marks the absolute value.
All following columns are relative to the first column.
The objects were moved by 10, 50 or 100 um as indicated in the plot.
